# Supplementary material for: Insulin signaling in the long-lived reproductive caste of ants
Source: Science. Author manuscript; Available in PMC 2022 Oct 1. (PMC9526546; doi:10.1126/science.abm8767)
Supplement: science.abm8767_table_s1 [file NIHMS1835898-supplement-science_abm8767_table_s1.xlsx]

## Sheet: cBr_W_vs_G
genes	logFC	logCPM	PValue	FDR	Annotation
LOC105185161	-9.03271	7.41566	7.66566e-26	4.85006e-22	arylphorin subunit alpha
LOC105189919	-8.36845	6.45724	5.98312e-26	4.85006e-22	uncharacterized protein LOC105189919
LOC109504166	-5.40335	2.71926	6.85273e-21	2.89048e-17	uncharacterized protein LOC109504166
LOC105184204	-7.78511	2.57951	2.57251e-20	8.13815e-17	uncharacterized protein LOC105184204
LOC105189488	1.36849	8.58525	4.44421e-19	1.12474e-15	mitogen-activated protein kinase kinase kinase 3
LOC105191388	-4.73086	2.46074	7.84491e-17	1.65449e-13	uncharacterized protein LOC105191388
LOC112588669	-5.65977	2.94304	9.25143e-17	1.67239e-13	uncharacterized protein LOC112588669
LOC109504231	-5.44328	2.34396	6.53644e-16	1.0339e-12	uncharacterized protein LOC109504231 isoform X2
LOC105181726	-4.85954	14.0765	1.85095e-15	2.60244e-12	vitellogenin-like
LOC112589664	2.56679	5.1246	6.22188e-14	7.87316e-11	Krueppel homolog 1-like
LOC105185443	0.986311	10.1734	3.32535e-13	3.82536e-10	voltage-dependent calcium channel type A subunit alpha-1 isoform X8
LOC105181259	-2.61002	9.59192	8.57181e-13	6.77923e-10	uncharacterized protein LOC105181259
LOC105190004	1.23417	6.79578	8.37086e-13	6.77923e-10	cytochrome P450 9e2
LOC105187308	1.29335	6.59542	7.18002e-13	6.77923e-10	carboxypeptidase M isoform X1
LOC105185653	1.4232	5.77322	8.48456e-13	6.77923e-10	probable nuclear hormone receptor HR38 isoform X5
LOC105191954	2.89826	5.07886	7.38974e-13	6.77923e-10	pro-corazonin
LOC105188568	-1.01156	10.6077	1.92417e-12	1.43226e-09	centrosomal protein of 78 kDa
LOC112589399	-4.22571	5.04357	6.42987e-12	4.5202e-09	chymotrypsin inhibitor-like
LOC105192616	2.07727	6.04168	1.35334e-11	9.01324e-09	heparan sulfate glucosamine 3-O-sulfotransferase 5
LOC105189119	1.06268	7.41973	1.56808e-11	9.92121e-09	mediator of RNA polymerase II transcription subunit 15
LOC105180927	1.04962	9.19445	2.69404e-11	1.62335e-08	calcium/calmodulin-dependent 3\\',5\\'-cyclic nucleotide phosphodiesterase 1 isoform X5
LOC105189200	2.10371	4.20555	3.80477e-11	2.18843e-08	dynein heavy chain 2, axonemal
LOC105184288	1.38462	5.49477	1.49421e-10	8.0113e-08	facilitated trehalose transporter Tret1-2 homolog
LOC105186981	3.60051	3.21322	1.51945e-10	8.0113e-08	cytochrome P450 9e2
LOC105186685	2.61381	4.62095	2.70695e-10	1.37015e-07	somatostatin receptor type 2
LOC105188195	-1.64952	4.7054	7.43301e-10	3.61759e-07	LIRP
LOC105191384	3.98838	2.79838	1.1884e-09	5.56965e-07	venom carboxylesterase-6 isoform X2
LOC105191070	0.895478	7.54913	1.70726e-09	7.7156e-07	E3 ubiquitin-protein ligase CBL-B isoform X2
LOC105185169	1.45308	5.14582	2.84795e-09	1.24269e-06	alkaline phosphatase 4
LOC105185214	-5.39379	3.30755	3.11817e-09	1.31525e-06	venom allergen 2-like
LOC105186942	1.01461	7.03135	4.68896e-09	1.91401e-06	proton channel OtopLc isoform X1
LOC105183446	1.2494	5.36717	7.27427e-09	2.87652e-06	neural/ectodermal development factor IMP-L2 isoform X2
LOC105187714	2.00924	3.91144	2.14128e-08	8.21084e-06	cytochrome P450 9e2-like
LOC109504628	-2.55738	4.10274	2.61327e-08	9.72597e-06	cytochrome P450 6B5-like
LOC112588090	-4.82231	1.31402	3.39784e-08	1.22642e-05	protein ALP1-like
LOC105191523	1.08975	5.99513	3.48911e-08	1.22642e-05	peptidyl-prolyl cis-trans isomerase, rhodopsin-specific isozyme
LOC105182903	-6.44939	2.73515	3.8757e-08	1.32549e-05	nose resistant to fluoxetine protein 6
LOC105187464	7.69976	3.03542	5.04368e-08	1.67954e-05	scavenger receptor class B member 1
LOC105187972	1.1175	6.15779	5.67278e-08	1.8406e-05	CAPA peptides-like isoform X2
LOC105182578	-4.93813	5.88686	1.35121e-07	4.11606e-05	cytochrome P450 4g15
LOC105188370	-4.21496	1.41821	1.35693e-07	4.11606e-05	protein FAM76A
LOC105184473	1.33342	7.75193	1.36616e-07	4.11606e-05	acetylcholinesterase
LOC105187611	-2.14299	8.7592	1.81752e-07	5.34857e-05	phosphoenolpyruvate carboxykinase
LOC105188025	1.34736	5.73777	2.20145e-07	6.33118e-05	acetylcholine receptor subunit beta-like 1 isoform X1
LOC105185658	0.905509	6.68287	2.32106e-07	6.52681e-05	4-coumarate--CoA ligase 2
LOC105186141	-1.92543	3.49456	2.71023e-07	7.4555e-05	histone H2B
LOC105180621	-2.3741	6.7328	3.06414e-07	8.2497e-05	endothelin-converting enzyme homolog
LOC105183782	-1.80161	3.7472	3.50612e-07	9.243e-05	uncharacterized protein LOC105183782 isoform X3
LOC105185904	0.757931	9.075	4.99704e-07	0.000129046	DEAD-box ATP-dependent RNA helicase 20 isoform X1
LOC105185395	0.992371	6.46369	7.96165e-07	0.000201493	facilitated trehalose transporter Tret1
LOC105192254	-2.2488	3.66057	8.66459e-07	0.000214984	uncharacterized protein LOC105192254 isoform X1
LOC105184175	-1.0704	5.46312	9.42256e-07	0.000229294	vicilin-like seed storage protein At2g18540
LOC105184411	0.811958	6.79576	1.05097e-06	0.000250924	proton-coupled amino acid transporter-like protein CG1139
LOC105187788	0.870842	8.18935	1.25021e-06	0.000292965	uncharacterized protein LOC105187788 isoform X2
LOC105180840	-2.73769	4.54208	1.4496e-06	0.000333514	kunitz-type serine protease inhibitor HCRG1
LOC105191859	0.966987	6.19846	1.51392e-06	0.000342091	serine/threonine-protein kinase NLK isoform X1
LOC105185095	0.949656	8.96561	1.54711e-06	0.000343459	cAMP-dependent protein kinase catalytic subunit
LOC105192558	0.753574	7.64068	2.0037e-06	0.000429743	complexin isoform X1
LOC105187298	1.7449	3.88919	1.97766e-06	0.000429743	Kv channel-interacting protein 1
LOC105183350	1.04272	6.76529	2.12981e-06	0.000449178	zinc finger protein rotund isoform X3
LOC105181586	0.879861	9.31137	2.2638e-06	0.000469608	neurotrimin isoform X1
LOC105185529	-1.95481	3.36903	2.46055e-06	0.000486497	methyltransferase-like protein 7A
LOC105190405	1.06493	6.38358	2.44246e-06	0.000486497	zinc finger protein 395
LOC105189790	1.43177	4.48701	2.45102e-06	0.000486497	uncharacterized protein LOC105189790
LOC105187830	1.37585	4.9802	2.70793e-06	0.000527172	SIFamide-related peptide
LOC105185160	-4.87841	7.86046	2.8865e-06	0.000553421	hexamerin
LOC105184194	0.997076	5.76407	2.9613e-06	0.000559288	putative uncharacterized protein DDB_G0274435
LOC105190517	-4.39818	3.47052	3.08455e-06	0.00056568	uncharacterized protein LOC105190517
LOC105190577	1.59615	6.77239	3.0625e-06	0.00056568	DNA fragmentation factor subunit alpha
LOC105185090	4.61108	2.69874	3.15325e-06	0.000570018	uncharacterized protein LOC105185090
LOC105189872	-2.61476	3.13836	4.10023e-06	0.000730765	uncharacterized protein LOC105189872 isoform X2
LOC112588043	1.90343	3.12902	4.2402e-06	0.000745216	uncharacterized protein LOC112588043 isoform X2
LOC105185172	0.732494	6.88969	4.42017e-06	0.000766203	solute carrier family 41 member 1 isoform X2
LOC105181138	2.06243	3.49898	4.49155e-06	0.000768054	uncharacterized protein LOC105181138 isoform X2
LOC105185545	0.820843	6.56413	4.72025e-06	0.0007964	dipeptidase 1, partial
LOC112589038	-1.93396	2.89895	5.37621e-06	0.000895139	uncharacterized protein LOC112589038
LOC112589384	-6.33241	1.38755	5.63314e-06	0.000925737	uncharacterized protein LOC112589384
LOC109503618	1.1441	6.48393	5.91468e-06	0.000951355	sex determination protein fruitless-like
LOC105186083	1.97607	5.29969	5.93939e-06	0.000951355	glucose dehydrogenase
LOC105183823	-6.0292	1.1722	6.04683e-06	0.000956457	cytochrome P450 4C1
LOC105182732	0.766864	7.28543	6.74043e-06	0.00105301	dopamine receptor 1 isoform X1
LOC105188755	-0.719909	6.91177	7.63165e-06	0.00117769	replication factor C subunit 1
LOC105192578	0.648867	9.15351	8.84261e-06	0.00133208	myocyte-specific enhancer factor 2 isoform X2
LOC105183133	0.950615	5.53207	8.77965e-06	0.00133208	corticotropin-releasing factor-binding protein
LOC105182028	0.721117	7.55044	9.4372e-06	0.00140492	uncharacterized protein LOC105182028 isoform X1
LOC112589526	3.68924	2.66479	9.86375e-06	0.00145135	glucose dehydrogenase
LOC105187187	3.67925	2.65053	1.00218e-05	0.00145766	ornithine decarboxylase isoform X1
LOC105186969	2.78125	3.26756	1.01881e-05	0.00146501	insulin-like growth factor I isoform X1
LOC112588226	1.56839	4.26249	1.26273e-05	0.00179535	zinc finger protein 628-like
LOC105183526	2.96621	2.69337	1.58942e-05	0.00223472	glucose dehydrogenase
LOC105182798	0.906719	8.92867	1.62201e-05	0.00225548	uncharacterized protein LOC105182798 isoform X1
LOC105180521	0.699638	7.04867	1.65916e-05	0.00228207	feline leukemia virus subgroup C receptor-related protein 2
LOC105183313	0.808661	6.60107	1.80826e-05	0.00246039	uncharacterized protein LOC105183313
LOC105189766	0.730318	6.23728	1.94213e-05	0.00261444	uncharacterized protein LOC105189766 isoform X2
LOC105185567	0.763684	6.37461	2.10977e-05	0.00281021	GTP-binding protein RAD
LOC105184066	0.57771	11.0593	2.24924e-05	0.00296479	neurobeachin isoform X1
LOC105188827	1.4904	3.66223	2.3018e-05	0.00300279	leucine-rich repeat-containing protein 58
LOC105185811	-1.77606	5.14804	2.54077e-05	0.00328071	probable cytochrome P450 6a13
LOC105182155	0.97116	5.29487	2.67626e-05	0.00338654	mucin-19
LOC105191639	1.15959	5.83294	2.66399e-05	0.00338654	cadherin-87A
LOC105189530	1.17823	5.95781	2.71117e-05	0.00339675	facilitated trehalose transporter Tret1 isoform X1
LOC105182836	-3.33917	3.22927	2.93711e-05	0.00364375	ABC transporter G family member 23 isoform X1
LOC105186983	1.03914	7.31121	3.06079e-05	0.00376032	cytochrome P450 9e2-like
LOC112589573	3.35073	1.58127	3.20158e-05	0.00389546	uncharacterized protein LOC112589573
LOC105188434	3.79541	3.77419	3.26317e-05	0.00393258	pheromone-binding protein Gp-9-like
LOC105183346	-2.3485	3.91028	3.56888e-05	0.00419832	uncharacterized protein LOC105183346
LOC105182773	0.665035	9.07979	3.5832e-05	0.00419832	uncharacterized protein LOC105182773 isoform X1
LOC105192480	3.07782	1.79262	3.56543e-05	0.00419832	uncharacterized protein LOC105192480
LOC105184868	0.773939	6.27754	3.84964e-05	0.00438859	uncharacterized protein LOC105184868 isoform X2
LOC105187122	0.988301	4.95506	3.82582e-05	0.00438859	photoreceptor-specific nuclear receptor isoform X2
LOC105183532	2.80917	2.35217	3.84279e-05	0.00438859	glucose dehydrogenase
LOC112588306	-5.4556	0.827022	3.92952e-05	0.00443966	protein ALP1-like
LOC105190681	0.799315	5.8923	4.14173e-05	0.00459731	alpha-2 adrenergic receptor, partial
LOC105191888	0.829376	8.23249	4.11353e-05	0.00459731	potassium voltage-gated channel protein Shal isoform X6
LOC105187398	1.62935	3.35822	4.27367e-05	0.00470252	uncharacterized protein LOC105187398, partial
LOC105189006	0.637709	7.03974	4.74639e-05	0.00517765	protein phosphatase Slingshot homolog 2
LOC105185574	1.09617	7.01411	4.95227e-05	0.00530959	toll-like receptor 6
LOC105191023	1.55433	6.02331	4.99321e-05	0.00530959	G1/S-specific cyclin-D2
LOC112588479	1.65272	4.44989	4.94005e-05	0.00530959	proline-rich receptor-like protein kinase PERK9
LOC105187561	-0.668399	6.48863	5.13316e-05	0.00541292	tight junction protein ZO-1 isoform X1
LOC105181891	0.631154	7.0595	5.22413e-05	0.00546332	neprilysin-4
LOC105191783	0.699837	7.40152	5.76689e-05	0.00588502	acetylcholine receptor subunit alpha-like 1
LOC112590236	0.88438	6.2472	5.69922e-05	0.00588502	adenylate kinase 7-like
LOC105190572	1.33557	4.80095	5.75533e-05	0.00588502	LHFPL tetraspan subfamily member 6 protein
LOC105182095	0.653421	8.81057	5.95014e-05	0.00602345	glutamate receptor 1
LOC105191387	0.719521	6.27902	6.31322e-05	0.00634027	glypican-6, partial
LOC105184469	0.642137	6.99849	6.59237e-05	0.00656849	CD151 antigen
LOC105188373	0.739709	5.80326	6.65106e-05	0.0065752	serine/arginine-rich splicing factor 2 isoform X2
LOC105188010	0.714345	7.43407	7.12388e-05	0.00698803	attractin isoform X3
LOC105190355	-2.87602	1.33014	7.27178e-05	0.00707824	uncharacterized protein LOC105190355
LOC105191842	-1.39309	3.68274	7.89714e-05	0.00762827	cysteine dioxygenase type 1 isoform X1
LOC105184487	1.08768	5.84634	7.96596e-05	0.00763646	innexin inx2
LOC105191746	0.647407	8.32942	8.3363e-05	0.0079314	neurofibromin isoform X1
LOC105192378	1.78899	3.87033	9.41584e-05	0.00889164	venom dipeptidyl peptidase 4 isoform X3
LOC105183089	-1.4703	3.73246	9.60862e-05	0.00894025	uncharacterized protein LOC105183089
LOC105184629	5.2923	1.08722	9.59481e-05	0.00894025	uncharacterized protein LOC105184629
LOC105189935	-1.09796	5.20101	0.00010454	0.00965586	DNA-directed RNA polymerase I subunit RPA2
LOC105192108	0.633839	7.38025	0.000105372	0.00966211	slo-interacting protein 1 isoform X3
LOC105186885	0.871111	6.39695	0.000108398	0.00981251	ATP synthase lipid-binding protein, mitochondrial
LOC105186979	1.17899	4.96306	0.000108563	0.00981251	ras-related and estrogen-regulated growth inhibitor isoform X2
LOC105191671	2.52477	1.89542	0.000115086	0.0103284	BCL-6 corepressor-like protein 1
LOC105183533	1.66332	2.93551	0.000118901	0.0105956	glucose dehydrogenase
LOC105191890	0.651361	8.21355	0.000129884	0.0114934	latrophilin Cirl-like isoform X2
LOC105185159	-3.98978	0.820197	0.000134887	0.0118532	arylphorin subunit alpha isoform X1
LOC105184819	0.783491	5.92511	0.00013736	0.0119052	RNA-binding protein Musashi homolog 2 isoform X2
LOC109504008	0.964358	5.94917	0.000136805	0.0119052	lymphocyte antigen 6C2
LOC105180829	-0.750838	6.10001	0.000140599	0.012053	protein lethal(2)essential for life
LOC105187383	2.10402	2.41571	0.000140971	0.012053	zinc finger protein 664-like isoform X1
LOC105183022	2.1757	2.30082	0.000142847	0.0121314	uncharacterized protein LOC105183022 isoform X1
LOC105185488	-0.530326	8.15587	0.000144355	0.0121778	acidic leucine-rich nuclear phosphoprotein 32 family member A isoform X1
LOC112589091	1.08053	6.80812	0.000145888	0.0122256	uncharacterized protein LOC112589091
LOC105185235	0.656763	9.35667	0.000151691	0.0126283	neuronal acetylcholine receptor subunit alpha-4
LOC105190173	1.14771	4.76654	0.000159236	0.0131698	ionotropic receptor 25a
LOC109504131	-1.74623	4.53157	0.000161939	0.0133064	uncharacterized protein LOC109504131
LOC105192388	-0.720094	8.18622	0.000163662	0.0133612	DNA repair protein RAD50
LOC105183261	-0.797207	7.27774	0.000168208	0.0136248	myosin heavy chain, skeletal muscle isoform X2
LOC105190920	0.710537	6.4219	0.000171198	0.0136248	fatty-acid amide hydrolase 2
LOC105190171	0.98335	6.34147	0.00017109	0.0136248	tyramine receptor 1
LOC105188881	1.67743	2.92384	0.00017046	0.0136248	protein deadpan
LOC105185027	0.710367	7.64071	0.000176485	0.0139577	protein neuralized isoform X4
LOC105181432	0.688559	8.83886	0.000182134	0.0143151	serine/arginine repetitive matrix protein 2
LOC112590721	2.64932	3.22004	0.000188059	0.0146895	uncharacterized protein LOC112590721
LOC105186855	-1.95291	2.04108	0.000191496	0.0148662	2-amino-3-ketobutyrate coenzyme A ligase, mitochondrial isoform X1
LOC105181355	1.105	5.13157	0.000203673	0.0156199	protein rolling stone isoform X2
LOC112589842	1.60982	3.31472	0.000202679	0.0156199	uncharacterized protein LOC112589842
LOC105186828	1.50796	2.97094	0.00020906	0.015841	histone-lysine N-methyltransferase SETMAR-like
LOC105187407	1.84487	3.92281	0.000207917	0.015841	uncharacterized protein LOC105187407
LOC105185329	-0.6015	8.46277	0.000210955	0.0158895	bifunctional purine biosynthesis protein PURH
LOC105189111	-2.59665	6.08619	0.000219123	0.0163465	uncharacterized protein LOC105189111
LOC105190005	0.770674	6.12357	0.000219606	0.0163465	cytochrome P450 9e2
LOC105187449	1.48955	3.68852	0.00022655	0.0167647	tubulin polyglutamylase complex subunit 2
LOC105184394	-1.07023	6.48802	0.000239169	0.0175956	multifunctional protein ADE2
LOC105181723	0.70664	8.23387	0.000241561	0.0176689	zinc finger SWIM domain-containing protein 8
LOC105186966	-5.16607	0.676153	0.000260423	0.0188308	nose resistant to fluoxetine protein 6-like isoform X1
LOC105192452	2.47181	1.85503	0.000260388	0.0188308	uncharacterized protein LOC105192452
LOC105188369	0.944462	5.49158	0.000269361	0.0193665	protein jim lovell
LOC105181497	-1.59559	5.83191	0.000271983	0.0194445	scavenger receptor class B member 1
LOC105186956	0.797067	7.646	0.000275309	0.0194975	homeodomain-interacting protein kinase 2 isoform X1
LOC105185997	2.20709	4.1475	0.000275807	0.0194975	uncharacterized protein LOC105185997
LOC109503962	-0.832286	6.30534	0.00028126	0.0197622	protein ALP1-like
LOC105182871	-0.556399	9.34067	0.000284236	0.0197622	40S ribosomal protein S3
LOC105181725	1.17124	4.71798	0.000283308	0.0197622	alanine--glyoxylate aminotransferase 2-like
LOC105188936	-1.01232	4.4906	0.00029166	0.0200579	nucleolar protein 12
LOC105189081	0.655857	6.58252	0.000290238	0.0200579	GTP-binding protein Di-Ras2
LOC105187009	1.11974	6.19973	0.000300514	0.0205552	zinc finger protein 768-like isoform X2
LOC105182890	-1.04951	3.98552	0.000311059	0.0208262	uncharacterized protein LOC105182890 isoform X1
LOC105186195	0.531094	7.73171	0.000306766	0.0208262	heterogeneous nuclear ribonucleoprotein 27C isoform X5
LOC105192700	0.749499	7.18115	0.000310171	0.0208262	monocarboxylate transporter 2 isoform X1
LOC105191670	0.759645	6.10818	0.00030796	0.0208262	storkhead-box protein 2 isoform X1
LOC105182165	1.90092	2.43692	0.00031482	0.020967	uncharacterized protein LOC105182165
LOC105191192	-0.495921	8.13736	0.000319313	0.0211549	KAT8 regulatory NSL complex subunit 1
LOC105183118	6.93947	1.68169	0.000322363	0.0212457	protein ANTAGONIST OF LIKE HETEROCHROMATIN PROTEIN 1
LOC105185269	3.23049	2.32023	0.000330322	0.0216575	uncharacterized protein LOC105185269
LOC105180605	1.32611	3.17289	0.000333427	0.0217484	leptin receptor overlapping transcript-like 1 isoform X1
LOC105182628	0.781432	5.85451	0.000343734	0.0223057	arylsulfatase B
LOC105189105	0.559563	7.68976	0.00037838	0.0237102	uncharacterized protein LOC105189105 isoform X1
LOC105183037	0.667088	9.25629	0.000378493	0.0237102	uncharacterized protein LOC105183037 isoform X9
LOC105185220	0.671126	8.51537	0.000371213	0.0237102	hemicentin-1 isoform X2
LOC105184526	0.703755	5.69828	0.000368488	0.0237102	CD109 antigen
LOC105190346	0.854524	6.64268	0.000373993	0.0237102	neurogenic locus Notch protein isoform X2
LOC105191650	1.19622	4.44248	0.00037557	0.0237102	proline-rich protein 4-like isoform X1
LOC105185295	1.32419	3.57456	0.000373822	0.0237102	solute carrier family 22 member 21
LOC105192367	0.542032	9.56043	0.000387315	0.0239077	diacylglycerol kinase eta isoform X1
LOC105188505	0.629617	6.98422	0.000386499	0.0239077	trace amine-associated receptor 4
LOC105183016	0.651469	8.07633	0.000385752	0.0239077	rho GTPase-activating protein 100F isoform X5
LOC105184885	-3.31715	1.20496	0.000399283	0.0244084	uncharacterized protein LOC105184885
LOC105190877	-0.539082	6.92349	0.000399263	0.0244084	tyrosine-protein kinase hopscotch
LOC105187305	3.38167	1.68101	0.000405715	0.0246823	odorant receptor 46a isoform X3
LOC105187562	0.495161	8.62192	0.000427905	0.0258785	uncharacterized protein LOC105187562 isoform X1
LOC105182947	0.585831	6.95124	0.000429467	0.0258785	uncharacterized protein LOC105182947 isoform X1
LOC105187173	-0.663653	6.67782	0.000435652	0.0261267	E3 UFM1-protein ligase 1 homolog
LOC105184009	0.59204	7.31623	0.00043809	0.026149	disintegrin and metalloproteinase domain-containing protein 10 isoform X1
LOC105190511	-0.928136	5.55063	0.000443592	0.0263531	plancitoxin-1 isoform X1
LOC112588267	-2.53715	2.61755	0.000457811	0.0269646	uncharacterized protein LOC112588267 isoform X1
LOC105187962	-0.516591	7.69636	0.000458148	0.0269646	43 kDa receptor-associated protein of the synapse homolog isoform X2
LOC105183588	1.40726	3.05611	0.000467369	0.0273801	uncharacterized protein LOC105183588 isoform X1
LOC105191889	0.865912	7.17417	0.000470556	0.0274397	uncharacterized protein LOC105191889 isoform X1
LOC105182063	0.681874	8.07326	0.000484055	0.0278382	collagen alpha chain CG42342 isoform X12
LOC105182761	0.68355	6.43606	0.000480043	0.0278382	BTB/POZ domain-containing protein KCTD16
LOC112589525	2.60769	2.22251	0.000486189	0.0278382	glucose dehydrogenase
LOC105183527	3.21314	2.56505	0.00048396	0.0278382	glucose dehydrogenase
LOC109503734	0.50912	7.8261	0.000524291	0.0298846	uncharacterized protein LOC109503734
LOC105188035	0.641638	6.8501	0.000531544	0.0301622	neuronal acetylcholine receptor subunit alpha-7
LOC105189231	1.30227	4.01928	0.000537906	0.0303869	pancreatic lipase-related protein 2
LOC105182648	-0.959794	6.25256	0.000544051	0.0305974	uncharacterized protein LOC105182648
LOC105185602	0.805628	6.46943	0.000548404	0.0307058	sodium/calcium exchanger 2
LOC105189575	-0.543109	7.92671	0.000551396	0.0307373	adenosine kinase 2
LOC105188803	0.576867	6.54033	0.000559409	0.0309116	potassium voltage-gated channel subfamily H member 8 isoform X2
LOC105188665	2.56736	2.1837	0.000557381	0.0309116	uncharacterized protein LOC105188665
LOC105181257	-3.67946	0.669229	0.000565834	0.030996	uncharacterized protein LOC105181257 isoform X3
LOC105189136	-0.445368	10.4259	0.000564162	0.030996	elongation factor 1-alpha
LOC105188790	0.964372	5.54838	0.000581472	0.0317153	discoidin domain-containing receptor 2
LOC105186564	0.804558	5.64096	0.000587718	0.0319184	orcokinin peptides
LOC105183056	-2.87701	0.89524	0.00060243	0.032246	mediator of RNA polymerase II transcription subunit 15a
LOC105186811	-0.542055	6.89704	0.00060156	0.032246	60S ribosomal protein L8
LOC105182829	0.590774	8.48654	0.00059708	0.032246	uncharacterized protein LOC105182829 isoform X1
LOC105185657	0.924196	5.41497	0.000603943	0.032246	protein eva-1 homolog C isoform X2
LOC105181280	0.498148	8.33901	0.000608654	0.0322614	calexcitin-2
LOC105192060	0.542097	7.21787	0.00060933	0.0322614	1-phosphatidylinositol 3-phosphate 5-kinase
LOC105187571	2.74007	1.91191	0.000613501	0.0323468	cytochrome P450 9e2 isoform X2
LOC112590227	1.98716	2.29129	0.000638122	0.0335054	uncharacterized protein LOC112590227
LOC105188743	0.500996	7.67697	0.000644618	0.0337066	V-type proton ATPase 16 kDa proteolipid subunit
LOC105186376	1.05809	4.2757	0.000673602	0.0350772	protein yellow
LOC105183229	0.833898	4.97868	0.000684707	0.0355094	guanine nucleotide-binding protein subunit gamma-e
LOC105181342	-1.34573	3.78894	0.000695336	0.0355279	putative nuclease HARBI1
LOC105189308	0.767188	6.32663	0.000696296	0.0355279	chitin synthase chs-2 isoform X1
LOC105181095	1.39541	3.27556	0.000690875	0.0355279	uncharacterized protein LOC105181095
LOC105184631	2.42501	2.24792	0.000693949	0.0355279	maltase 2
LOC105180903	-4.84756	1.27541	0.000701742	0.035662	aminopeptidase N
LOC105191656	-0.639809	6.32456	0.000707185	0.0357488	heat shock 70 kDa protein cognate 4
LOC105188848	0.635494	5.63864	0.0007091	0.0357488	DENN domain-containing protein 5B-like
LOC105184533	3.33688	4.86346	0.000718787	0.0360934	juvenile hormone acid O-methyltransferase isoform X2
LOC105183434	0.495047	7.44299	0.000737821	0.0369027	synaptotagmin-14
LOC112589993	-1.07101	3.6	0.000750534	0.0373908	uncharacterized protein LOC112589993
LOC105188104	0.708092	5.96277	0.000763214	0.0378734	ankyrin repeat domain-containing protein 50, partial
LOC105181718	-2.82358	4.48969	0.000767975	0.0379134	uncharacterized protein LOC105181718
LOC105183509	-0.795863	5.37524	0.000776005	0.0379134	uncharacterized protein LOC105183509 isoform X2
LOC105191206	-0.460316	8.55045	0.000775794	0.0379134	neprilysin-4 isoform X1
LOC105186301	0.548119	7.05537	0.000775859	0.0379134	protein croquemort
LOC112588375	-1.15526	4.57369	0.00079002	0.0380793	uncharacterized protein LOC112588375
LOC105185423	0.787834	5.90742	0.000794447	0.0380793	uncharacterized protein LOC105185423 isoform X1
LOC105188026	1.01156	5.7188	0.000793516	0.0380793	furin-like protease 1, isoforms 1/1-X/2 isoform X2
LOC105186740	1.02638	4.19201	0.000789562	0.0380793	uncharacterized protein LOC105186740 isoform X1
LOC105180687	1.16745	4.29685	0.000793595	0.0380793	tumor necrosis factor receptor superfamily member wengen isoform X1
LOC105185695	-3.10353	1.30361	0.000802309	0.0381	putative fatty acyl-CoA reductase CG5065 isoform X1
LOC105191289	0.548669	6.60116	0.000805909	0.0381	tyrosine-protein kinase Src64B isoform X1
LOC105190682	0.716682	6.36343	0.000806923	0.0381	uncharacterized protein LOC105190682
LOC105189286	0.978117	4.6802	0.000804502	0.0381	transcription factor Sp5
LOC105184900	-2.03801	3.47688	0.000810151	0.0381102	uncharacterized protein LOC105184900 isoform X2
LOC105186743	0.57114	7.80364	0.000816366	0.0382604	uncharacterized protein LOC105186743 isoform X2
LOC105182807	-2.21308	1.69562	0.000822234	0.0383932	hexamerin
LOC105185691	0.524365	9.36353	0.000877586	0.0405117	sex determination protein fruitless isoform X3
LOC105181044	0.535709	8.91815	0.000882507	0.0405117	protein retinal degeneration B isoform X1
LOC105189470	0.763967	7.54245	0.000878103	0.0405117	RNA binding protein fox-1 homolog 2 isoform X8
LOC105182900	0.784298	8.42804	0.000882335	0.0405117	cytoplasmic polyadenylation element-binding protein 2
LOC105181805	1.37091	5.07366	0.000883613	0.0405117	proline-rich nuclear receptor coactivator 2
LOC105187101	1.24763	7.67538	0.000905924	0.0413847	modular serine protease isoform X7
LOC105182041	0.763832	5.07794	0.000939277	0.042754	uncharacterized protein LOC105182041
LOC105182834	0.888375	5.12735	0.000987224	0.0447754	single Ig IL-1-related receptor
LOC105183745	0.61119	6.31034	0.00101351	0.0458034	suppressor of lurcher protein 1
LOC105182704	0.581156	8.21385	0.00104001	0.0468336	neuronal acetylcholine receptor subunit alpha-7 isoform X1
LOC112588059	-2.71562	2.60163	0.00104684	0.0469743	uncharacterized protein LOC112588059
LOC105186657	0.614812	5.97518	0.00107922	0.0482559	neurotrimin
LOC105186541	3.08504	3.04681	0.00109458	0.0487704	serine protease 41 isoform X1
LOC105186807	-1.99104	1.22662	0.00110135	0.0489002	protein PIH1D3
LOC112589217	-1.29304	5.8219	0.00110851	0.0489081	uncharacterized protein LOC112589217
LOC105192061	1.16132	3.60516	0.00110926	0.0489081	diuretic hormone 44
LOC105187177	-0.664248	5.98804	0.00111527	0.049002	uncharacterized protein LOC105187177 isoform X1
LOC105181607	-0.842203	5.24583	0.00112628	0.0490048	geminin isoform X1
LOC105186099	0.520795	7.85525	0.00112695	0.0490048	unconventional myosin-X isoform X1
LOC109503943	1.89259	3.11496	0.00112568	0.0490048	uncharacterized protein LOC109503943 isoform X1
LOC112588111	-2.92326	0.950098	0.00113424	0.0491532	putative nuclease HARBI1
LOC105186773	0.607856	8.39325	0.00116175	0.0500821	uncharacterized protein LOC105186773 isoform X1
LOC105181473	-0.570979	6.30521	0.0011636	0.0500821	phosphatidylinositol phosphatase PTPRQ isoform X2
LOC109504006	2.33226	1.55626	0.00117965	0.0506012	uncharacterized protein LOC109504006 isoform X2
LOC105187975	0.745209	6.32418	0.00119968	0.0512863	protein kinase C-binding protein NELL1-like
LOC105192125	-1.53907	2.51119	0.0012054	0.0513573	uncharacterized protein LOC105192125 isoform X1
LOC105188943	-0.451456	8.02656	0.00123082	0.0522646	cytoplasmic aconitate hydratase
LOC105182363	-0.538345	9.01749	0.00123815	0.0523999	guanine nucleotide exchange factor for Rab-3A
LOC105181102	0.464436	9.96832	0.00124659	0.0525811	sodium channel protein para isoform X1
LOC105189138	0.877272	4.70985	0.00126202	0.053055	gustatory receptor for sugar taste 64e isoform X1
LOC105185933	-0.639731	6.07836	0.00129131	0.0541065	chromosome-associated kinesin KIF4
LOC109504592	6.1193	1.11625	0.00131084	0.0546903	uncharacterized protein LOC109504592
LOC105192323	-1.30383	2.75834	0.00131388	0.0546903	mucin-17 isoform X1
LOC105191375	0.575385	7.00559	0.00133257	0.0552865	protein held out wings isoform X5
LOC109503743	5.08246	2.47231	0.00136086	0.0561497	uncharacterized protein LOC109503743
LOC105185362	2.01809	1.91466	0.00136225	0.0561497	MOXD1 homolog 1
LOC112588384	2.31913	1.55285	0.00139441	0.0571858	uncharacterized protein LOC112588384
LOC105188838	2.50619	1.98148	0.00139643	0.0571858	facilitated trehalose transporter Tret1-2 homolog
LOC105191490	-0.542094	8.58084	0.00143977	0.0587705	60S ribosomal protein L7a
LOC105185424	0.816756	5.15736	0.00145381	0.0591529	fringe glycosyltransferase
LOC105189664	0.443024	8.9025	0.00145883	0.0591668	ATP synthase subunit beta, mitochondrial
LOC105182709	4.98312	0.948299	0.00150695	0.0609231	uncharacterized protein LOC105182709 isoform X1
LOC105189459	0.989397	4.43246	0.001526	0.0614967	uncharacterized protein LOC105189459 isoform X1
LOC105184610	-1.89681	2.00606	0.00153947	0.0618428	uncharacterized protein LOC105184610 isoform X1
LOC105184723	1.76662	2.28117	0.00155566	0.0620996	alpha-amylase A
LOC105181255	0.841804	6.4104	0.00155568	0.0620996	uncharacterized transcriptional regulatory protein TBS1-like
LOC112588927	4.91282	0.803108	0.00157352	0.0625587	uncharacterized protein LOC112588927 isoform X3
LOC105181103	1.34026	4.94052	0.00157707	0.0625587	F-box/LRR-repeat protein 14
LOC105190731	-0.877815	4.61114	0.00158394	0.0626349	uncharacterized protein LOC105190731 isoform X1
LOC105192234	-0.457966	7.35229	0.00158974	0.0626683	puff-specific protein Bx42
LOC105181735	0.909686	4.93995	0.00160162	0.0629409	organic cation transporter protein
LOC105190348	0.920247	4.83909	0.00161774	0.0632519	metal-response element-binding transcription factor 2 isoform X2
LOC105190090	0.771123	6.50705	0.00161954	0.0632519	protein enabled isoform X3
LOC105182444	0.550099	6.4271	0.00163066	0.0634904	uncharacterized protein LOC105182444
LOC105188789	0.491102	7.99222	0.00166069	0.0644613	discoidin domain-containing receptor tyrosine kinase B isoform X2
LOC105185903	0.636786	6.7317	0.00168932	0.0653721	period circadian protein isoform X6
LOC105190153	-1.22662	3.05081	0.00178025	0.068636	glutathione S-transferase 1
LOC112589203	1.79866	2.03919	0.00178988	0.068636	uncharacterized protein LOC112589203
LOC109504109	0.515225	7.54221	0.00178994	0.068636	uncharacterized protein LOC109504109
LOC112590399	1.6729	2.73305	0.00185871	0.0710576	uncharacterized protein LOC112590399
LOC105187873	1.41969	3.64543	0.00187421	0.0714345	cAMP-dependent protein kinase catalytic subunit-like
LOC105191448	0.478744	7.23971	0.0018882	0.0717515	disintegrin and metalloproteinase domain-containing protein 10 isoform X1
LOC105180638	-1.06029	3.19088	0.00194696	0.073687	uncharacterized protein LOC105180638
LOC112588411	1.65955	2.92933	0.00195078	0.073687	uncharacterized protein LOC112588411
LOC112590562	4.08616	1.60239	0.00195893	0.0737749	uncharacterized protein LOC112590562, partial
LOC105181288	-1.6314	2.90488	0.00198315	0.0742992	synaptic vesicle glycoprotein 2B isoform X2
LOC105180749	1.50844	5.36928	0.0019846	0.0742992	uncharacterized protein LOC105180749
LOC112588914	4.80916	0.782868	0.00200052	0.0746743	uncharacterized protein LOC112588914
LOC105187233	0.479861	8.75723	0.00200978	0.0747994	uncharacterized protein CG43867 isoform X2
LOC105189954	-1.17912	3.19485	0.00202573	0.0751101	1-acyl-sn-glycerol-3-phosphate acyltransferase alpha isoform X1
LOC105190525	-0.51453	6.40716	0.00203	0.0751101	sodium-independent sulfate anion transporter isoform X1
LOC105186306	0.494156	6.68437	0.00204961	0.0756145	uncharacterized protein LOC105186306 isoform X2
LOC105189315	-0.660714	5.11654	0.00206544	0.0759771	uncharacterized protein LOC105189315
LOC105185867	0.487118	7.29971	0.00207354	0.0760538	F-box/LRR-repeat protein 16 isoform X1
LOC105189332	0.623367	7.89121	0.00210853	0.0767728	small conductance calcium-activated potassium channel protein isoform X3
LOC105182517	0.463163	10.5562	0.00211195	0.0767728	sodium/potassium-transporting ATPase subunit alpha isoform X4
LOC105190021	0.665265	8.45772	0.00211443	0.0767728	zinc finger homeobox protein 3 isoform X1
LOC105191654	0.486076	7.69959	0.00211741	0.0767728	uncharacterized protein LOC105191654
LOC112589202	3.62058	1.01456	0.00215476	0.0777337	uncharacterized protein LOC112589202
LOC105188626	0.975575	4.28489	0.0021562	0.0777337	uncharacterized protein LOC105188626 isoform X1
LOC105185708	0.522271	6.99034	0.00217511	0.0781929	extracellular sulfatase SULF-1 homolog isoform X3
LOC112590757	4.81013	0.840685	0.00219049	0.0785225	uncharacterized protein LOC112590757
LOC105186069	-2.04757	2.0514	0.00222832	0.0796529	uncharacterized protein LOC105186069 isoform X1
LOC105187178	2.17853	2.41224	0.00224569	0.0800477	ornithine decarboxylase 2
LOC105185563	0.986472	4.16827	0.0022626	0.0803475	fork head domain transcription factor slp2 isoform X2
LOC105186354	-1.00714	3.53054	0.00228392	0.0803475	dihydropyrimidine dehydrogenase
LOC105190172	0.558952	6.4167	0.00228818	0.0803475	ionotropic receptor 25a isoform X2
LOC105186536	0.494396	6.45483	0.00229979	0.0803475	protein vav isoform X1
LOC105180591	0.913226	4.46074	0.00229993	0.0803475	torso-like protein
LOC105192208	0.483507	6.82974	0.00230003	0.0803475	ETS-like protein pointed isoform X4
LOC105187333	0.680528	5.71682	0.0023022	0.0803475	beta-1,4-N-acetylgalactosaminyltransferase bre-4
LOC105182005	0.71098	5.11992	0.0023049	0.0803475	bumetanide-sensitive sodium-(potassium)-chloride cotransporter
LOC105190302	-0.54917	7.98487	0.00231394	0.0804413	structural maintenance of chromosomes protein 1A
LOC105182507	0.72225	8.17129	0.00234145	0.0811722	LOW QUALITY PROTEIN: uncharacterized protein LOC105182507
LOC105190578	1.37962	5.8799	0.00235723	0.0811722	uncharacterized protein LOC105190578 isoform X2
LOC105189171	0.480792	6.88853	0.00235836	0.0811722	DE-cadherin, partial
LOC105186089	-1.38857	3.71119	0.00236063	0.0811722	NPC intracellular cholesterol transporter 2 homolog a
LOC105180911	1.07004	4.98401	0.00241533	0.0827987	octopamine receptor beta-1R
LOC105189801	-0.815824	5.49875	0.00242101	0.0827987	protein arginine N-methyltransferase 6 isoform X1
LOC105182725	0.586484	5.98341	0.00243517	0.0830584	mannosyl-oligosaccharide 1,2-alpha-mannosidase IA isoform X1
LOC105188649	0.642738	6.54606	0.00244972	0.08333	sphingomyelin phosphodiesterase isoform X1
LOC105188699	1.49327	2.83421	0.00246518	0.083357	uncharacterized protein LOC105188699, partial
LOC105185491	0.617112	6.80633	0.00246991	0.083357	uridine phosphorylase 1 isoform X2
LOC105187750	0.728581	6.22001	0.00247027	0.083357	protein windpipe
LOC105189913	0.480733	7.63344	0.00248892	0.0836266	protein sprint isoform X2
LOC105181998	0.73271	8.91563	0.00249148	0.0836266	beta-hexosaminidase subunit beta
LOC105187450	0.454851	9.41474	0.00249951	0.0836741	ATP-binding cassette sub-family A member 5 isoform X3
LOC105185401	0.442371	7.55312	0.00253458	0.0845343	PTB domain-containing engulfment adapter protein 1
LOC105192650	-1.83611	1.66709	0.00253857	0.0845343	uncharacterized protein LOC105192650
LOC105190742	0.487533	8.21358	0.00256707	0.0852171	sodium/potassium-transporting ATPase subunit beta-2
LOC105187517	0.581979	11.1412	0.00257254	0.0852171	poly(rC)-binding protein 4 isoform X5
LOC105184734	0.482069	6.55969	0.00259316	0.0856758	mothers against decapentaplegic homolog 3 isoform X1
LOC105185544	-1.55145	2.61883	0.00264955	0.087311	Usher syndrome type-1G protein homolog
LOC105192432	1.14687	4.27282	0.00267661	0.0879737	uncharacterized protein LOC105192432
LOC105192460	0.55179	7.96913	0.00271363	0.0889594	tetraspanin-9 isoform X2
LOC105186717	0.590565	5.80123	0.00273013	0.0892688	type 1 phosphatidylinositol 4,5-bisphosphate 4-phosphatase
LOC105180619	-0.770382	5.17501	0.00274288	0.0893328	piggyBac transposable element-derived protein 4 isoform X1
LOC105182323	-1.35058	2.84421	0.00275711	0.0893328	uncharacterized protein LOC105182323 isoform X2
LOC105191712	0.418473	9.52623	0.0027692	0.0893328	putative transcription factor capicua isoform X1
LOC105182424	-2.60332	2.13026	0.00277155	0.0893328	retinol-binding protein pinta
LOC105185207	0.708901	5.36218	0.00277502	0.0893328	uncharacterized protein LOC105185207
LOC105185538	-0.695847	6.43479	0.00278544	0.0893328	dentin sialophosphoprotein isoform X1
LOC105185384	0.470535	9.00276	0.00278653	0.0893328	rap guanine nucleotide exchange factor 6 isoform X1
LOC105186780	0.50969	10.1206	0.00279495	0.0893328	glutamine synthetase 2 cytoplasmic isoform X1
LOC112589885	-1.03564	4.06376	0.00279562	0.0893328	uncharacterized protein LOC112589885
LOC105186728	1.04299	4.37001	0.00280824	0.0893981	ecdysone-induced protein 78C isoform X3
LOC105192332	0.585015	6.02254	0.00281179	0.0893981	dual specificity protein phosphatase 22-B
LOC105187771	0.659359	5.36924	0.00284457	0.0902136	uncharacterized protein LOC105187771
LOC105185678	-1.00322	3.792	0.00287723	0.091021	coiled-coil domain-containing protein 86
LOC105181129	0.89484	4.1934	0.00288735	0.0911136	loricrin isoform X1
LOC105187069	0.660555	7.634	0.00290315	0.0913843	obscurin isoform X8
LOC105189424	4.76554	0.801434	0.00293972	0.0921577	uncharacterized protein LOC105189424
LOC105189518	0.577179	8.37091	0.00294229	0.0921577	R3H domain-containing protein 1 isoform X1
LOC105186970	1.74993	1.99565	0.00295428	0.0921962	uncharacterized protein LOC105186970
LOC105186640	1.2557	3.50874	0.00295809	0.0921962	lipase 3
LOC105192299	1.3705	3.49643	0.00298095	0.0926806	uncharacterized protein LOC105192299 isoform X2
LOC105180923	2.55035	2.62551	0.00301169	0.0934066	uncharacterized protein LOC105180923
LOC105180994	0.621018	5.76266	0.00302582	0.0936154	uncharacterized protein LOC105180994
LOC105182425	1.25717	2.91049	0.00309138	0.0952645	uncharacterized protein LOC105182425
LOC105183519	0.543611	8.12443	0.00309418	0.0952645	proton-coupled amino acid transporter-like protein pathetic isoform X2
LOC105183500	-0.42859	7.73499	0.00310499	0.0953616	ubinuclein-1 isoform X1
LOC105187242	0.565473	7.66517	0.0031124	0.0953616	uncharacterized protein LOC105187242 isoform X1
LOC105188896	0.580092	8.73944	0.0031637	0.0966991	teneurin-m isoform X1
LOC105190808	0.449491	8.86643	0.00320784	0.0975922	high-affinity choline transporter 1 isoform X1
LOC105185623	0.863299	4.66542	0.00321248	0.0975922	uncharacterized protein LOC105185623
LOC105186465	-0.442936	8.83164	0.00321605	0.0975922	centrosomin isoform X2
LOC105183538	-0.509662	6.15079	0.00324351	0.0981898	arrestin domain-containing protein 17 isoform X1
LOC105186171	0.705436	8.28865	0.00325357	0.0982594	uncharacterized protein LOC105186171 isoform X1
LOC105185356	-2.0178	1.49964	0.00327861	0.0987798	aminomethyltransferase, mitochondrial
LOC105190612	0.53848	6.34762	0.00331054	0.0993098	synaptogenesis protein syg-2 isoform X4
LOC105182316	0.481004	12.3952	0.0033119	0.0993098	1-phosphatidylinositol 4,5-bisphosphate phosphodiesterase epsilon-1
LOC105184100	0.430097	8.64572	0.00332006	0.0993191	uncharacterized protein LOC105184100 isoform X2
LOC112588266	1.07158	5.4448	0.00333526	0.0995387	uncharacterized protein LOC112588266 isoform X1
LOC105186545	-0.521218	6.61434	0.0033688	0.100303	40S ribosomal protein S12
LOC105183493	0.561029	5.66796	0.00340075	0.100794	myoglobin isoform X2
LOC105191600	-1.13068	2.97696	0.0034012	0.100794	dynein light chain 4, axonemal isoform X1
LOC105181907	0.705835	7.09797	0.00342604	0.101292	GTP-binding protein Di-Ras2
LOC105184065	0.600531	5.61672	0.00348221	0.102525	uncharacterized protein LOC105184065
LOC105182918	0.488166	7.62698	0.00348395	0.102525	phosphatidylinositol 4-phosphate 5-kinase type-1 alpha isoform X13
LOC105188880	1.00378	3.38274	0.00355104	0.104257	UNC93-like protein
LOC105190988	-1.094	2.90837	0.00357796	0.104804	uncharacterized protein LOC105190988 isoform X1
LOC105187893	0.476511	7.09841	0.00362038	0.105568	ras-related protein Rab-37 isoform X2
LOC105180924	1.94933	3.3885	0.00364746	0.105568	maltase 1
LOC105190135	0.499586	8.94692	0.00365446	0.105568	probable Ras GTPase-activating protein isoform X3
LOC105185144	-0.736697	4.47498	0.00365449	0.105568	WD repeat-containing protein WRAP73 isoform X1
LOC105188899	2.05256	3.73136	0.00365583	0.105568	mushroom body large-type Kenyon cell-specific protein 1-like
LOC105187520	0.424818	9.15553	0.0036563	0.105568	probable G-protein coupled receptor CG31760 isoform X1
LOC105185873	-0.811283	5.67546	0.00366888	0.105568	phosphoribosylformylglycinamidine synthase isoform X1
LOC109504700	-0.599635	6.10063	0.00367078	0.105568	uncharacterized protein LOC109504700
LOC105181159	0.60844	5.53248	0.00370043	0.10618	cytochrome b-c1 complex subunit 8
LOC105186702	3.04164	1.26599	0.00376026	0.107652	RING finger protein nhl-1
LOC105183963	-0.583883	6.81697	0.0038082	0.108779	condensin complex subunit 2
LOC105185002	0.579463	9.48756	0.00382855	0.108878	synapsin
LOC105190741	0.564801	7.04628	0.0038289	0.108878	atrophin-1 isoform X2
LOC105187281	0.48989	9.26522	0.00385486	0.109371	solute carrier organic anion transporter family member 4A1 isoform X1
LOC105189275	0.665093	4.89019	0.00387905	0.109811	5-hydroxytryptamine receptor 2B isoform X1
LOC105180961	0.509399	6.09835	0.00390089	0.109838	protein Shroom isoform X1
LOC105189515	-0.802943	5.81368	0.00390456	0.109838	GDP-fucose protein O-fucosyltransferase 2 isoform X1
LOC105185654	0.493418	6.36682	0.00390916	0.109838	LOW QUALITY PROTEIN: importin subunit beta-1
LOC105180527	0.462388	6.75855	0.00391884	0.109838	ATP synthase subunit gamma, mitochondrial
LOC105191649	2.04852	2.42512	0.00392945	0.109838	proline-rich protein 4-like
LOC105186745	-1.95934	2.71025	0.00393209	0.109838	monocarboxylate transporter 14 isoform X1
LOC105185501	-0.812265	5.17816	0.0039591	0.110349	RNA 3\\'-terminal phosphate cyclase-like protein
LOC109504216	0.990355	5.73955	0.00397697	0.11041	uncharacterized protein LOC109504216, partial
LOC105187610	-0.994788	3.09087	0.00397922	0.11041	cytochrome c oxidase assembly protein COX16 homolog, mitochondrial
LOC112588281	0.829551	6.28673	0.00398747	0.11041	AF4/FMR2 family member 4-like
LOC105191652	2.03079	2.50832	0.0040215	0.111109	skin secretory protein xP2-like
LOC105181229	2.04645	2.92243	0.00403345	0.111197	homogentisate 1,2-dioxygenase isoform X3
LOC112589393	3.00858	0.870254	0.00406419	0.111801	uncharacterized protein LOC112589393
LOC105191395	2.0999	2.32931	0.00408128	0.112027	uncharacterized protein LOC105191395
LOC105188209	2.37729	1.31466	0.0040989	0.112241	glutamine-rich protein 2
LOC105181382	0.570099	6.35118	0.00410795	0.112241	uncharacterized protein LOC105181382
LOC105189580	0.456369	7.46558	0.00411568	0.112241	ephrin type-B receptor 1 isoform X15
LOC105187459	6.45228	1.3973	0.00413429	0.112506	uncharacterized protein LOC105187459 isoform X1
LOC105182309	0.425233	7.791	0.00418465	0.11349	glycoprotein 3-alpha-L-fucosyltransferase A isoform X2
LOC105181985	0.430915	9.18997	0.00418837	0.11349	phosphatidylinositol-binding clathrin assembly protein unc-11 isoform X11
LOC105187757	0.584869	10.0219	0.00422824	0.114325	trinucleotide repeat-containing gene 6C protein isoform X2
LOC105185558	-0.460822	6.85164	0.00424043	0.11441	uncharacterized protein LOC105185558 isoform X1
LOC105180956	-2.86932	0.901877	0.00427695	0.114986	uncharacterized protein LOC105180956
LOC105189236	-0.495753	6.00579	0.00427995	0.114986	phosphatidylinositol 4,5-bisphosphate 3-kinase catalytic subunit delta isoform
LOC105182538	-0.723423	6.00415	0.00428986	0.115008	crossover junction endonuclease MUS81 isoform X1
LOC105182650	-2.36103	2.00636	0.00431759	0.115284	uncharacterized protein LOC105182650
LOC105185575	0.432844	8.24398	0.00431835	0.115284	cAMP-dependent protein kinase type II regulatory subunit isoform X1
LOC105182064	0.558217	6.23282	0.00433054	0.115366	putative peptidyl-tRNA hydrolase PTRHD1
LOC112590358	1.09412	3.25081	0.00436034	0.115915	cytochrome P450 6k1-like
LOC105184850	0.409794	8.80927	0.00439149	0.116499	V-type proton ATPase subunit B
LOC105180826	0.588306	6.69761	0.00442487	0.116604	RING finger protein 44 isoform X1
LOC105185279	0.453365	10.261	0.00442705	0.116604	calcium/calmodulin-dependent protein kinase type II alpha chain isoform X20
LOC105192425	4.5831	0.687429	0.00443464	0.116604	protein sister of odd and bowel
LOC105189390	-0.761927	5.95722	0.00443881	0.116604	mitochondrial import inner membrane translocase subunit Tim10 isoform X1
LOC105184051	0.46055	8.56947	0.00445221	0.116604	major facilitator superfamily domain-containing protein 6 isoform X1
LOC105185422	1.94956	1.90811	0.00445593	0.116604	uncharacterized protein LOC105185422 isoform X1
LOC105181556	-0.547111	5.79955	0.00445997	0.116604	40S ribosomal protein S16
LOC105192328	0.54244	7.55938	0.00447878	0.116855	breast cancer anti-estrogen resistance protein 3 isoform X2
LOC105182705	1.37009	3.34694	0.0045046	0.117286	POU domain, class 4, transcription factor 2-like
LOC105183426	0.602042	5.99476	0.0045375	0.1179	uncharacterized protein LOC105183426 isoform X4
LOC105191810	-2.57008	0.754176	0.00456744	0.118435	serine protease 30
LOC105184153	0.503281	9.26941	0.00458391	0.118619	tubulin alpha-1 chain
LOC105188394	-0.500653	7.42485	0.00460975	0.118829	inner centromere protein B
LOC105186610	-0.492167	7.81162	0.00461316	0.118829	40S ribosomal protein S15
LOC105192666	0.857626	4.11424	0.00462531	0.118829	uncharacterized protein LOC105192666 isoform X2
LOC105192238	0.570796	5.71073	0.00462958	0.118829	fizzy-related protein homolog
LOC105187169	1.92956	2.42529	0.00465928	0.119349	ornithine decarboxylase 2
LOC105191185	0.924679	5.19396	0.00468269	0.119707	leucine-rich repeat-containing protein 15
LOC105184681	-1.05526	3.8706	0.00470248	0.11997	non-structural maintenance of chromosomes element 1 homolog
LOC105191781	0.523931	6.18176	0.00472555	0.120187	mitochondrial folate transporter/carrier isoform X1
LOC105187921	0.805919	8.04058	0.00473	0.120187	protein Tob1
LOC105187951	0.500527	6.12268	0.00474883	0.120424	axonemal 84 kDa protein
LOC105191050	2.64378	1.91664	0.00476248	0.120529	cytochrome c1-2, heme protein, mitochondrial
LOC105192214	0.399695	7.7391	0.00486068	0.122485	uncharacterized protein LOC105192214 isoform X1
LOC105185843	0.400861	9.43388	0.00487238	0.122485	uncharacterized protein LOC105185843 isoform X1
LOC112590429	-2.976	1.0541	0.00488514	0.122485	uncharacterized protein LOC112590429 isoform X2
LOC105189579	-0.426294	8.18786	0.00489253	0.122485	60S ribosomal protein L34
LOC105184372	0.496442	8.59994	0.00489456	0.122485	regulating synaptic membrane exocytosis protein 1 isoform X2
LOC105182078	0.970509	3.58956	0.00489785	0.122485	uncharacterized protein LOC105182078
LOC105182678	-0.474132	6.72928	0.00491883	0.122767	nucleoporin GLE1
LOC105183499	-0.529668	5.85011	0.00499756	0.124487	cAMP-responsive element-binding protein-like 2
LOC105183918	1.24895	3.60564	0.00501529	0.124683	uncharacterized protein LOC105183918 isoform X1
LOC109504039	-0.650212	4.75592	0.00507711	0.125972	uncharacterized protein LOC109504039
LOC105191535	-4.70455	1.16272	0.00509048	0.126057	transmembrane protease serine 9
LOC105181186	0.603009	6.06354	0.00510819	0.12621	uncharacterized protein LOC105181186 isoform X1
LOC105182338	-0.58884	5.57392	0.00512729	0.12621	venom carboxylesterase-6
LOC112588223	0.997403	4.00716	0.00515833	0.12621	protein scalloped-like isoform X5
LOC105185886	0.46034	7.2187	0.00516474	0.12621	dopamine N-acetyltransferase isoform X1
LOC105189350	-0.62373	5.9924	0.00516774	0.12621	DNA repair protein complementing XP-A cells homolog
LOC105189278	-0.953826	4.5647	0.0051688	0.12621	fibrillin-2 isoform X2
LOC105185312	0.801056	5.2414	0.00517825	0.12621	esterase FE4
LOC105186174	1.22494	4.22652	0.0051785	0.12621	leucine-rich repeat-containing protein 24
LOC105182604	0.614477	6.01988	0.00518643	0.12621	helix-loop-helix protein 11 isoform X2
LOC105191093	-0.494008	6.03962	0.00520528	0.126425	ankyrin repeat and zinc finger domain-containing protein 1
LOC105184454	-0.593008	6.14281	0.00524972	0.12726	diphthine methyltransferase isoform X1
LOC105181737	0.996436	4.43216	0.00527009	0.12751	carcinine transporter
LOC112589762	1.16524	3.7116	0.00530484	0.128101	uncharacterized protein LOC112589762
LOC105186943	0.586257	8.54837	0.00532129	0.128101	proton channel OtopLc isoform X3
LOC105188236	-1.48096	2.42995	0.00532488	0.128101	cytochrome P450 6A1
LOC105183444	-3.2911	0.503157	0.00533562	0.128116	hemolymph lipopolysaccharide-binding protein-like
LOC105183739	0.4328	7.69114	0.00534697	0.128145	uncharacterized protein LOC105183739 isoform X3
LOC105185494	-1.31036	4.20326	0.00538634	0.128832	uncharacterized protein LOC105185494
LOC105182161	-1.0947	4.65147	0.00540276	0.128832	uncharacterized protein LOC105182161
LOC105188650	-1.44364	2.28649	0.00540617	0.128832	retinol dehydrogenase 11
LOC105187007	-0.542189	6.42773	0.00543313	0.129231	uncharacterized protein LOC105187007 isoform X1
LOC105188193	-0.682113	4.81784	0.00546892	0.129815	adenylate kinase isoenzyme 5 isoform X1
LOC105181958	0.6475	5.65857	0.00547822	0.129815	splicing factor 3B subunit 4
LOC105186817	-0.489501	6.35363	0.00549957	0.130078	uncharacterized protein LOC105186817
LOC105189234	-1.35926	2.36484	0.0055516	0.130761	protein white
LOC105181598	0.630307	6.46631	0.0055568	0.130761	lachesin
LOC105183174	-0.811245	4.85176	0.00555945	0.130761	SUMO-activating enzyme subunit 1
LOC105183542	1.41089	3.01651	0.00563491	0.13229	glucose dehydrogenase
LOC105189472	-1.42967	1.94516	0.00568328	0.13297	D-beta-hydroxybutyrate dehydrogenase, mitochondrial
LOC105180611	1.16468	4.57587	0.0056849	0.13297	cuticle protein 21
LOC105186312	-0.657064	4.94446	0.00571149	0.133135	WW domain-binding protein 4 isoform X2
LOC105188906	-0.564617	6.35561	0.005713	0.133135	DNA repair protein complementing XP-C cells
LOC105190882	-0.629362	5.3785	0.00576509	0.13391	reticulon-4-interacting protein 1, mitochondrial
LOC105189647	0.424759	9.80701	0.00576741	0.13391	DNA N6-methyl adenine demethylase isoform X1
LOC105186861	1.45509	4.11637	0.00577869	0.133926	pheromone-binding protein Gp-9-like
LOC105189409	-0.909282	3.53947	0.00580275	0.134238	40S ribosomal protein S18
LOC112590608	1.0218	3.72781	0.00583625	0.134629	uncharacterized protein LOC112590608, partial
LOC105181224	-0.51588	6.20227	0.00584095	0.134629	26S proteasome non-ATPase regulatory subunit 6
LOC105189291	0.457478	6.75649	0.0058635	0.134903	stress response protein NST1 isoform X2
LOC105185036	-0.962261	3.55201	0.00591886	0.13593	E3 ubiquitin-protein ligase RNF4 isoform X1
LOC105181831	0.731706	6.99468	0.00593712	0.136102	headcase protein
LOC112588762	0.709694	5.65111	0.00601831	0.137714	uncharacterized protein LOC112588762
LOC105186775	0.571918	7.77655	0.00609502	0.139217	uncharacterized protein LOC105186775 isoform X6
LOC112589500	1.03887	3.4203	0.00611611	0.139447	uncharacterized protein LOC112589500, partial
LOC105181835	1.63731	5.1352	0.00617075	0.13996	uncharacterized protein LOC105181835
LOC105186594	0.872086	5.46555	0.00617283	0.13996	netrin-1
LOC105184246	-0.75406	4.24499	0.00619079	0.13996	uncharacterized protein LOC105184246
LOC105183373	0.583042	8.94773	0.00619177	0.13996	uncharacterized protein LOC105183373 isoform X1
LOC105187887	-0.789278	4.16921	0.00619519	0.13996	DNA-binding protein RFXANK isoform X1
LOC105191744	0.54914	6.61358	0.00620497	0.13996	protein BTG2
LOC105190117	-0.53567	8.66663	0.00623025	0.14028	translationally-controlled tumor protein homolog isoform X1
LOC105190177	0.6853	5.36143	0.00626108	0.140623	cytosolic carboxypeptidase 6
LOC105190086	-0.432779	6.89138	0.00627486	0.140623	methanethiol oxidase
LOC105181717	-1.72518	4.58783	0.00629876	0.140623	cytochrome P450 4C1 isoform X2
LOC112588691	-1.92473	3.1739	0.0063026	0.140623	uncharacterized protein LOC112588691
LOC105191383	4.32748	0.555124	0.00630468	0.140623	esterase E4
LOC105188202	3.06431	1.95616	0.00631237	0.140623	uncharacterized protein LOC105188202 isoform X1
LOC105188507	0.581046	8.21554	0.00632327	0.140623	disco-interacting protein 2 isoform X5
LOC105186205	2.09744	1.40047	0.0063566	0.141117	uncharacterized protein LOC105186205
LOC105190746	-0.593209	5.18231	0.00637921	0.141371	death-associated protein kinase related isoform X1
LOC105181184	-0.763796	4.0575	0.00640408	0.141553	replication factor C subunit 2
LOC105185011	0.415658	9.34905	0.00640981	0.141553	serine/threonine-protein kinase mig-15 isoform X7
LOC105191043	0.41467	7.90985	0.00642542	0.141629	guanine nucleotide-releasing factor 2 isoform X2
LOC105190366	0.42677	9.12226	0.00643566	0.141629	kinesin-like protein KIF13A isoform X3
LOC105191892	-2.05128	0.883121	0.006486	0.142489	LOW QUALITY PROTEIN: fatty acid synthase-like
LOC105188183	0.477587	6.2728	0.00654839	0.143611	eukaryotic translation initiation factor 3 subunit L
LOC105180489	-0.384644	8.39986	0.00657324	0.143701	far upstream element-binding protein 1
LOC105188443	0.409137	7.77371	0.00657523	0.143701	potassium/sodium hyperpolarization-activated cyclic nucleotide-gated channel 3 isoform X7
LOC105184043	0.536177	6.35691	0.00658693	0.143709	sodium- and chloride-dependent GABA transporter 1
LOC112588174	-1.35087	1.85318	0.00661218	0.143775	uncharacterized protein LOC112588174
LOC105181049	-0.931065	4.47828	0.0066267	0.143775	uncharacterized protein LOC105181049
LOC105192523	-0.75475	4.11845	0.00663717	0.143775	ribosomal L1 domain-containing protein CG13096
LOC112590521	-4.01878	0.820621	0.00663879	0.143775	putative fatty acyl-CoA reductase CG5065 isoform X1
LOC105181384	-0.986778	4.06745	0.00664676	0.143775	meiotic nuclear division protein 1 homolog isoform X1
LOC105183884	0.528312	6.86516	0.00667026	0.144037	cytochrome b-c1 complex subunit 2, mitochondrial
LOC105186931	0.675364	5.53271	0.00668801	0.144109	uncharacterized protein LOC105186931
LOC105187393	0.434233	8.29245	0.00670709	0.144109	reticulon-1-A
LOC105183257	0.478711	6.92131	0.00671952	0.144109	dopamine receptor 2
LOC105184536	-0.662249	6.32476	0.00672142	0.144109	putative leucine-rich repeat-containing protein DDB_G0290503
LOC105185782	1.72676	2.73391	0.00673493	0.144109	toll-like receptor Tollo
LOC105189535	-0.489534	5.91955	0.00674192	0.144109	vesicle-associated membrane protein 2 isoform X1
LOC105189230	1.06342	3.80087	0.00679896	0.145083	esterase FE4
LOC105182971	0.487935	6.86364	0.00683947	0.145701	papilin isoform X2
LOC105191935	-0.751704	4.19521	0.00687095	0.146126	nucleolar protein 16
LOC112589974	-1.93214	1.43046	0.00692305	0.146987	uncharacterized protein LOC112589974
LOC105189706	-1.71026	1.12042	0.00694569	0.147221	insulin-degrading enzyme-like isoform X1
LOC105182034	-1.70834	1.12102	0.00696471	0.147377	dual oxidase-like isoform X2
LOC105186654	-0.923288	3.87455	0.0070483	0.148652	uncharacterized protein LOC105186654 isoform X1
LOC105182467	0.442876	6.85235	0.00705451	0.148652	wee1-like protein kinase isoform X1
LOC105186927	-0.754563	4.0761	0.00706023	0.148652	twisted gastrulation protein homolog 1-A isoform X2
LOC105191569	0.540704	5.46413	0.00713449	0.149967	epidermal growth factor receptor isoform X2
LOC105183867	0.675285	4.69405	0.00717655	0.150414	ras-related protein Rab-40C
LOC105189457	1.41418	2.36782	0.00717954	0.150414	sensory neuron membrane protein 1 isoform X1
LOC105190942	0.459865	7.25123	0.00720546	0.150707	semaphorin-2A isoform X2
LOC105188570	1.40627	2.89488	0.00727745	0.151718	ATPase family AAA domain-containing protein 2
LOC112590524	5.03305	0.57779	0.00729036	0.151718	histone-lysine N-methyltransferase SETMAR-like
LOC105191689	0.43112	6.59808	0.00729827	0.151718	cytochrome c oxidase subunit 5A, mitochondrial
LOC105186735	-1.85772	1.09653	0.00730174	0.151718	60S acidic ribosomal protein P2 isoform X2
LOC105182377	-0.530488	8.08564	0.00735163	0.152497	DNA polymerase alpha catalytic subunit
LOC105184147	0.767197	4.03841	0.00736333	0.152497	uncharacterized protein LOC105184147
LOC105189826	-0.823623	6.00713	0.00740974	0.153053	helicase POLQ-like isoform X2
LOC112589731	3.47835	0.828125	0.00741436	0.153053	uncharacterized protein LOC112589731
Trehalase	1.47641	2.36696	0.00744586	0.153453	trehalase
LOC105184464	-0.892075	4.25216	0.00746025	0.153499	DNA replication licensing factor Mcm7
LOC109504533	-0.650559	8.24002	0.00749371	0.153556	LOW QUALITY PROTEIN: uncharacterized protein LOC109504533, partial
LOC105183176	-1.27077	3.29574	0.00749673	0.153556	epoxide hydrolase 4
LOC109503858	0.727408	6.0906	0.00750281	0.153556	AF4/FMR2 family member 4-like
LOC112590332	-0.882434	3.64257	0.00751156	0.153556	uncharacterized protein LOC112590332 isoform X1
LOC105184606	4.38506	0.594026	0.00753495	0.15358	facilitated trehalose transporter Tret1
LOC105180608	0.685091	5.00146	0.00753702	0.15358	UNC93-like protein MFSD11
LOC105191162	0.493815	8.70702	0.00758676	0.154345	uncharacterized protein LOC105191162
LOC105186357	-0.666625	4.67582	0.00761445	0.15466	protein aveugle
LOC105186311	0.712982	4.68827	0.00765829	0.155301	calmodulin-lysine N-methyltransferase
LOC105192427	-0.898476	3.64158	0.00770192	0.15559	uncharacterized protein LOC105192427
LOC105180896	-1.218	2.84526	0.00770584	0.15559	thiamin pyrophosphokinase 1
LOC105188620	1.48842	2.81512	0.00771753	0.15559	protein dachsous
LOC105190915	0.764836	4.88524	0.00772733	0.15559	uncharacterized protein LOC105190915 isoform X1
LOC105183518	-1.1458	3.81842	0.00773402	0.15559	glucose dehydrogenase
LOC105181484	0.486416	8.95683	0.00775316	0.155714	high-affinity choline transporter 1 isoform X2
LOC105182398	0.513272	7.80279	0.00776477	0.155714	uncharacterized protein LOC105182398 isoform X2
LOC105185750	-0.530068	6.60379	0.00781924	0.156558	SET and MYND domain-containing protein 4
LOC105182631	-0.810057	4.74497	0.00787938	0.157513	spondin-1 isoform X1
LOC105188302	0.673988	5.91853	0.00790369	0.15775	uncharacterized protein LOC105188302 isoform X2
LOC105181545	-0.798615	5.00575	0.00792647	0.157955	notchless protein homolog 1 isoform X1
LOC105180496	0.403466	7.95887	0.00794478	0.158071	serine/threonine-protein kinase 24 isoform X4
LOC105181721	-0.553605	7.46865	0.00797122	0.158348	40S ribosomal protein S14a
LOC105189771	0.552962	8.89977	0.00799066	0.158486	uncharacterized protein LOC105189771 isoform X3
LOC112588563	-1.32834	1.7133	0.00807771	0.159643	uncharacterized protein LOC112588563
LOC112590240	0.692752	7.05389	0.00808838	0.159643	splicing factor, proline- and glutamine-rich-like
LOC105188760	0.590236	6.24824	0.00809682	0.159643	menin isoform X2
LOC105184178	-2.20047	0.798368	0.00809948	0.159643	putative fatty acyl-CoA reductase CG5065
LOC105184058	0.498462	6.71609	0.00813099	0.160015	protein similar-like
LOC105180712	0.438381	6.53278	0.00830592	0.163058	uncharacterized protein LOC105180712
LOC105187049	0.982548	5.32714	0.00831157	0.163058	mRNA decay activator protein ZFP36L2-like
LOC105186824	0.72028	8.78516	0.00832574	0.163058	nuclear pore complex protein DDB_G0274915 isoform X1
LOC105187094	4.40122	0.59964	0.00834651	0.163058	coiled-coil and C2 domain-containing protein 2A
LOC105183425	-0.662123	4.67055	0.00835005	0.163058	set1/Ash2 histone methyltransferase complex subunit ASH2
LOC105181281	-0.757072	4.31395	0.008368	0.163157	probable U2 small nuclear ribonucleoprotein A\\' isoform X1
LOC105183781	1.11243	3.94108	0.0084058	0.163641	uncharacterized protein LOC105183781
LOC105182747	0.472688	8.13378	0.00844289	0.164111	fasciclin-2 isoform X1
LOC105187017	-0.440808	7.34642	0.00849455	0.164826	40S ribosomal protein S10
LOC105191040	-4.18612	1.05161	0.00850573	0.164826	fatty acid synthase
LOC105188064	-0.494077	6.14542	0.00852492	0.164946	uncharacterized protein LOC105188064 isoform X2
LOC105183422	-0.515016	6.56138	0.00858562	0.165866	uncharacterized protein LOC105183422
LOC105191326	-2.3249	1.59119	0.00861692	0.166217	cytochrome P450 9e2
LOC105182436	-0.684802	6.52494	0.00871426	0.167839	structural maintenance of chromosomes protein 2
LOC105186636	-0.524323	5.59819	0.00873754	0.168032	DNA polymerase eta
LOC105187949	0.475356	8.66232	0.00876961	0.168392	synaptotagmin-7 isoform X2
LOC105183530	1.88516	2.52617	0.00886733	0.170011	glucose dehydrogenase
LOC105189970	-0.436254	7.47132	0.00888955	0.170179	60S ribosomal protein L26
LOC105190304	1.0727	3.02207	0.00893928	0.170873	elongation of very long chain fatty acids protein AAEL008004
LOC105184680	-0.840354	5.42926	0.00895927	0.170886	coiled-coil domain-containing protein 174
LOC105181393	-4.4826	0.385914	0.00897094	0.170886	juvenile hormone acid O-methyltransferase-like
LOC105185998	0.492135	7.1503	0.00898051	0.170886	transmembrane and TPR repeat-containing protein 1
Ickin1-1	1.09974	6.16587	0.00909275	0.172524	omega-conotoxin-like protein 1
LOC105188540	1.54435	2.41763	0.00909383	0.172524	odorant receptor 22b isoform X2
LOC105189195	0.490975	7.75786	0.00913291	0.17284	cationic amino acid transporter 2
LOC105185102	-0.644563	6.04954	0.00913782	0.17284	uncharacterized protein LOC105185102 isoform X1
LOC105184503	0.452337	6.41726	0.00916613	0.173117	probable sodium/potassium/calcium exchanger CG1090 isoform X1
LOC112590490	-2.50352	0.764223	0.00919831	0.173466	uncharacterized protein LOC112590490 isoform X2
LOC112589977	-1.21586	3.68685	0.00926755	0.174511	uncharacterized protein LOC112589977
LOC105189229	0.470739	8.50966	0.00942292	0.177173	polypyrimidine tract-binding protein 1 isoform X11
LOC105188127	2.24045	1.80087	0.00950455	0.178443	zinc finger and BTB domain-containing protein 45
LOC105190170	0.564745	5.51174	0.00961196	0.179937	delta-1-pyrroline-5-carboxylate synthase isoform X2
LOC105186804	-0.737778	4.55043	0.00961257	0.179937	PH domain leucine-rich repeat-containing protein phosphatase 2
LOC105189180	2.37719	1.66889	0.00964723	0.18016	homeobox protein aristaless
LOC105190613	0.576444	6.30075	0.00965297	0.18016	CUGBP Elav-like family member 2 isoform X1
LOC105191681	0.573405	8.79301	0.00986764	0.183893	neurexin-1 isoform X7
LOC105189735	1.04075	3.18502	0.00988202	0.183893	sodium-dependent dopamine transporter isoform X1
LOC105182932	0.558939	6.21159	0.00990799	0.184105	uncharacterized protein LOC105182932
LOC105181303	0.808995	5.4764	0.00996182	0.184834	RNA-binding protein MEX3B
LOC105186118	-0.57218	5.59343	0.0100215	0.185669	kinesin-like protein KIF23
LOC105185245	0.425711	6.40884	0.010048	0.185888	protein pinocchio isoform X1
LOC105182463	-0.691996	5.82847	0.010099	0.186558	LOW QUALITY PROTEIN: nuclear speckle splicing regulatory protein 1
LOC105181287	0.406656	7.6524	0.0101456	0.187147	peroxidase isoform X3
LOC105185655	0.390686	7.46849	0.0101689	0.187303	uncharacterized protein LOC105185655 isoform X1
LOC105180754	0.485731	6.33892	0.0102843	0.188691	protocadherin-like wing polarity protein stan isoform X1
LOC105180535	0.632296	5.45286	0.0102897	0.188691	uncharacterized protein LOC105180535
LOC105185201	1.70918	1.87535	0.0103003	0.188691	forkhead box protein C1
LOC105187072	0.383258	7.58771	0.0103326	0.188691	IDLSRF-like peptide
LOC105185477	-0.534439	5.5935	0.0103328	0.188691	kinectin isoform X2
LOC105190675	-1.03329	2.69088	0.0103337	0.188691	putative aminopeptidase W07G4.4 isoform X1
LOC112590439	3.08232	0.752858	0.0103776	0.18922	uncharacterized protein LOC112590439
LOC105187860	0.565194	7.16281	0.0104156	0.189639	uncharacterized protein LOC105187860
LOC105188737	0.496044	5.99371	0.010433	0.189639	putative transcription factor SOX-15
LOC112589185	1.00695	3.42721	0.0104456	0.189639	lachesin-like, partial
LOC105192485	0.430787	9.29697	0.0105815	0.19163	homeobox protein prospero isoform X1
LOC105184483	1.42408	2.69333	0.0105855	0.19163	uncharacterized protein LOC105184483
LOC105184613	0.447473	6.52502	0.0106336	0.191908	5-hydroxytryptamine receptor 2A
LOC105188091	-0.527957	5.84414	0.0106461	0.191908	immunoglobulin-binding protein 1b
LOC112588632	2.73693	0.740557	0.0106505	0.191908	putative uncharacterized protein FLJ37770
LOC105185694	1.75882	2.4135	0.0106649	0.191908	uncharacterized protein LOC105185694
LOC105187597	0.567851	6.26038	0.0106767	0.191908	ubiquitin-like protein 3
LOC105183111	-1.63095	2.6498	0.0107378	0.192541	dehydrogenase/reductase SDR family member 11
LOC105180577	0.418661	6.87303	0.0107544	0.192541	uncharacterized protein LOC105180577 isoform X1
LOC105191979	0.730787	4.9948	0.0107703	0.192541	5-hydroxytryptamine receptor 1 isoform X2
LOC105184848	-0.631055	5.67998	0.0107728	0.192541	alpha-L-fucosidase
LOC105190557	0.409662	11.4661	0.0109235	0.194959	inositol 1,4,5-trisphosphate receptor isoform X5
LOC105191716	-0.490838	6.32749	0.0109438	0.195047	isovaleryl-CoA dehydrogenase, mitochondrial
LOC105185727	0.759239	4.90437	0.0109594	0.19505	trace amine-associated receptor 9
LOC105186963	-0.378634	8.06631	0.0109881	0.195286	uncharacterized protein LOC105186963
LOC105191790	0.509312	9.29013	0.0110542	0.196029	calsyntenin-1 isoform X1
LOC109504203	1.43559	2.6543	0.0110739	0.196029	protein Cep78 homolog
LOC105190600	-0.919532	3.73453	0.0110841	0.196029	leucine-rich repeat protein 1 isoform X3
LOC105190811	-0.528955	5.41493	0.0111291	0.196029	tolloid-like protein 2 isoform X2
LOC109503652	0.424739	7.75993	0.0111299	0.196029	dual specificity tyrosine-phosphorylation-regulated kinase 2-like
LOC105184440	0.336411	9.53099	0.0111358	0.196029	kalirin isoform X1
LOC112589647	4.20897	0.428627	0.0111384	0.196029	uncharacterized protein LOC112589647
LOC112589544	-1.82359	1.0459	0.011197	0.196527	rho-related protein racO-like
LOC105182426	0.559411	5.52477	0.0111977	0.196527	TWiK family of potassium channels protein 18
LOC105190838	1.38703	2.63973	0.0112297	0.196816	elongation of very long chain fatty acids protein 1-like
LOC105190743	0.404064	7.37246	0.0112699	0.197062	sodium/potassium-transporting ATPase subunit beta-2
LOC105184017	-0.430342	6.49798	0.0112749	0.197062	multiple inositol polyphosphate phosphatase 1 isoform X1
LOC105183259	-0.48796	5.65391	0.011305	0.197316	R3H and coiled-coil domain-containing protein 1 isoform X1
LOC105183985	0.45371	8.01698	0.0113306	0.19749	cysteine-rich motor neuron 1 protein isoform X2
LOC105187738	0.340786	10.0339	0.01138	0.197999	uncharacterized protein LOC105187738
LOC105181761	2.50106	1.81759	0.0113974	0.197999	uncharacterized protein LOC105181761 isoform X1
LOC112590725	1.65753	3.54832	0.0114228	0.197999	fibrous sheath CABYR-binding protein-like
LOC105180667	-0.547797	5.29396	0.0114314	0.197999	uncharacterized protein LOC105180667
LOC112588576	4.40381	0.630924	0.0114381	0.197999	serine/arginine repetitive matrix protein 2-like
LOC105188059	0.368686	7.90453	0.0115555	0.199759	pheromone-binding protein-related protein 6
LOC105180458	-0.718184	4.22052	0.0116022	0.200293	cilia- and flagella-associated protein 43 isoform X1
LOC105181346	-0.591749	5.43349	0.0116546	0.2006	THAP domain-containing protein 1-like isoform X2
LOC105190855	0.497942	7.89141	0.0116574	0.2006	mucin-5AC
LOC112589499	5.11629	0.580228	0.0116744	0.2006	elongation of very long chain fatty acids protein AAEL008004-like
LOC105182720	2.37689	1.383	0.0116834	0.2006	uncharacterized protein LOC105182720 isoform X1
LOC105192434	0.513628	7.96456	0.0117105	0.200792	phosphatidylinositol 3-kinase regulatory subunit alpha isoform X2
LOC105189406	0.498078	6.8928	0.0117379	0.200951	leucine-rich repeat and calponin homology domain-containing protein 1 isoform X2
LOC105183807	4.66054	0.502523	0.0117515	0.200951	odorant receptor coreceptor
LOC105184230	1.5054	2.62231	0.0117928	0.201211	putative fatty acyl-CoA reductase CG5065
LOC109504528	4.50503	0.495351	0.0117985	0.201211	uncharacterized protein LOC109504528
LOC105182093	0.364819	9.45728	0.0118164	0.201245	gamma-aminobutyric acid receptor subunit beta isoform X1
LOC105189504	0.388669	6.74361	0.0118884	0.201938	glutamate dehydrogenase, mitochondrial
LOC105185292	0.528068	6.97244	0.011889	0.201938	uncharacterized protein LOC105185292
LOC105181505	1.06283	4.01229	0.0119217	0.202222	uncharacterized protein LOC105181505
LOC105185773	1.49387	3.94294	0.011974	0.202837	peptidoglycan-recognition protein SC2 isoform X1
LOC109504638	0.666015	5.34224	0.011991	0.202854	uncharacterized protein LOC109504638
LOC105186291	0.509685	5.43413	0.0120222	0.202897	trichohyalin
LOC105192482	0.630924	5.00002	0.0120377	0.202897	protein turtle homolog B
LOC105182956	0.742287	4.45796	0.0120417	0.202897	vitellogenin receptor isoform X4
LOC105190861	-1.48764	2.39208	0.0120779	0.202961	MFS-type transporter SLC18B1
LOC105183244	0.48484	6.65021	0.0120924	0.202961	ras GTPase-activating protein-binding protein 2 isoform X1
LOC105184122	0.449951	6.28713	0.0120936	0.202961	roquin-1 isoform X1
LOC105191615	0.57031	6.20348	0.0121568	0.203596	ell-associated factor Eaf
LOC105189095	1.05179	2.87884	0.0121792	0.203596	uncharacterized protein LOC105189095 isoform X2
LOC105180643	-0.878955	2.96101	0.0121977	0.203596	uncharacterized protein LOC105180643
LOC105187584	-0.98282	3.91798	0.0122058	0.203596	protein KBP homolog
LOC105189891	-0.475628	5.58826	0.0122119	0.203596	serine-threonine kinase receptor-associated protein
LOC105190713	1.15928	3.23507	0.0122316	0.203657	protein henna isoform X1
LOC105191342	1.33459	2.57579	0.0122847	0.204271	carbonic anhydrase 9
LOC105182849	-0.482105	6.41022	0.0123141	0.204492	RAC-gamma serine/threonine-protein kinase
LOC105191156	-0.419681	6.84497	0.0124254	0.205989	dnaJ homolog subfamily C member 10 isoform X1
LOC105190496	3.11827	0.917364	0.0124393	0.205989	uncharacterized protein LOC105190496
LOC105190885	0.66131	4.99204	0.0124531	0.205989	serum response factor isoform X1
LOC105190890	0.473736	6.35343	0.0124976	0.206455	uncharacterized protein LOC105190890 isoform X1
LOC105182748	-0.667039	4.42855	0.0125463	0.206962	mitochondrial genome maintenance exonuclease 1 isoform X1
LOC105191843	0.887178	4.2499	0.012561	0.206962	aquaporin AQPAn.G isoform X1
LOC105183938	-0.483219	5.73912	0.0126871	0.208703	uncharacterized protein LOC105183938 isoform X1
LOC105180910	0.578207	6.59118	0.0126999	0.208703	ubiquitin thioesterase trabid
LOC105189017	-1.39795	3.88722	0.0127161	0.208703	glutathione S-transferase
LOC105188328	-1.10695	2.3604	0.0127419	0.208855	odorant receptor 22c
LOC105185592	0.594576	4.68599	0.0127912	0.208933	polypeptide N-acetylgalactosaminyltransferase 2
LOC105180492	0.569424	5.65022	0.0128043	0.208933	tubulin glycylase 3A isoform X1
LOC105189492	0.525079	6.81859	0.012809	0.208933	beta-1,3-galactosyltransferase 5
LOC109504362	1.34476	2.48105	0.0128127	0.208933	transcription factor Sp9 isoform X3
LOC105183814	1.50716	1.81964	0.0128615	0.209458	odorant receptor 13a
LOC105188786	0.366617	10.2393	0.0129012	0.209835	regulating synaptic membrane exocytosis protein 2 isoform X1
LOC105184987	0.46065	6.60277	0.0129642	0.210589	uncharacterized protein LOC105184987 isoform X1
LOC105185566	0.636165	6.35277	0.0130011	0.210918	protein couch potato isoform X4
LOC105181809	-0.623253	4.91972	0.0130268	0.211064	cAMP-dependent protein kinase catalytic subunit
LOC105189217	1.18655	3.29004	0.0130732	0.211545	transferrin isoform X1
LOC105184877	-0.549607	5.55129	0.0131379	0.21232	nucleolar complex protein 3 homolog
LOC105185665	0.994129	3.63618	0.0133281	0.21512	uncharacterized protein LOC105185665 isoform X1
LOC112588217	-1.67419	1.43871	0.013447	0.216762	lipopolysaccharide-induced tumor necrosis factor-alpha factor homolog
LOC105192153	-0.734409	3.70871	0.0134652	0.216779	uncharacterized protein LOC105192153
LOC105188951	0.50652	6.32186	0.0135555	0.217956	spondin-2
LOC105184011	-0.626759	5.06484	0.013578	0.218041	sphingosine-1-phosphate lyase isoform X1
LOC109504503	-0.522042	5.46427	0.0136078	0.218242	short/branched chain specific acyl-CoA dehydrogenase, mitochondrial-like
LOC105183786	1.01026	4.23949	0.0136376	0.218443	uncharacterized protein LOC105183786
LOC105191542	-0.425508	7.40439	0.0136578	0.21849	MICAL-like protein 1 isoform X1
LOC105187828	1.01665	4.93627	0.0136798	0.218566	homeotic protein distal-less isoform X4
LOC112588407	-1.75014	1.59761	0.0137378	0.219167	uncharacterized protein LOC112588407
LOC105184084	0.724302	4.0892	0.0137521	0.219167	uncharacterized protein LOC105184084
LOC105189403	-0.414004	7.8043	0.0137739	0.21924	60S ribosomal protein L23
LOC105183273	0.604484	5.9419	0.0138125	0.219577	uncharacterized protein LOC105183273 isoform X2
LOC105187479	-0.388977	6.59454	0.013836	0.219675	BUD13 homolog
LOC105182906	-4.64557	0.44842	0.0138666	0.219884	chymotrypsin-2 isoform X1
LOC105191802	0.487939	6.633	0.0139452	0.220624	uncharacterized protein LOC105191802 isoform X1
LOC105183645	0.401724	6.85036	0.0139481	0.220624	rho-related BTB domain-containing protein 1 isoform X4
LOC105186238	0.448673	6.57083	0.0140212	0.221504	nucleolar protein 4-like isoform X1
LOC105190389	-0.443481	6.18272	0.0140527	0.221724	uncharacterized protein LOC105190389
LOC105188467	0.788812	4.11193	0.0141246	0.222435	uncharacterized protein LOC105188467 isoform X1
LOC105189949	0.382921	6.81297	0.0141329	0.222435	zinc finger protein DPF3 isoform X1
LOC105190644	4.35378	0.591125	0.0142583	0.22413	mitochondrial 2-oxoglutarate/malate carrier protein-like
LOC105185670	0.52879	9.7885	0.0143	0.224506	apolipoprotein D
LOC105183602	0.635865	4.93061	0.0143735	0.22538	uncharacterized protein LOC105183602
LOC105183000	0.444014	9.87135	0.0144712	0.226632	Down syndrome cell adhesion molecule-like protein Dscam2 isoform X36
LOC105183569	-0.41382	8.4171	0.0145302	0.227068	DNA topoisomerase I, mitochondrial isoform X2
LOC105181268	0.88315	4.99027	0.0145769	0.227068	cartilage oligomeric matrix protein isoform X1
LOC105186802	0.354611	8.55446	0.0145842	0.227068	glycerophosphocholine phosphodiesterase GPCPD1 isoform X1
LOC105181971	1.12967	4.11719	0.0145843	0.227068	ion transport peptide
LOC105188241	0.435585	6.16971	0.0145888	0.227068	transcriptional coactivator YAP1
LOC105190823	1.42041	1.89309	0.0146114	0.227141	uncharacterized protein LOC105190823 isoform X2
LOC105184209	0.336134	9.52639	0.0146536	0.227491	baculoviral IAP repeat-containing protein 6 isoform X10
LOC105181798	-0.537966	7.66689	0.0146699	0.227491	60S ribosomal protein L9
LOC112590209	1.69677	1.55157	0.014743	0.228346	uncharacterized protein LOC112590209
LOC105189474	-2.93209	0.379665	0.0148051	0.229027	NPC intracellular cholesterol transporter 2
LOC105181582	-0.447448	6.69216	0.0148286	0.229105	DNA excision repair protein ERCC-6 isoform X1
LOC105184148	-0.428455	6.11869	0.0148463	0.229105	DNA primase small subunit
LOC109503692	0.90677	4.48146	0.0149656	0.230663	uncharacterized histidine-rich protein DDB_G0274557-like
LOC105181353	0.508769	7.13181	0.0149979	0.23088	leucine-rich repeats and immunoglobulin-like domains protein 1
LOC112588719	1.03452	3.09576	0.015024	0.231	uncharacterized protein LOC112588719
LOC105192064	0.683705	5.95321	0.0150539	0.231179	UBA-like domain-containing protein 2
LOC105191961	0.471102	6.6533	0.015164	0.232357	zinc finger protein Elbow
LOC105188835	2.23003	1.20321	0.0151734	0.232357	aminopeptidase N
LOC105183979	0.401606	7.69707	0.0151856	0.232357	diacylglycerol kinase 1 isoform X1
LOC105190300	3.46658	0.818416	0.0152274	0.232491	elongation of very long chain fatty acids protein AAEL008004
LOC105184692	-0.562208	5.7641	0.0152456	0.232491	dnaJ homolog subfamily C member 17 isoform X1
LOC105180642	-0.333248	9.04276	0.0152495	0.232491	protein FAM13A isoform X2
LOC105184531	0.334778	9.85784	0.0152986	0.232959	1-phosphatidylinositol 4,5-bisphosphate phosphodiesterase classes I and II isoform X1
LOC105186911	-0.662965	4.65777	0.0153319	0.233184	hemK methyltransferase family member 2
LOC105191482	-0.574789	5.11931	0.0154033	0.233716	exopolyphosphatase PRUNE1 isoform X2
LOC105190225	-0.550613	5.09467	0.0154037	0.233716	prolyl 3-hydroxylase 2 isoform X1
LOC105185337	1.84026	1.25767	0.0154417	0.234011	uncharacterized protein LOC105185337
LOC105185777	-0.778832	4.49524	0.0154644	0.234075	SET and MYND domain-containing protein 4
LOC105181665	0.582692	6.34079	0.0154902	0.234185	roundabout homolog 2
LOC105188716	0.504565	7.45028	0.0155392	0.234645	uncharacterized protein LOC105188716 isoform X1
LOC105191512	2.05999	1.42732	0.0156831	0.236536	LOW QUALITY PROTEIN: aldose 1-epimerase
LOC105181913	-1.17276	2.41878	0.0157099	0.236588	2-acylglycerol O-acyltransferase 1
LOC105180651	0.920101	3.20499	0.0157476	0.236588	uncharacterized protein LOC105180651
LOC105183699	0.483506	10.3051	0.0157575	0.236588	mushroom body large-type Kenyon cell-specific protein 1 isoform X1
LOC105182951	-0.339252	9.96559	0.0157662	0.236588	icarapin-like
LOC105183758	0.883247	3.37345	0.01578	0.236588	uncharacterized protein LOC105183758
LOC105185033	0.751691	5.00831	0.0158728	0.237544	MOXD1 homolog 2
LOC105181486	-0.346118	7.72484	0.0158813	0.237544	uncharacterized protein LOC105181486 isoform X1
LOC105184718	-0.907395	3.61855	0.0159615	0.238441	cilia- and flagella-associated protein 65
LOC105181499	0.371426	7.46731	0.0159789	0.238441	NADH-ubiquinone oxidoreductase 49 kDa subunit
LOC105192497	-0.706397	6.13108	0.0160388	0.239052	zinc finger protein 2
LOC105181441	0.547434	4.93256	0.0160627	0.239126	sugar transporter SWEET1
LOC105191348	0.362725	7.89863	0.0160947	0.239204	cathepsin L
LOC105180850	0.343605	8.13077	0.0161057	0.239204	head-specific guanylate cyclase
LOC105189724	-0.55976	4.84786	0.0161755	0.23954	probable ATP-dependent RNA helicase DDX55 homolog isoform X1
LOC105184004	-0.563395	5.21818	0.0161847	0.23954	putative methyltransferase C9orf114 homolog
LOC105190619	1.75576	2.40821	0.0161852	0.23954	WD repeat-containing protein 63
LOC105183958	0.424768	7.23869	0.0162439	0.239928	uncharacterized protein LOC105183958
LOC105188856	4.25273	0.543662	0.0162533	0.239928	zinc finger protein 83
LOC112588622	1.01911	3.72892	0.0162683	0.239928	RNA-binding protein 25-like
LOC105185023	0.553795	4.98422	0.0163786	0.241275	tetraspanin-5, partial
LOC105180672	-3.60174	1.1278	0.0164608	0.241948	fatty acid synthase
LOC105183408	0.971599	2.93281	0.0164625	0.241948	serine/threonine-protein phosphatase 6 regulatory ankyrin repeat subunit B
LOC105180981	0.498374	6.04502	0.0164923	0.242104	protein FAM69C isoform X2
LOC105188698	0.400067	7.95737	0.0165293	0.242113	guanine nucleotide-binding protein G(I)/G(S)/G(T) subunit beta-1
LOC105189652	-0.554357	5.22808	0.0165391	0.242113	steroid receptor RNA activator 1
LOC105190858	-1.00878	3.26914	0.0165503	0.242113	uncharacterized protein LOC105190858
LOC105192570	0.42157	8.31748	0.0166164	0.242799	PH and SEC7 domain-containing protein 1 isoform X2
LOC112590711	2.6321	1.15471	0.0166457	0.242874	uncharacterized protein LOC112590711
LOC105190837	1.43603	2.13173	0.0166599	0.242874	elongation of very long chain fatty acids protein AAEL008004-like
LOC105186763	0.511158	7.27303	0.0167056	0.243002	serine/threonine-protein kinase PLK1 isoform X2
LOC105192184	0.768656	4.98482	0.0167354	0.243002	opsin, ultraviolet-sensitive
LOC105185298	0.485242	5.80141	0.0167355	0.243002	uncharacterized protein LOC105185298 isoform X3
LOC105190011	-0.595106	5.49866	0.0167604	0.243002	cytochrome P450 9e2-like
LOC109504093	0.64869	4.75193	0.0167647	0.243002	beta-1,4-glucuronyltransferase 1
LOC105189479	-0.430089	6.1925	0.0168283	0.243391	uncharacterized protein LOC105189479 isoform X2
LOC112590242	1.71468	1.39479	0.01683	0.243391	uncharacterized protein LOC112590242
LOC105191390	0.46262	6.2343	0.016865	0.243534	calcium-binding mitochondrial carrier protein Aralar1 isoform X1
LOC105181068	0.41252	7.29924	0.0168784	0.243534	fatty acid hydroxylase domain-containing protein 2 isoform X2
LOC105183801	-0.681091	4.97834	0.0169057	0.243651	uncharacterized protein LOC105183801
LOC105191494	0.563194	6.94887	0.0169982	0.244297	brain tumor protein
LOC112590198	1.40638	2.01056	0.0170037	0.244297	uncharacterized protein LOC112590198
LOC105187505	1.30966	2.96478	0.0170163	0.244297	carbonic anhydrase 2
LOC105183031	-0.686439	5.3524	0.0170363	0.244297	alpha,alpha-trehalose-phosphate synthase
LOC105192655	0.777548	4.01822	0.0170756	0.244297	glutamyl-tRNA(Gln) amidotransferase subunit A, mitochondrial
LOC105182373	0.552078	5.55573	0.0170833	0.244297	uncharacterized protein LOC105182373
LOC105190272	0.488019	5.76396	0.0170857	0.244297	venom dipeptidyl peptidase 4 isoform X2
LOC105184260	-0.389251	6.52579	0.0171497	0.244935	phosphatidylinositol 3-kinase catalytic subunit type 3 isoform X1
LOC105188003	0.612254	5.78302	0.017207	0.245477	sialin isoform X2
LOC105187387	-0.349978	8.23065	0.0172467	0.245765	60S ribosomal protein L44
LOC105183367	-0.449396	5.99626	0.01735	0.246943	uncharacterized protein LOC105183367 isoform X2
LOC105191465	-0.596697	5.18465	0.0173684	0.246943	protein CNPPD1
LOC105181628	0.471398	9.39556	0.0174412	0.2477	transmembrane protein 132B isoform X2
LOC105180610	-0.463843	8.39693	0.0175097	0.248395	structural maintenance of chromosomes protein 6
LOC105185237	1.24627	2.96771	0.0175574	0.248791	FMRFamide-related peptides isoform X1
LOC109503765	1.3461	2.05799	0.0176233	0.249065	uncharacterized protein LOC109503765
LOC112588852	1.44501	2.57113	0.0176421	0.249065	uncharacterized protein LOC112588852 isoform X1
LOC105182332	0.655151	4.4211	0.017645	0.249065	G-protein coupled receptor 52 isoform X2
LOC105187882	-0.600167	4.50216	0.0176554	0.249065	carboxylesterase 1C isoform X2
LOC105192009	-0.510375	6.31526	0.0177598	0.250259	U11/U12 small nuclear ribonucleoprotein 48 kDa protein
LOC105184176	2.93157	0.884765	0.0177988	0.250442	tubulin monoglycylase TTLL3-like
LOC105180868	0.431134	7.68895	0.0178123	0.250442	neurogenic protein mastermind isoform X1
LOC105188782	-0.571341	5.18853	0.0178432	0.250597	uncharacterized protein LOC105188782
LOC105188506	0.429468	7.37588	0.0178803	0.250775	band 3 anion transport protein isoform X2
LOC105189590	-1.582	1.26098	0.0178955	0.250775	uncharacterized protein LOC105189590
LOC105182809	0.55218	5.85822	0.0180738	0.252994	uncharacterized protein LOC105182809
LOC105188093	2.00177	1.81495	0.0181111	0.253236	GATA-binding factor A isoform X1
LOC105188983	1.05002	2.51736	0.0181487	0.25348	trissin receptor
LOC105184010	0.53591	5.06788	0.018265	0.254824	intraflagellar transport protein 80 homolog isoform X1
LOC105185528	-1.94283	0.841154	0.0184138	0.256617	paired amphipathic helix protein Sin3a isoform X1
LOC105186254	0.417401	6.03072	0.0184486	0.256819	palmitoyltransferase Hip14 isoform X1
LOC109504153	0.616819	5.04222	0.0184702	0.256837	uncharacterized protein LOC109504153 isoform X1
LOC105185365	-0.475994	7.54612	0.0185802	0.258083	centrosomal protein of 162 kDa isoform X1
LOC109503785	2.70751	0.733911	0.0186598	0.258905	uncharacterized protein LOC109503785
LOC105190803	1.00677	3.85823	0.0187471	0.259452	PAX-interacting protein 1 isoform X2
LOC105190205	0.510977	6.01973	0.0187602	0.259452	serine/threonine-protein kinase CLA4 isoform X2
LOC105187489	0.868132	3.1958	0.018783	0.259452	probable chitinase 10
LOC105182828	-0.549477	5.82374	0.0188081	0.259452	nibrin
LOC105184892	-0.805776	3.8529	0.0188145	0.259452	replication factor C subunit 3
LOC105185960	1.156	4.18599	0.0188223	0.259452	fatty acid synthase-like isoform X1
LOC112588065	-0.933625	5.36465	0.0188707	0.259836	cysteine-rich venom protein 6-like
LOC105186392	1.34026	2.16843	0.0189406	0.260516	serine protease 53
LOC105187373	-0.630119	4.737	0.0189818	0.260799	WASH complex subunit 3
LOC105180909	-0.539119	5.03006	0.019035	0.261246	NADPH-dependent diflavin oxidoreductase 1
LOC105185849	0.445086	5.68357	0.0190772	0.261541	lysine-specific histone demethylase 1A
LOC105182701	0.816976	4.76471	0.0191024	0.261603	endocuticle structural glycoprotein SgAbd-1-like
LOC105188655	-0.759778	3.31503	0.0191941	0.262575	L-asparaginase
LOC105183070	-0.693716	4.79255	0.0192512	0.263072	uncharacterized protein LOC105183070 isoform X1
LOC105186031	-0.896074	3.78089	0.0192961	0.263205	POC1 centriolar protein homolog A
LOC105186759	-0.385541	6.78981	0.0193026	0.263205	protein SET isoform X1
LOC105180991	0.474026	5.42079	0.019389	0.2641	A disintegrin and metalloproteinase with thrombospondin motifs 9 isoform X1
LOC105180955	0.776298	4.16929	0.0194124	0.264134	uncharacterized protein LOC105180955 isoform X1
LOC105183475	2.66247	0.704401	0.0194427	0.264262	unconventional myosin-IXb isoform X2
LOC105186474	1.6077	1.97673	0.0196473	0.266756	tyrosine aminotransferase
LOC105184758	0.443014	6.22326	0.0197045	0.267247	protein bunched, class 2/F/G isoform
LOC105181599	-0.528698	5.86188	0.0197812	0.267864	ATP-dependent RNA helicase DDX51 isoform X1
LOC105190633	0.502289	6.25243	0.0197924	0.267864	diuretic hormone class 2 isoform X1
LOC105185297	-0.422942	9.17744	0.0198315	0.268107	transcriptional regulator ATRX isoform X3
LOC112588573	1.77272	1.79368	0.0198692	0.26833	histone-lysine N-methyltransferase SETMAR-like
LOC112589517	0.91432	4.23232	0.0198905	0.26833	RNA-binding protein Musashi homolog Rbp6-like
LOC105184852	0.423969	7.74732	0.0199858	0.269121	uncharacterized protein LOC105184852 isoform X2
LOC105182413	0.934781	3.1369	0.0199916	0.269121	EF-hand domain-containing protein 1 isoform X1
LOC105186930	0.854775	3.72516	0.0201463	0.270915	lachesin
LOC105187129	0.346525	6.96887	0.0202168	0.27146	calcium homeostasis endoplasmic reticulum protein
LOC105183490	2.65652	1.24116	0.0202297	0.27146	uncharacterized protein LOC105183490 isoform X2
LOC105184076	0.741946	4.71013	0.020305	0.272182	alpha-tocopherol transfer protein-like
LOC105187613	1.63422	2.88334	0.0203379	0.272335	cytochrome P450 9e2
LOC105191657	-0.998776	3.90102	0.020404	0.272771	putative gustatory receptor 28b
LOC105186093	0.354958	7.45915	0.0204144	0.272771	PDZ and LIM domain protein Zasp isoform X10
LOC105192405	0.43605	7.18748	0.0204352	0.272771	serine protease inhibitor 88Ea
LOC112590647	-1.29626	1.6695	0.0204661	0.272823	THAP domain-containing protein 7-like
LOC105181937	0.450186	6.1445	0.0204822	0.272823	uncharacterized protein DDB_G0271670
LOC105190466	0.357313	7.70339	0.0206578	0.274873	coiled-coil-helix-coiled-coil-helix domain-containing protein 2 isoform X1
LOC105189772	0.65957	6.79564	0.020732	0.275571	irregular chiasm C-roughest protein isoform X1
LOC105183796	3.94161	0.399083	0.0208238	0.2765	uncharacterized protein LOC105183796
LOC105192239	0.344976	9.82035	0.0208989	0.276935	glutamate-gated chloride channel isoform X6
LOC105182277	-0.40984	6.45177	0.0209121	0.276935	uncharacterized LOC105182277 isoform X1
LOC105183836	1.0041	3.01355	0.0209222	0.276935	probable G-protein coupled receptor Mth-like 3
LOC112588909	2.75049	1.32067	0.0209843	0.277416	uncharacterized protein LOC112588909
LOC105185347	0.600999	6.05049	0.0210141	0.277416	uncharacterized protein LOC105185347 isoform X2
LOC109503949	-1.51198	1.52554	0.0210244	0.277416	uncharacterized protein LOC109503949 isoform X2
LOC105181046	0.580917	5.23251	0.0210794	0.277853	protein charybde
LOC112588143	4.27765	0.61907	0.021165	0.278691	uncharacterized protein LOC112588143 isoform X2
LOC105184258	-0.51994	5.58321	0.0213174	0.280406	G kinase-anchoring protein 1 isoform X1
LOC105185692	1.1365	2.40112	0.0213701	0.280807	uncharacterized protein LOC105185692 isoform X1
LOC109503831	-0.474535	6.28208	0.0214059	0.280986	40S ribosomal protein S27-like
LOC105183485	1.21106	2.06226	0.0214716	0.281556	zinc finger protein 524-like
LOC105183124	0.537761	5.16659	0.0215018	0.281629	uncharacterized protein LOC105183124
LOC105191157	-1.00145	3.28684	0.0215246	0.281629	uncharacterized protein LOC105191157 isoform X2
LOC105181368	-0.78167	3.75263	0.0215439	0.281629	uncharacterized protein LOC105181368
LOC105186290	0.599411	4.49406	0.0216372	0.282395	palmitoyltransferase ZDHHC23
LOC105185029	1.6196	1.49404	0.0216471	0.282395	probable chitinase 2 isoform X1
LOC112590114	-0.70287	5.52412	0.0217114	0.282942	putative nuclease HARBI1 isoform X3
LOC105183988	1.12719	2.3454	0.0218437	0.284087	inositol monophosphatase 2
LOC105190522	-0.39408	7.61286	0.0218654	0.284087	uncharacterized protein LOC105190522 isoform X2
LOC112589089	4.28131	0.425077	0.0219164	0.284087	uncharacterized protein LOC112589089
LOC112588206	1.01133	2.80138	0.0219225	0.284087	uncharacterized protein LOC112588206
LOC105191082	0.564405	4.65377	0.0219367	0.284087	probable 39S ribosomal protein L49, mitochondrial isoform X2
LOC105188387	-0.371724	7.27656	0.0219557	0.284087	regulator of G-protein signaling 7 isoform X1
LOC112589278	-0.56152	5.53673	0.0219672	0.284087	uncharacterized protein LOC112589278
LOC105180905	3.49613	1.61284	0.0219789	0.284087	aminopeptidase N
LOC105182645	-1.00757	2.44546	0.0220424	0.284617	protein takeout-like isoform X1
LOC105188806	-0.387391	7.95356	0.0221081	0.285175	adenylate kinase 9
LOC105183197	0.601306	7.10052	0.0221786	0.285793	sodium/potassium/calcium exchanger Nckx30C isoform X6
LOC105184028	-0.34312	7.95835	0.0225003	0.289643	bromodomain-containing protein 8
LOC105180775	-1.12421	3.11155	0.0225683	0.289968	protein KBP homolog
LOC112589063	0.877253	3.34446	0.0225714	0.289968	LOW QUALITY PROTEIN: UDP-glucuronosyltransferase 2B37-like
LOC105182958	-0.449634	5.91242	0.0227294	0.291468	general transcription factor 3C polypeptide 5 isoform X2
LOC105188070	2.23427	0.919102	0.0227342	0.291468	tetraspanin-9 isoform X2
LOC105181128	0.596054	4.70382	0.0227804	0.291764	G-protein coupled receptor moody isoform X1
LOC105188282	0.310526	8.77392	0.0228208	0.291987	protein Fe65 homolog isoform X3
LOC105180753	0.412449	7.87582	0.0228713	0.292337	plexin domain-containing protein 2 isoform X1
LOC105186001	-3.05029	0.711477	0.0229144	0.292359	UDP-glucuronosyltransferase 3A1
LOC105186785	-0.44241	6.42119	0.0229334	0.292359	palmitoyl-protein thioesterase 1
LOC105184484	1.87431	1.2815	0.0229543	0.292359	innexin shaking-B isoform X2
LOC105181507	-0.515934	7.73126	0.0229655	0.292359	40S ribosomal protein S11-like
LOC105182410	-0.738165	3.2758	0.0230412	0.292983	uncharacterized protein LOC105182410
LOC105186684	0.729583	3.57507	0.0230608	0.292983	guanylate cyclase 32E
LOC105188391	-0.594953	5.23166	0.0231602	0.293926	uncharacterized protein LOC105188391
LOC105184214	-0.750861	6.63589	0.0232198	0.293926	uncharacterized protein LOC105184214 isoform X3
LOC105192418	-0.503708	6.17728	0.0232272	0.293926	kinesin-like protein KIF19
LOC105181248	-0.637572	4.84172	0.0232279	0.293926	retinoblastoma-binding protein 5 homolog
LOC105181137	0.380655	6.70562	0.0232532	0.293951	uncharacterized protein LOC105181137
LOC105186529	0.577619	4.84803	0.0233315	0.294648	alpha-(1,3)-fucosyltransferase C
LOC112590401	1.01552	3.83388	0.0233865	0.295048	uncharacterized protein LOC112590401
LOC105188601	0.356723	12.241	0.0234563	0.295436	microtubule-actin cross-linking factor 1 isoform X16
LOC105186730	-0.409299	7.6152	0.0235065	0.295436	uncharacterized protein LOC105186730 isoform X2
LOC105187465	-0.366378	6.61931	0.0235071	0.295436	KH domain-containing protein akap-1 isoform X1
LOC105181483	-0.326877	7.65287	0.0235317	0.295436	heparan-alpha-glucosaminide N-acetyltransferase isoform X2
LOC105181070	-0.516038	5.34042	0.023534	0.295436	inactive hydroxysteroid dehydrogenase-like protein 1
LOC105189904	-0.564762	5.88341	0.0235853	0.295743	peptidyl-prolyl cis-trans isomerase FKBP8
LOC105182753	0.379063	9.00579	0.0236052	0.295743	uncharacterized protein LOC105182753 isoform X1
LOC105186778	-0.508927	6.13242	0.0236824	0.296417	citron Rho-interacting kinase
LOC112588056	-0.741678	3.32362	0.0239753	0.299786	protein ALP1-like
LOC105182952	0.519564	7.05973	0.024053	0.300418	leucine-rich repeat-containing protein 24
LOC105180589	0.518223	6.76746	0.0240972	0.300418	paired box protein Pax-6 isoform X2
LOC112589936	-1.60496	1.20361	0.0241181	0.300418	uncharacterized protein LOC112589936
LOC105188815	1.22807	2.55785	0.0241208	0.300418	uncharacterized protein LOC105188815
LOC112590380	-1.16026	2.182	0.0241801	0.300458	uncharacterized protein LOC112590380 isoform X1
LOC105181165	-0.77008	3.50113	0.0241909	0.300458	uncharacterized protein LOC105181165 isoform X2
LOC112589670	1.2081	2.05505	0.0242033	0.300458	zinc finger E-box-binding homeobox 2-like
LOC105181768	1.23353	1.97685	0.0242313	0.300458	uncharacterized protein LOC105181768 isoform X3
LOC109504663	4.1434	0.49488	0.0242428	0.300458	uncharacterized protein LOC109504663
LOC105190862	2.3694	1.00667	0.0242988	0.300858	protein takeout isoform X2
LOC105185543	0.380523	6.3656	0.0243699	0.301443	UPF0472 protein C16orf72 homolog
LOC105182469	-0.664616	4.36772	0.0244203	0.301772	ribonuclease P protein subunit p21 isoform X1
LOC112588063	-0.599479	5.33132	0.0244596	0.301962	protein KBP homolog, partial
LOC105188076	0.31435	8.50117	0.0245093	0.302281	lysosome-associated membrane glycoprotein 1
LOC105187669	0.329013	11.2814	0.0245836	0.302902	FERM, ARHGEF and pleckstrin domain-containing protein 1 isoform X3
LOC105189721	0.494847	6.3038	0.0246125	0.302964	SH3 domain-containing RING finger protein 3 isoform X2
LOC105182385	-0.320088	8.11026	0.0247321	0.304111	tudor domain-containing protein 7 isoform X1
LOC105181462	0.424731	6.06538	0.0247537	0.304111	MOB kinase activator-like 2 isoform X5
LOC105189098	0.818154	3.3544	0.0249051	0.305408	ATP-binding cassette sub-family G member 5
LOC105184654	-0.68451	4.62138	0.024936	0.305408	uncharacterized protein LOC105184654
LOC105188485	-0.452251	6.35642	0.024938	0.305408	DNA repair endonuclease XPF isoform X1
LOC105185404	-0.494014	5.93199	0.0249596	0.305408	pre-mRNA-splicing factor Syf2
LOC105183301	-0.661108	5.01184	0.024988	0.305408	non-homologous end-joining factor 1
LOC112590296	-2.74913	0.313021	0.0250228	0.305408	dynein heavy chain 1, axonemal-like
LOC105192134	-0.311893	8.78086	0.0250469	0.305408	heterogeneous nuclear ribonucleoprotein R isoform X6
LOC105190688	0.619584	6.2062	0.0250867	0.305408	fez family zinc finger protein erm-like isoform X2
LOC105184991	0.342357	8.537	0.0250946	0.305408	calcium-transporting ATPase sarcoplasmic/endoplasmic reticulum type isoform X2
LOC105183091	0.293264	9.35104	0.0251249	0.305408	WD repeat and FYVE domain-containing protein 3 isoform X1
LOC105188203	0.455267	7.77971	0.0251402	0.305408	uncharacterized protein LOC105188203 isoform X1
LOC105182596	1.53702	2.14445	0.0251678	0.305408	cytosolic carboxypeptidase 2
LOC105189377	0.490316	5.56665	0.0251731	0.305408	cell adhesion molecule 2
LOC105181870	0.44861	5.48989	0.0252043	0.305491	neural Wiskott-Aldrich syndrome protein
LOC105187831	0.817349	3.72314	0.0252283	0.305491	uncharacterized protein LOC105187831
LOC112588559	-1.32935	1.52961	0.0252884	0.305752	uncharacterized protein LOC112588559
LOC105185568	0.720848	3.92443	0.0252981	0.305752	dynein light chain 1, axonemal-like
LOC105191272	0.472078	8.47559	0.0254451	0.307235	uncharacterized protein LOC105191272
LOC105182873	-0.529949	5.72767	0.0255247	0.307902	SET and MYND domain-containing protein 4 isoform X2
LOC105188201	1.13651	2.46906	0.0255803	0.308016	chymotrypsin-2
LOC105192098	0.602421	6.23555	0.0255828	0.308016	U8-agatoxin-Ao1a isoform X2
LOC105180544	-0.420563	5.79152	0.0257362	0.309359	DNA-binding protein Ets97D isoform X1
LOC112588999	-1.27374	1.43839	0.0257783	0.309359	uncharacterized protein LOC112588999
LOC105183481	-1.06724	2.34066	0.0258056	0.309359	probable citrate synthase 2, mitochondrial
LOC105191000	-0.567935	6.64071	0.0258126	0.309359	programmed cell death protein 2
LOC105191900	-0.50394	5.2065	0.0258166	0.309359	DNA helicase MCM9 isoform X1
LOC105185862	-0.486522	6.44633	0.0260229	0.31137	conserved oligomeric Golgi complex subunit 1 isoform X2
LOC105185776	-0.926508	2.50312	0.0260336	0.31137	peptidoglycan-recognition protein 2 isoform X1
LOC105183194	0.458784	5.42489	0.0261041	0.311918	ribosomal protein S6 kinase beta-2
LOC105191305	4.74545	0.889163	0.0261335	0.311975	uncharacterized protein LOC105191305
LOC105186011	-4.10214	0.254858	0.0261868	0.312098	uncharacterized protein LOC105186011
LOC105192155	0.333179	8.15682	0.0262166	0.312098	multiple C2 and transmembrane domain-containing protein isoform X8
LOC105181853	1.17885	2.96195	0.0262256	0.312098	mediator of RNA polymerase II transcription subunit 15
LOC105190160	1.6051	2.42968	0.0262424	0.312098	uncharacterized protein LOC105190160
LOC105187011	0.493907	5.4003	0.0263164	0.312249	acyl-protein thioesterase 1
LOC105190089	-0.92313	2.53083	0.0263793	0.312249	60S ribosomal protein L10a-like
LOC105182170	0.346374	6.89792	0.0263803	0.312249	uncharacterized protein LOC105182170 isoform X1
LOC105187111	-0.463733	5.65837	0.0264023	0.312249	uncharacterized protein LOC105187111
LOC105180546	0.758243	3.75784	0.0264028	0.312249	neurogenic locus notch homolog protein 1
LOC105190460	0.438646	5.5146	0.0264033	0.312249	vang-like protein 2 isoform X2
LOC105189303	-0.444055	5.5158	0.0265788	0.314032	uncharacterized protein LOC105189303 isoform X2
LOC105186836	-0.758413	3.66829	0.0266235	0.314267	surfeit locus protein 6 homolog
LOC105182535	0.375215	7.10039	0.0267047	0.31482	serologically defined colon cancer antigen 8 homolog isoform X1
LOC105191541	0.353399	9.16486	0.0267223	0.31482	4-aminobutyrate aminotransferase, mitochondrial isoform X1
LOC105184412	1.33925	1.75136	0.026745	0.31482	proton-coupled amino acid transporter-like protein CG1139
LOC105187769	-0.332637	7.88442	0.0267776	0.314911	60S ribosomal protein L6 isoform X1
LOC105184557	0.498303	5.37925	0.0268344	0.315286	uncharacterized protein LOC105184557
LOC105191621	0.572847	7.06182	0.02687	0.315411	frizzled-2
LOC105190323	-0.607393	4.72988	0.0269096	0.315583	U3 small nucleolar RNA-associated protein 18 homolog
LOC105182608	-0.519828	5.79235	0.0269673	0.315967	protein FAM98B
LOC112589154	2.86419	0.907229	0.0270089	0.316161	cytochrome P450 9e2-like
LOC105183038	0.476572	7.29403	0.0271234	0.316999	heterogeneous nuclear ribonucleoprotein L isoform X1
LOC112590233	-0.625917	3.95221	0.0271306	0.316999	transducin beta-like protein 2
LOC105187742	0.502787	6.06983	0.0271953	0.317463	solute carrier organic anion transporter family member 4C1 isoform X1
LOC105183474	0.532855	5.29817	0.0273328	0.318344	beta-1-syntrophin
LOC105183596	1.0209	2.6228	0.0273484	0.318344	octopamine receptor beta-2R isoform X1
LOC105182703	0.564142	5.244	0.0274048	0.318344	insulin-like growth factor-binding protein complex acid labile subunit, partial
LOC105186960	0.526583	5.00801	0.0274078	0.318344	allatostatin A
LOC112588519	1.75418	1.20534	0.0274171	0.318344	uncharacterized protein LOC112588519
LOC105186388	0.565496	5.54039	0.0274218	0.318344	uncharacterized protein LOC105186388 isoform X1
LOC105191246	0.627101	4.82682	0.0274804	0.318732	sodium/potassium-transporting ATPase subunit beta-1-interacting protein isoform X1
LOC105187678	0.314354	7.60216	0.0275669	0.319443	alpha-catulin isoform X3
LOC105188133	0.308132	10.2495	0.027595	0.319476	arginine kinase isoform X1
LOC105188598	-0.627401	3.88696	0.0276225	0.319503	short transient receptor potential channel 7
LOC105181722	-0.639494	4.84844	0.0277206	0.320343	double-strand break repair protein MRE11
LOC112589228	-2.70506	0.614504	0.0277794	0.32048	uncharacterized protein LOC112589228
LOC109503577	-0.568424	5.61236	0.0277996	0.32048	SET and MYND domain-containing protein 4-like
LOC105189549	-0.401482	6.75191	0.0278084	0.32048	methyltransferase-like protein 25
LOC105184751	-0.58851	6.23068	0.0279206	0.321035	golgin subfamily A member 4 isoform X1
LOC105189699	-0.408872	6.35764	0.0279276	0.321035	transketolase-like protein 2 isoform X1
LOC105188322	-0.471132	7.29426	0.0279326	0.321035	1,4-alpha-glucan-branching enzyme isoform X1
LOC105181210	1.11726	3.53216	0.0279834	0.321326	zinc finger protein 26-like
LOC105182804	-0.591199	4.52395	0.0280524	0.321827	uncharacterized protein LOC105182804 isoform X1
LOC105188588	1.15971	2.18783	0.0282045	0.323279	pancreatic triacylglycerol lipase
LOC105191997	0.539448	6.09272	0.028249	0.323496	myoneurin isoform X1
LOC105182771	0.376563	8.51564	0.028324	0.323765	plexin-A4
LOC105189890	0.815888	3.83715	0.0283259	0.323765	uncharacterized protein LOC105189890 isoform X1
LOC105191923	0.333438	7.69127	0.0283493	0.323765	tyrosine-protein phosphatase non-receptor type 9
LOC105181978	0.343752	9.60596	0.0283833	0.323815	solute carrier family 12 member 7 isoform X1
LOC105187301	1.60216	2.01185	0.0284048	0.323815	odorant receptor 46a-like isoform X1
LOC105184871	-0.388415	6.50616	0.028457	0.324036	uncharacterized abhydrolase domain-containing protein DDB_G0269086 isoform X3
LOC105189708	-1.31104	1.71179	0.0284754	0.324036	uncharacterized protein LOC105189708
LOC105180661	-0.704231	3.72443	0.028534	0.324188	uncharacterized protein LOC105180661
LOC105189038	-1.31948	1.70227	0.02854	0.324188	transmembrane protein 138
LOC105184603	0.926658	4.53645	0.0286874	0.32557	uncharacterized protein LOC105184603
LOC105182924	-0.689785	3.62587	0.0287415	0.325891	cysteine-rich PDZ-binding protein
LOC105191948	0.962589	5.694	0.0288698	0.326834	uncharacterized protein LOC105191948
LOC105189068	0.726369	3.79919	0.0289197	0.326834	M-phase inducer phosphatase isoform X3
LOC105190464	-0.591533	5.42184	0.0289203	0.326834	E3 ubiquitin-protein ligase UHRF1 isoform X1
LOC105184272	-0.872301	3.97926	0.028928	0.326834	uncharacterized protein LOC105184272
LOC105184294	0.383938	6.10444	0.028993	0.326914	serine/threonine-protein kinase 32A isoform X1
LOC105190582	0.55224	5.91713	0.0289962	0.326914	uncharacterized protein LOC105190582
LOC105191612	-0.317807	8.83711	0.0290352	0.326914	dynein heavy chain 5, axonemal isoform X2
LOC105183815	-0.421193	5.91787	0.0290384	0.326914	differentially expressed in FDCP 6 homolog
LOC105192495	0.54299	6.1971	0.0291738	0.327364	basic-leucine zipper transcription factor A isoform X2
LOC105181092	1.61784	1.31086	0.0292232	0.327364	LOW QUALITY PROTEIN: secretin receptor-like
LOC105182880	0.350069	7.28	0.0292377	0.327364	glycine-rich cell wall structural protein 1.0 isoform X5
LOC105187257	0.398321	5.85011	0.0292414	0.327364	transcription initiation factor IIA subunit 1 isoform X1
LOC105192408	0.310496	7.61809	0.0292483	0.327364	oxysterol-binding protein-related protein 2
LOC105180628	-2.72311	0.314863	0.0292805	0.327364	endothelin-converting enzyme 1-like
LOC105183787	1.28548	1.92699	0.029282	0.327364	putative ammonium transporter 1
LOC105187905	-0.35939	6.71778	0.0293009	0.327364	uncharacterized protein LOC105187905 isoform X3
LOC112589147	-0.452031	5.76902	0.0293112	0.327364	cytochrome P450 9e2-like
LOC112588342	-2.41905	0.708375	0.0293949	0.32801	uncharacterized protein LOC112588342
LOC105181027	0.823295	3.1458	0.0295518	0.329113	uncharacterized protein LOC105181027
LOC105181278	-0.483473	5.42204	0.0295698	0.329113	CDK5 regulatory subunit-associated protein 3 isoform X1
LOC105191578	0.461366	8.88313	0.0295718	0.329113	potassium channel subfamily T member 2 isoform X7
LOC105189808	1.13944	2.32257	0.029701	0.329902	pyruvate dehydrogenase E1 component subunit beta, mitochondrial-like
LOC105189269	-0.776049	3.10012	0.0297034	0.329902	serine/threonine-protein kinase S6KL
LOC105182555	-0.467058	7.43908	0.0297209	0.329902	nidogen-2 isoform X2
LOC105188864	4.23118	0.577005	0.0297789	0.329927	zinc finger protein 880
LOC105181830	4.23103	0.577005	0.0297974	0.329927	chymotrypsin-elastase inhibitor ixodidin
LOC105192555	0.374877	6.74756	0.0298014	0.329927	interleukin enhancer-binding factor 2
LOC105183010	0.46466	5.58471	0.0298658	0.330207	probable phospholipid-transporting ATPase VA, partial
LOC105188424	-0.788564	3.37092	0.0298994	0.330207	L-galactose dehydrogenase
LOC105180894	-0.455084	6.90844	0.0299049	0.330207	serine/threonine-protein phosphatase 5
LOC112588531	1.24965	2.51817	0.0299785	0.33073	uncharacterized protein LOC112588531
LOC105180467	-0.514754	5.53123	0.0300323	0.331036	protein fem-1 homolog B
LOC105187907	0.31249	7.51663	0.0300766	0.331132	ornithine decarboxylase antizyme 1
LOC105180561	-0.343091	7.32406	0.030107	0.331132	60S ribosomal protein L23a isoform X3
LOC105182721	2.47094	1.12164	0.0301728	0.331132	uncharacterized protein LOC105182721
LOC105191274	-0.43164	6.83057	0.0301822	0.331132	protein cereblon
LOC105181967	0.42858	8.8423	0.030236	0.331132	protein shank isoform X6
LOC105191519	1.56904	2.21304	0.0302419	0.331132	putative sodium-dependent multivitamin transporter isoform X1
LOC105186992	0.38978	7.87669	0.0302428	0.331132	uncharacterized protein LOC105186992 isoform X1
LOC105182985	-0.971258	3.41807	0.0302645	0.331132	SEC14-like protein 2
LOC105191950	0.998758	4.37088	0.0302765	0.331132	uncharacterized protein LOC105191950 isoform X2
LOC105186105	-0.573991	5.95402	0.0303547	0.3317	ribosomal RNA processing protein 36 homolog
LOC105189360	1.7099	1.42336	0.0303835	0.331729	uncharacterized protein LOC105189360 isoform X1
LOC105188928	-0.337329	6.89496	0.0304743	0.331953	putative transcription factor SOX-15 isoform X1
LOC105186102	0.341505	7.17223	0.0304774	0.331953	cysteine-rich motor neuron 1 protein
LOC105190945	1.64681	2.36248	0.0305135	0.331953	modular serine protease
LOC105183291	0.49634	5.12521	0.0305183	0.331953	U1 small nuclear ribonucleoprotein C
LOC105192474	-1.97748	0.544884	0.0305353	0.331953	uncharacterized protein LOC105192474
LOC105189877	0.342326	9.07002	0.0306184	0.332571	autism susceptibility gene 2 protein isoform X3
LOC105188804	-0.336827	7.07067	0.0307696	0.333926	protein kintoun
LOC112589585	1.51193	1.76473	0.0309551	0.335565	dehydrogenase/reductase SDR family member 4-like
LOC105187701	0.369146	6.52519	0.0309736	0.335565	uncharacterized protein LOC105187701
LOC105181005	-0.590344	4.86148	0.0310167	0.335745	cysteine-rich with EGF-like domain protein 2
LOC105181994	-0.446074	8.63771	0.0311165	0.336537	40S ribosomal protein S26
LOC105191693	0.368471	7.58039	0.031164	0.336735	neuroglian isoform X3
LOC105192446	0.648102	4.36941	0.031188	0.336735	transient receptor potential channel pyrexia
LOC105181690	0.494606	6.01887	0.0312538	0.336949	uncharacterized protein LOC105181690 isoform X3
LOC105188691	-0.495785	5.42946	0.0312835	0.336949	regulation of nuclear pre-mRNA domain-containing protein 1B isoform X2
LOC112590237	0.985516	3.5695	0.0312878	0.336949	peptidyl-prolyl cis-trans isomerase FKBP15-1-like
LOC105187799	0.626669	6.14056	0.0313581	0.337419	protein abrupt isoform X1
LOC112588149	-1.56781	2.04658	0.0314513	0.33803	neurocalcin-delta B-like, partial
LOC105182593	0.395564	6.32277	0.0314683	0.33803	uncharacterized protein DDB_G0271670 isoform X1
LOC105188290	0.278107	11.5678	0.0315099	0.33819	LOW QUALITY PROTEIN: ryanodine receptor
LOC105191904	-0.587455	6.42149	0.0315742	0.338279	nucleolar MIF4G domain-containing protein 1 homolog
LOC112590712	2.88439	0.915484	0.031592	0.338279	uncharacterized protein LOC112590712
LOC105186387	0.425001	6.65565	0.0315984	0.338279	uncharacterized protein LOC105186387
LOC105186404	0.842676	4.99674	0.0316404	0.338443	transcription factor btd
LOC105187085	0.604714	4.49693	0.0317008	0.338802	alpha/beta hydrolase domain-containing protein 17B
LOC105190492	0.748647	3.91788	0.0318457	0.340064	lipopolysaccharide-induced tumor necrosis factor-alpha factor homolog
LOC105186792	0.375767	6.0399	0.0319511	0.340901	transmembrane protein 35A
LOC109503778	1.30894	2.16168	0.0320278	0.341432	odorant receptor 67b-like isoform X1
LOC105190303	0.901791	3.76128	0.0320645	0.341535	elongation of very long chain fatty acids protein AAEL008004
LOC105190381	0.293426	10.1898	0.03226	0.343141	protein purity of essence isoform X1
LOC105186665	-0.382964	8.1131	0.0322989	0.343141	DENN domain-containing protein 4C isoform X2
LOC105183339	0.554061	4.941	0.0323036	0.343141	putative inorganic phosphate cotransporter
LOC105182547	-0.689936	5.19889	0.0323355	0.343141	coiled-coil domain-containing protein 97
LOC105191220	1.12756	2.5044	0.0323508	0.343141	glutathione-specific gamma-glutamylcyclotransferase 1
LOC105186837	1.26469	1.80553	0.0323797	0.343159	uncharacterized protein LOC105186837
LOC105187267	0.325965	8.27549	0.0324732	0.343863	poly(U)-specific endoribonuclease homolog isoform X1
LOC105181142	0.827137	4.47578	0.0326495	0.34544	ataxin-7-like protein 1 isoform X2
LOC105190152	0.30866	8.70254	0.0328394	0.34716	transient receptor potential cation channel trpm isoform X2
LOC105186225	0.812151	3.33376	0.0328679	0.347171	cadherin-23
LOC105190006	0.475516	6.02617	0.0329683	0.347893	cytochrome P450 9e2-like
LOC105186901	0.348744	6.30142	0.0329913	0.347893	peroxisomal membrane protein PMP34
LOC105184705	0.298291	8.12791	0.0330499	0.348221	F-box only protein 11
LOC105187812	1.273	2.48053	0.0330887	0.34834	homeobox protein OTX2-B
LOC105182446	-0.480505	7.1891	0.0332005	0.348926	uncharacterized aarF domain-containing protein kinase 5 isoform X2
LOC105182554	0.596728	4.63083	0.0332096	0.348926	kinesin-like protein CG14535 isoform X2
LOC105184668	0.369741	8.02809	0.0332271	0.348926	plexin-B
LOC105184764	-0.508669	6.07364	0.033279	0.348952	leucine-rich repeat flightless-interacting protein 2 isoform X1
LOC105191563	0.385771	6.7616	0.0332847	0.348952	TGF-beta receptor type-1 isoform X3
LOC105188810	-0.67741	3.53553	0.0333202	0.349034	aminopeptidase N
LOC105182221	-0.356451	7.36072	0.0334859	0.350481	protein polybromo-1 isoform X2
LOC105187744	0.577425	5.13127	0.0335162	0.350508	solute carrier organic anion transporter family member 2A1
LOC112590412	4.09046	0.414998	0.0336272	0.351034	uncharacterized protein LOC112590412
LOC105183597	0.95508	2.91484	0.0336332	0.351034	mucin-5AC
LOC105191878	0.375483	6.20468	0.0336498	0.351034	short coiled-coil protein B isoform X1
LOC105189389	-0.399553	7.48039	0.0337183	0.351459	antichymotrypsin-2 isoform X2
LOC105185515	-0.718522	3.06311	0.0337671	0.351678	eukaryotic translation initiation factor 4B
LOC105180598	-0.526569	5.33213	0.0338124	0.351679	katanin p60 ATPase-containing subunit A-like 1
LOC105189248	0.296896	9.03092	0.0338441	0.351679	sodium-driven chloride bicarbonate exchanger isoform X4
LOC105183780	2.33457	1.16836	0.0338506	0.351679	uncharacterized protein LOC105183780
LOC105191173	0.427942	6.26588	0.0339069	0.351976	aspartate aminotransferase, mitochondrial
LOC105184324	-1.07011	2.24531	0.0339614	0.352253	pupal cuticle protein 20
LOC105189747	0.442844	5.58515	0.0340277	0.352432	GPI mannosyltransferase 1
LOC105188539	1.14414	2.49421	0.0340345	0.352432	LOW QUALITY PROTEIN: odorant receptor 4
LOC105187527	-0.759106	3.06748	0.0341841	0.353692	mitochondrial import inner membrane translocase subunit Tim10 B
LOC112590417	0.375514	7.74994	0.034235	0.35393	WASH complex subunit 3-like
LOC105189174	0.800819	3.22348	0.0342915	0.354225	ornithine aminotransferase, mitochondrial
LOC105188895	-0.557778	4.79662	0.0343542	0.354582	RING finger protein 121 isoform X1
LOC105181480	-0.618844	6.1149	0.0344311	0.355086	DNA polymerase beta
LOC109504667	0.62341	4.03407	0.0344886	0.355154	uncharacterized protein LOC109504667
LOC105182337	0.732881	3.3802	0.0344983	0.355154	venom carboxylesterase-6
Trypsin-1	3.78318	0.253271	0.0345228	0.355154	trypsin-1 isoform X1
LOC105181189	3.78349	0.253271	0.0345511	0.355154	uncharacterized protein LOC105181189
LOC105185579	-0.610085	5.84104	0.0345836	0.355154	transcription elongation factor, mitochondrial-like
LOC105181668	-0.531971	6.73095	0.034606	0.355154	kanadaptin
LOC105182394	0.509311	4.97179	0.03484	0.356634	phosphatidylinositol glycan anchor biosynthesis class U protein
LOC112589677	-0.65331	5.05788	0.0348547	0.356634	uncharacterized protein LOC112589677
LOC105182891	-0.294248	8.34537	0.0348635	0.356634	T-complex protein 1 subunit epsilon
LOC105189902	0.310144	9.39038	0.0348981	0.356634	ITG-like peptide isoform X1
LOC105186023	0.449392	6.25543	0.0349194	0.356634	peroxiredoxin 1
LOC105190046	0.779228	3.39332	0.0349664	0.356634	omega-amidase NIT2
LOC105181719	-0.49876	6.37901	0.0349883	0.356634	uncharacterized protein LOC105181719
LOC112588120	1.09749	2.49874	0.035059	0.356634	histone-lysine N-methyltransferase SETMAR-like
LOC105181490	0.396773	6.15678	0.0350615	0.356634	sodium-coupled monocarboxylate transporter 1-like
LOC105185066	0.996418	2.61062	0.0350746	0.356634	ras-related and estrogen-regulated growth inhibitor
LOC105184318	-0.517318	4.38821	0.0350935	0.356634	histone-lysine N-methyltransferase SETMAR-like
LOC105184924	0.545189	5.86209	0.0351059	0.356634	uncharacterized protein LOC105184924 isoform X1
LOC105187236	-0.593745	6.06281	0.0351405	0.356634	ESF1 homolog
LOC105189257	1.3035	1.90814	0.0351448	0.356634	uncharacterized protein LOC105189257
LOC105190939	-0.719769	4.81925	0.0351733	0.356637	baculoviral IAP repeat-containing protein 5
LOC105191915	0.506708	5.33041	0.0352439	0.356922	translocator protein
LOC105182503	0.558024	6.77929	0.0352578	0.356922	uncharacterized protein LOC105182503 isoform X1
LOC105188004	-0.632036	4.97277	0.0353334	0.357259	zinc finger CCHC domain-containing protein 4
LOC105187004	0.9848	2.4785	0.0353475	0.357259	uncharacterized protein LOC105187004
LOC105182718	1.96881	1.41171	0.0353887	0.357389	uncharacterized protein LOC105182718 isoform X2
LOC112588159	4.19612	0.322819	0.0354801	0.357889	uncharacterized protein LOC112588159
LOC105192245	0.869768	2.78424	0.0355166	0.357889	uncharacterized protein LOC105192245
LOC105188584	0.534123	6.35317	0.0355231	0.357889	hemicentin-1 isoform X1
LOC112588027	-0.755865	3.54464	0.0355858	0.358236	vesicle transport protein SEC20-like
LOC112589571	1.30386	2.05517	0.0356962	0.358408	tetraspanin-5-like isoform X1
LOC105187833	1.3751	2.66139	0.0356972	0.358408	fumarylacetoacetase isoform X1
LOC105185759	0.514427	6.2353	0.0357086	0.358408	uncharacterized protein LOC105185759 isoform X1
LOC105190645	-0.965197	3.54459	0.0357162	0.358408	mutS protein homolog 5
LOC105187609	-0.630802	4.6586	0.0357878	0.358672	exonuclease 1
LOC112588960	4.14029	0.53789	0.0357992	0.358672	uncharacterized protein LOC112588960
LOC105186098	-0.329531	7.78919	0.0359079	0.359477	kinesin-like protein Klp98A isoform X4
LOC105189302	-0.303263	7.25724	0.0360873	0.360987	uncharacterized protein LOC105189302 isoform X1
LOC105188633	-0.583468	5.01234	0.0361773	0.361601	histidine protein methyltransferase 1 homolog
LOC105189131	-0.503745	6.33107	0.036246	0.362002	choline-phosphate cytidylyltransferase A
LOC105192538	0.353065	7.30827	0.0362911	0.362166	nucleolysin TIAR isoform X3
LOC105187216	-0.370876	6.35781	0.036352	0.362489	cytochrome P450 9e2
LOC105189466	-0.393029	5.69345	0.0365426	0.363856	anaphase-promoting complex subunit 7
LOC105189087	1.23808	2.76545	0.0365467	0.363856	acyl-CoA Delta(11) desaturase-like
LOC112588023	0.304955	8.57051	0.0366783	0.364568	protein tipE isoform X1
LOC105181750	2.55055	0.681699	0.0366894	0.364568	uncharacterized protein LOC105181750 isoform X1
LOC109503938	-0.61504	4.19399	0.0367686	0.364568	uncharacterized protein LOC109503938
LOC105188191	-0.518851	5.83919	0.0367917	0.364568	kinesin-like protein KIF20B
LOC105185309	-0.625168	4.62751	0.0368067	0.364568	DNA-directed RNA polymerase III subunit RPC3
LOC105190142	-0.763118	2.78797	0.0368174	0.364568	uncharacterized protein LOC105190142
LOC112588620	1.61174	2.45706	0.03687	0.364568	uncharacterized protein LOC112588620
LOC105189122	2.16187	1.25124	0.0369241	0.364568	collagen alpha-1(XI) chain
LOC105186045	0.57301	4.55066	0.0369556	0.364568	peroxidasin
LOC105191194	-0.308154	8.34432	0.0369887	0.364568	transcription elongation regulator 1 isoform X1
LOC105187290	2.33632	0.532961	0.0369936	0.364568	uncharacterized protein LOC105187290
LOC105190030	0.354459	6.35893	0.0370158	0.364568	membralin
LOC105184992	0.476982	6.32486	0.0370826	0.364568	pre-piRNA 3\\'-exonuclease trimmer isoform X1
LOC105191513	-0.75366	3.89066	0.0370897	0.364568	ATP-dependent DNA helicase DDX11
LOC112589377	-1.02271	2.03367	0.0370974	0.364568	uncharacterized protein LOC112589377
LOC105181552	-0.301316	7.64566	0.0371038	0.364568	G protein-coupled receptor kinase 1
LOC105183456	0.884259	2.51961	0.0371809	0.364568	longitudinals lacking protein, isoforms F/I/K/T
LOC105184370	0.530945	5.54664	0.0371877	0.364568	uncharacterized protein LOC105184370
LOC105182179	-0.957321	2.47652	0.0371942	0.364568	U7 snRNA-associated Sm-like protein LSm11 isoform X1
LOC112588793	-0.557488	4.69312	0.0371944	0.364568	uncharacterized protein LOC112588793
LOC105182345	1.26385	1.67255	0.0373315	0.365387	uncharacterized protein LOC105182345
LOC105192198	-0.331994	8.00676	0.0373357	0.365387	interferon-inducible double-stranded RNA-dependent protein kinase activator A homolog isoform X5
LOC105181666	-0.480471	5.70176	0.0373993	0.365649	selenoprotein S A
LOC112590535	2.5632	0.68549	0.0374202	0.365649	uncharacterized protein LOC112590535
LOC105191955	-0.565776	6.20857	0.0375008	0.365739	alanine--tRNA ligase, mitochondrial isoform X1
LOC105188468	0.736315	4.15722	0.0375533	0.365739	prickle planar cell polarity protein 3 isoform X3
LOC105186796	0.397367	7.30747	0.0375986	0.365739	RNA-binding protein Musashi homolog Rbp6 isoform X2
LOC105182757	-0.413617	6.33633	0.0376023	0.365739	putative ATP-dependent RNA helicase DHX57 isoform X2
LOC105189199	0.622605	4.32778	0.0376024	0.365739	uncharacterized protein LOC105189199
LOC105191253	2.11363	0.849964	0.0376029	0.365739	uncharacterized protein LOC105191253
LOC105182594	1.95937	1.63647	0.0377048	0.366422	transcriptional regulator ovo
LOC105182627	0.325107	8.68314	0.037731	0.366422	AF4/FMR2 family member 4 isoform X2
LOC105186433	1.08012	2.79839	0.0377637	0.366459	uncharacterized protein LOC105186433 isoform X2
LOC105184064	1.17791	2.71024	0.0378118	0.366525	protein mab-21
LOC105189672	-0.443371	5.04762	0.0378285	0.366525	histone acetyltransferase KAT2A
LOC105182044	0.428392	7.56897	0.0378868	0.366738	uncharacterized protein LOC105182044
LOC105191968	0.368898	6.84571	0.0379085	0.366738	uncharacterized protein LOC105191968 isoform X1
LOC105190384	-0.296708	10.3824	0.0380025	0.367367	eukaryotic initiation factor 4A-I
LOC105189343	-0.849559	2.86823	0.0380654	0.367641	ras GTPase-activating-like protein IQGAP1
LOC112588839	-2.4758	0.247554	0.0381331	0.367641	protein ALP1-like isoform X1
LOC112590604	-3.84906	0.183643	0.0381541	0.367641	uncharacterized protein LOC112590604
LOC105187576	-0.483372	6.99663	0.0381592	0.367641	RNA-binding protein 28
LOC105187881	-0.363104	6.83224	0.0382019	0.367641	ras-related protein Rap1
LOC105182294	-2.47677	0.247704	0.0382051	0.367641	uncharacterized protein LOC105182294
LOC105191538	-0.648152	4.65931	0.0382881	0.367641	SUZ domain-containing protein 1 isoform X1
LOC105191288	0.522113	5.05153	0.0383129	0.367641	uncharacterized protein LOC105191288
LOC105182133	-0.618828	5.38272	0.038318	0.367641	kinetochore protein nuf2 isoform X1
LOC105184638	0.473621	5.0606	0.0383479	0.367641	ATP synthase subunit delta, mitochondrial
LOC112588605	-3.85101	0.183946	0.0383504	0.367641	uncharacterized protein LOC112588605
LOC105191466	1.71501	1.30975	0.0384774	0.368328	uncharacterized protein LOC105191466
LOC109503713	2.90237	0.968634	0.0384803	0.368328	mitochondrial amidoxime reducing component 2-like isoform X1
LOC105191004	-0.640083	4.85806	0.0385364	0.368586	uncharacterized protein LOC105191004 isoform X3
LOC105186110	-0.402208	7.96263	0.0386249	0.369154	probable ATP-dependent RNA helicase DDX23 isoform X1
LOC112588392	4.53572	0.771105	0.0387658	0.370221	uncharacterized protein LOC112588392
LOC105187508	2.14203	0.856142	0.0387952	0.370222	probable basic-leucine zipper transcription factor Q
LOC105182872	-0.63391	5.08196	0.0389356	0.371282	prefoldin subunit 4
LOC105189982	0.881061	3.02052	0.0390577	0.372166	uncharacterized protein LOC105189982
LOC105188476	0.351021	7.28972	0.039135	0.372276	uncharacterized protein LOC105188476
LOC105190756	-0.332568	7.10818	0.0391422	0.372276	ubiquitin-protein ligase E3A isoform X1
LOC105186818	0.670682	5.72981	0.0391575	0.372276	tyrosine-protein kinase Drl isoform X1
LOC105186084	1.12496	3.34321	0.0392038	0.372437	glucose dehydrogenase
LOC105185406	0.523773	6.44239	0.0392973	0.373044	protein daughterless isoform X11
LOC105180568	-0.294347	7.99575	0.0393802	0.373482	serine/threonine-protein kinase tousled-like 2 isoform X1
LOC105186945	-0.316636	7.89791	0.0394024	0.373482	platelet-derived growth factor subunit A isoform X1
LOC105189310	0.360206	7.0171	0.039523	0.374344	mediator of RNA polymerase II transcription subunit 1
LOC105185999	0.669855	3.88332	0.0396059	0.374594	myrosinase 1
LOC105187238	-0.577155	4.78937	0.0396085	0.374594	Golgi SNAP receptor complex member 2
LOC105192501	-0.538335	7.81325	0.0396825	0.374785	nucleolar protein 12
LOC105181377	-0.313556	7.33914	0.039688	0.374785	protein kinase C-binding protein 1 isoform X1
LOC105184804	-0.306724	7.24586	0.0398835	0.37635	nuclear hormone receptor HR96
LOC105192121	0.510467	5.17042	0.0399395	0.376385	uncharacterized protein LOC105192121
LOC105184405	0.475579	4.8826	0.0399467	0.376385	zinc finger protein 2-like
LOC105187704	0.914725	2.60927	0.0400316	0.376905	hydroxymethylglutaryl-CoA lyase, mitochondrial
LOC105188791	0.54011	5.63101	0.0401364	0.377611	discoidin domain-containing receptor 2 isoform X1
LOC105189722	-0.603699	6.54225	0.0402407	0.378235	chromatin modification-related protein EAF7
LOC105186714	-0.615455	6.24952	0.0402982	0.378235	uncharacterized protein LOC105186714 isoform X1
LOC105188205	0.448208	5.79749	0.0403237	0.378235	zinc finger protein chinmo
LOC105192573	-0.370001	6.70883	0.0403624	0.378235	putative elongator complex protein 1
LOC105189648	-0.894623	4.83724	0.0403788	0.378235	clavesin-1
LOC112589014	1.54448	1.46128	0.0404386	0.378235	odorant receptor 46a-like
LOC105186625	0.666772	5.04491	0.0404408	0.378235	toll-like receptor Tollo
LOC112588473	1.03192	2.33531	0.040442	0.378235	uncharacterized protein F54H12.2-like
LOC105190816	3.81555	0.347627	0.0405939	0.379147	uncharacterized protein LOC105190816
LOC105184123	0.357245	6.35185	0.0406154	0.379147	calcium-binding mitochondrial carrier protein SCaMC-2 isoform X1
LOC105183887	0.751063	3.13085	0.0407276	0.379147	uncharacterized protein LOC105183887 isoform X2
LOC105190290	0.380786	6.89374	0.0407606	0.379147	alpha-mannosidase 2 isoform X1
LOC105186441	-4.30852	0.321939	0.0407734	0.379147	fatty acid synthase-like
LOC105186767	0.459326	6.38694	0.040781	0.379147	uncharacterized protein LOC105186767
LOC112588097	-4.09322	0.254104	0.0407883	0.379147	15-hydroxyprostaglandin dehydrogenase
LOC105184805	-0.615311	4.38418	0.0408207	0.379147	N-acetyl-D-glucosamine kinase
LOC105184955	-0.484441	7.68697	0.0408732	0.379147	peptidyl-prolyl cis-trans isomerase CWC27 homolog
LOC105191828	-0.439626	7.49584	0.0408893	0.379147	DNA ligase 1
LOC105191101	0.393469	6.69826	0.0408976	0.379147	leupaxin isoform X5
LOC105183123	0.33229	9.69412	0.040899	0.379147	plasma membrane calcium-transporting ATPase 2 isoform X4
LOC105184172	3.87728	0.38676	0.0410188	0.379896	uncharacterized protein LOC105184172
LOC105190860	-0.737906	3.70167	0.041073	0.379896	uncharacterized protein LOC105190860 isoform X1
LOC105185935	-0.445202	6.93827	0.0410846	0.379896	RAD50-interacting protein 1 isoform X1
LOC105180755	0.548232	5.63179	0.0410999	0.379896	innexin inx3
LOC105190748	-0.854503	3.21037	0.0411561	0.380138	zinc finger protein 501-like
LOC112588511	-1.21507	3.11846	0.0412687	0.380653	uncharacterized protein LOC112588511
LOC105189268	0.273085	9.83456	0.041272	0.380653	uncharacterized protein LOC105189268
LOC105190221	-0.610398	5.05892	0.0413339	0.380946	uncharacterized protein LOC105190221
LOC105185871	3.68505	0.296317	0.0414555	0.381789	putative nuclease HARBI1
LOC105187630	-0.727584	3.67638	0.041571	0.382146	alpha-aminoadipic semialdehyde synthase, mitochondrial
LOC105180474	-0.400346	6.57506	0.0416045	0.382146	GTP-binding protein 1
LOC105184662	-0.383367	6.80981	0.0416143	0.382146	zinc finger Ran-binding domain-containing protein 2 isoform X3
LOC105191847	0.318251	7.69043	0.0416335	0.382146	BUB3-interacting and GLEBS motif-containing protein ZNF207
LOC109504063	1.37222	1.79106	0.0416453	0.382146	uncharacterized protein LOC109504063
LOC105189651	-0.789574	3.8359	0.0416795	0.382183	alpha-tocopherol transfer protein isoform X1
LOC105182094	0.802289	5.30934	0.0417495	0.382276	facilitated trehalose transporter Tret1
LOC105182487	0.304982	7.7767	0.0417501	0.382276	ras-related protein Rab-3 isoform X2
LOC105192478	0.620743	4.08384	0.0417843	0.382313	lachesin
LOC105184465	-0.512155	5.95526	0.0418318	0.382427	uncharacterized protein LOC105184465
LOC105185319	-0.494608	4.84157	0.0418942	0.382427	RNA transcription, translation and transport factor protein
LOC105185084	-0.765105	4.9665	0.0419108	0.382427	uncharacterized protein LOC105185084
LOC105184604	0.381669	9.47447	0.0419568	0.382427	calmodulin-binding transcription activator 2 isoform X5
LOC112589707	-2.48266	0.248156	0.0419796	0.382427	uncharacterized protein LOC112589707
LOC105187460	0.451514	5.24439	0.0419925	0.382427	uncharacterized protein LOC105187460 isoform X2
LOC109503714	-2.50024	0.245573	0.0420084	0.382427	uncharacterized protein LOC109503714
LOC105191102	-0.499414	5.4002	0.0421248	0.383212	peptidyl-prolyl cis-trans isomerase-like 2
LOC109503911	-0.810889	3.74624	0.0423276	0.384779	uncharacterized protein LOC109503911
LOC105189266	0.319088	8.45231	0.0425081	0.385913	phosphatase and actin regulator 4 isoform X6
LOC105191643	-3.85331	0.184097	0.0425132	0.385913	uncharacterized protein LOC105191643
LOC105191231	-0.669494	4.44822	0.0425807	0.386058	homologous-pairing protein 2 homolog
LOC105191684	-0.43359	6.30871	0.0425903	0.386058	probable Dol-P-Man:Man(7)GlcNAc(2)-PP-Dol alpha-1,6-mannosyltransferase isoform X1
LOC105188908	3.91276	0.393766	0.0426578	0.386394	cadherin-related tumor suppressor
LOC105189116	-0.733253	5.69574	0.0427161	0.38648	venom carboxylesterase-6-like
LOC105190560	0.400478	6.45517	0.0427285	0.38648	ubiquitin-conjugating enzyme E2 H isoform X2
LOC105188533	0.819375	2.96591	0.0428076	0.38692	odorant receptor 4
LOC105190427	-1.61352	0.907545	0.0428619	0.387134	uncharacterized protein LOC105190427
LOC105182600	-0.851671	3.04784	0.0429328	0.387498	uncharacterized protein LOC105182600 isoform X1
LOC105187657	0.288734	11.2862	0.0430355	0.387645	murinoglobulin-1
LOC105184807	-0.512243	4.77887	0.0431628	0.387645	lymphocyte cytosolic protein 2 isoform X2
LOC105187960	-0.395211	6.1533	0.0432062	0.387645	30S ribosomal protein S11, chloroplastic
LOC105187841	-0.444173	5.3664	0.0432171	0.387645	uncharacterized protein LOC105187841
LOC105189148	-0.597314	5.86029	0.0432278	0.387645	sushi, von Willebrand factor type A, EGF and pentraxin domain-containing protein 1
LOC105181854	0.377982	6.58166	0.0432449	0.387645	paired box protein Pax-6-like isoform X1
LOC105181240	-0.569738	5.41359	0.0432517	0.387645	ataxin-10 isoform X1
LOC105186304	0.358297	9.5051	0.0432531	0.387645	protein turtle isoform X2
LOC105187651	0.959104	2.62883	0.043278	0.387645	uncharacterized protein LOC105187651
LOC112588802	-1.58647	1.25355	0.0433019	0.387645	uncharacterized protein LOC112588802
LOC112588907	-0.803207	3.21279	0.0433074	0.387645	sushi, von Willebrand factor type A, EGF and pentraxin domain-containing protein 1-like
LOC105184446	0.343895	7.17601	0.0433168	0.387645	histone H3.3
LOC105186990	-0.593591	4.5943	0.0433502	0.387648	esterase CG5412 isoform X2
LOC105184860	0.669383	3.68977	0.0433783	0.387648	lysyl oxidase homolog 3
LOC105185966	0.609822	5.03697	0.0435435	0.388849	uncharacterized protein LOC105185966 isoform X1
LOC105188415	-0.592233	8.18884	0.043615	0.389213	activating signal cointegrator 1 complex subunit 2 isoform X2
LOC105186298	-0.549975	4.29491	0.0438217	0.390782	COMM domain-containing protein 8
LOC105182112	2.05457	1.17115	0.043875	0.390796	uncharacterized protein LOC105182112
LOC105188929	0.51927	5.3432	0.0438851	0.390796	breast cancer anti-estrogen resistance protein 1
LOC105189514	-0.666707	4.01338	0.044	0.391429	biogenesis of lysosome-related organelles complex 1 subunit 6 isoform X1
LOC112589792	0.929008	2.32348	0.044018	0.391429	uncharacterized protein LOC112589792
LOC105182083	-1.63915	1.13902	0.0441442	0.392111	LOW QUALITY PROTEIN: fatty acid synthase-like
LOC105185638	-0.563924	4.30398	0.0441566	0.392111	probable ATP-dependent RNA helicase pitchoune
LOC105185217	2.62007	1.28335	0.0442226	0.392287	uncharacterized protein LOC105185217
LOC105189220	0.278808	8.44943	0.0442384	0.392287	acid sphingomyelinase-like phosphodiesterase 3a
LOC105184239	-0.436891	6.14034	0.044395	0.393399	serine/threonine-protein kinase RIO2
LOC105184252	-0.962274	2.6639	0.0444302	0.393436	uncharacterized protein LOC105184252 isoform X1
LOC105186816	0.314638	9.12238	0.0445398	0.39413	5\\'-nucleotidase domain-containing protein 3 isoform X1
LOC105185013	-0.407725	8.2042	0.044639	0.394579	PHD finger protein 20 isoform X1
LOC105184540	-0.555384	5.33431	0.0446762	0.394579	uncharacterized protein LOC105184540 isoform X2
LOC105191417	0.369371	7.04766	0.0446866	0.394579	probable enoyl-CoA hydratase, mitochondrial
LOC105187212	1.10572	1.88777	0.0447152	0.394579	cytochrome P450 9e2
LOC105192205	-0.390195	6.1569	0.0449191	0.396102	glyoxalase domain-containing protein 4 isoform X1
LOC105185770	-1.57925	1.74369	0.0449713	0.396133	ejaculatory bulb-specific protein 3
LOC105188653	-1.93078	3.24307	0.0450015	0.396133	retinol dehydrogenase 12
LOC105184149	0.302966	7.26733	0.0450166	0.396133	uncharacterized protein LOC105184149
LOC105186623	-0.818041	4.35438	0.045064	0.396275	uncharacterized protein LOC105186623
LOC105180946	0.635786	3.83367	0.0450974	0.396293	rhomboid-related protein 3 isoform X3
LOC105183960	0.310268	8.46957	0.0451615	0.396478	serine/threonine-protein kinase MARK2 isoform X9
LOC105190625	-0.350685	7.2738	0.0451811	0.396478	DNA repair protein REV1
LOC105182723	3.97189	0.436069	0.0452624	0.396719	uncharacterized protein LOC105182723
LOC105181204	0.663839	3.85296	0.0452713	0.396719	zinc finger protein OZF
LOC105187348	-0.563875	5.15286	0.045527	0.398436	nucleolar GTP-binding protein 1
LOC105184134	-0.568843	4.13343	0.0455428	0.398436	N-acetyltransferase ESCO2
LOC105186438	-0.593164	5.49335	0.0455617	0.398436	uncharacterized protein LOC105186438
LOC105183697	-0.426985	8.51604	0.0457374	0.399246	putative uncharacterized protein DDB_G0282133 isoform X1
LOC105188785	-0.667222	4.2854	0.0457483	0.399246	uncharacterized protein LOC105188785
LOC105189516	-0.464737	6.65174	0.0458261	0.399246	28S ribosomal protein S7, mitochondrial
LOC105180649	0.361815	7.78703	0.0458364	0.399246	tyrosine-protein phosphatase 69D isoform X1
LOC105188678	0.863404	3.16316	0.0458858	0.399246	UDP-glucuronosyltransferase 2A1
LOC105183539	0.433515	5.23325	0.0458919	0.399246	uncharacterized protein LOC105183539
LOC105189818	0.297426	8.00881	0.0459016	0.399246	phospholipid-transporting ATPase ID isoform X8
LOC105186844	0.313497	7.41195	0.0459067	0.399246	tetratricopeptide repeat protein 39C-like
LOC105191232	-0.664562	3.90977	0.0459576	0.399334	peptidyl-prolyl cis-trans isomerase-like 1
LOC105187629	-0.446844	6.85228	0.0459799	0.399334	general transcription factor IIF subunit 1
LOC105188956	1.02054	2.02878	0.0460953	0.400062	copper homeostasis protein cutC homolog
LOC105185771	-3.84958	0.18369	0.046159	0.40034	ejaculatory bulb-specific protein 3
LOC105189083	0.492952	5.41071	0.0462383	0.400753	doublesex- and mab-3-related transcription factor A2
LOC105188618	0.472166	4.80175	0.0463277	0.400989	ribonuclease Oy
LOC105189702	0.287619	8.83071	0.0463468	0.400989	uncharacterized protein LOC105189702
LOC105191343	-0.364582	6.93459	0.0463731	0.400989	serine/threonine-protein kinase 11-interacting protein isoform X2
LOC112589449	2.23997	0.917278	0.0463922	0.400989	uncharacterized protein LOC112589449
LOC105190544	0.353357	7.62487	0.046462	0.401318	potassium voltage-gated channel protein Shaker isoform X1
LOC105181054	0.596623	5.51086	0.0466184	0.402109	cyclin-dependent kinase G-2 isoform X2
LOC105185741	0.423321	7.61026	0.0466335	0.402109	uncharacterized protein LOC105185741 isoform X1
LOC105189264	0.268192	8.65986	0.0466503	0.402109	glucose transporter type 1 isoform X19
LOC105190093	0.412935	7.01889	0.0466808	0.402109	uncharacterized protein LOC105190093 isoform X1
LOC105184262	-0.322144	6.85209	0.0467266	0.402231	T-complex protein 1 subunit gamma
LOC105181658	0.285146	8.06625	0.0468497	0.403016	protein argonaute-2 isoform X1
LOC105191028	0.279786	8.24364	0.0468869	0.403062	ubiquitin-like modifier-activating enzyme 1
LOC112590044	0.747892	3.55345	0.0469234	0.403102	histone-lysine N-methyltransferase SETMAR-like
LOC105189953	0.358128	6.41828	0.0469586	0.403131	keratocan
LOC109504418	3.92481	0.431465	0.0471068	0.403914	uncharacterized protein LOC109504418
LOC105187813	-0.308833	8.17583	0.0471137	0.403914	F-actin-monooxygenase Mical-like, partial
LOC105182736	0.43465	5.58629	0.0472265	0.403916	allatostatin C
LOC105185571	0.34424	7.32565	0.0472495	0.403916	glutamate receptor ionotropic, NMDA 2B isoform X1
LOC112588365	-2.09062	0.611016	0.0472521	0.403916	uncharacterized protein LOC112588365
LOC105190515	0.738852	4.56557	0.0472846	0.403916	transcription factor AP-1
LOC105191919	0.660617	5.33633	0.0473001	0.403916	invertebrate-type lysozyme 3
LOC105181155	0.386156	10.491	0.0473055	0.403916	uncharacterized protein LOC105181155
LOC105190651	0.468623	4.74431	0.0473703	0.403994	mitochondrial 2-oxoglutarate/malate carrier protein isoform X1
LOC105183458	0.729965	3.58495	0.0473908	0.403994	zinc finger protein 343
LOC105184660	-0.417766	6.77532	0.0474232	0.403994	protein tumorous imaginal discs, mitochondrial isoform X1
LOC105188905	0.834717	3.88592	0.0474423	0.403994	sex peptide receptor
LOC105189754	0.425228	6.68062	0.0476195	0.405165	casein kinase I isoform X2
LOC105184266	0.42205	8.23077	0.0476439	0.405165	sodium- and chloride-dependent GABA transporter 1 isoform X2
LOC109504036	0.518852	4.84593	0.0476959	0.405335	uncharacterized protein LOC109504036
LOC105183302	0.760226	3.13285	0.0477554	0.405568	tyrosine kinase receptor Cad96Ca
LOC105186071	-0.58946	4.82458	0.0478128	0.405784	eukaryotic translation initiation factor 6 isoform X1
LOC105191624	-0.512892	5.79514	0.047902	0.405976	tRNA (uracil-5-)-methyltransferase homolog A
LOC105185225	-0.521466	4.64664	0.0479082	0.405976	transmembrane protein 147
LOC105189441	-0.316153	7.06894	0.0479318	0.405976	TBC1 domain family member 9 isoform X1
LOC105180696	-0.341747	7.24939	0.04802	0.406452	eukaryotic translation initiation factor 2-alpha kinase isoform X1
LOC105189093	0.353067	7.37615	0.0482192	0.407815	uncharacterized protein LOC105189093
LOC105188780	0.45445	4.93346	0.0482722	0.407815	signal-induced proliferation-associated 1-like protein 2 isoform X1
LOC105189635	0.435478	5.77396	0.0482778	0.407815	broad-complex core protein
LOC105183258	-0.371317	6.19281	0.0483142	0.40785	signal recognition particle subunit SRP72
LOC105184993	0.434362	5.18915	0.0484793	0.408728	laccase-2 isoform X2
LOC105187774	1.32054	1.69566	0.0484827	0.408728	acylphosphatase-2
LOC105183196	-0.358582	8.57923	0.0485946	0.409398	chondroitin sulfate proteoglycan 4 isoform X1
LOC105190891	-0.302074	6.95748	0.0488229	0.411047	40S ribosomal protein S5
LOC105184679	-0.317201	7.62427	0.0488641	0.411121	transcriptional regulator ATRX homolog isoform X1
LOC105189566	0.291249	9.23763	0.0489104	0.411237	uncharacterized protein LOC105189566
LOC105186897	-0.724	4.31507	0.0489933	0.411528	RRP15-like protein
LOC105188206	0.325796	6.78234	0.0490283	0.411528	cytochrome b-c1 complex subunit Rieske, mitochondrial
LOC105187725	0.381176	7.01418	0.0490451	0.411528	nephrin isoform X1
LOC105182253	0.328888	6.48977	0.0490751	0.411528	B-box type zinc finger protein ncl-1
LOC112590070	-0.579016	3.99168	0.0492058	0.412182	histone-lysine N-methyltransferase E(z)-like isoform X2
LOC105185675	0.643213	4.41218	0.0492486	0.412182	optomotor-blind protein isoform X5
LOC105181912	0.69404	3.70115	0.0492705	0.412182	transcriptional activator cubitus interruptus
LOC112590441	4.05162	0.485681	0.0492833	0.412182	uncharacterized protein LOC112590441
LOC105191087	-0.469275	6.27926	0.0494797	0.413551	UDP-N-acetylhexosamine pyrophosphorylase
LOC105191039	-1.26472	3.23031	0.0495512	0.413659	uncharacterized protein LOC105191039 isoform X2
LOC105180463	-0.590999	4.99263	0.0496276	0.413659	coiled-coil domain-containing protein 40
LOC105185426	-0.347154	6.66399	0.0496332	0.413659	lethal(3)malignant brain tumor-like protein 3 isoform X1
LOC109504439	0.412337	6.19362	0.0496366	0.413659	uncharacterized protein LOC109504439
LOC105183987	-1.13278	1.84287	0.0496561	0.413659	uncharacterized protein LOC105183987
LOC105190546	-0.309544	6.80942	0.0497065	0.413807	coiled-coil domain-containing protein 6
LOC105190120	-0.701031	3.87718	0.0497904	0.414232	YTH domain-containing protein 1
LOC105188371	-0.997037	2.78752	0.0498902	0.414712	protein FAM136A
LOC105184060	0.450388	5.31203	0.0499289	0.414712	growth arrest-specific protein 2 isoform X2
LOC105180769	0.657918	4.06178	0.0500043	0.414712	probable G-protein coupled receptor Mth-like 5
LOC105183757	-0.447305	4.93017	0.050008	0.414712	leucine-rich repeat-containing protein 45
LOC105190168	-1.00476	2.41982	0.0500119	0.414712	histone H2B
LOC105182795	0.735681	3.31182	0.0501	0.414952	fatty acyl-CoA reductase wat
LOC105182998	0.571443	6.23681	0.0501064	0.414952	transmembrane and TPR repeat-containing protein CG4341 isoform X1
LOC105180733	-0.313508	7.76235	0.0502465	0.415417	60S ribosomal protein L18 isoform X1
LOC105183690	0.652879	3.85519	0.0502514	0.415417	LOW QUALITY PROTEIN: cilia- and flagella-associated protein 206
LOC105192212	-0.441293	5.46432	0.0502611	0.415417	probable low-specificity L-threonine aldolase 2 isoform X2
LOC105185262	0.551754	4.62261	0.0503232	0.415651	interference hedgehog isoform X1
LOC105184187	0.271817	9.89189	0.050355	0.415651	2-oxoglutarate dehydrogenase, mitochondrial isoform X6
LOC105184735	-0.282207	8.03147	0.0504125	0.415854	IWS1-like protein isoform X1
LOC105189525	-0.288121	7.38798	0.0504806	0.416145	cullin-2
LOC105188200	1.48881	2.33902	0.050523	0.416223	trypsin-1
LOC105185145	-0.377959	7.31942	0.050564	0.416289	bromodomain adjacent to zinc finger domain protein 1A isoform X3
LOC105185379	0.339202	6.45532	0.0506271	0.416538	protein turtle homolog B
LOC105183080	-0.357694	6.97731	0.050709	0.41694	ribosome biogenesis protein BOP1 homolog
LOC112589722	1.75035	1.09018	0.0507722	0.417189	NEDD4-binding protein 1-like isoform X1
LOC105192594	-0.349512	10.6459	0.0510079	0.418854	40S ribosomal protein S3a
LOC105185530	0.891244	2.74236	0.051046	0.418895	carbohydrate sulfotransferase 13-like
LOC105184314	0.605694	4.91214	0.05126	0.420299	homeotic protein spalt-major isoform X2
LOC105185618	-2.50257	0.49141	0.0512835	0.420299	ena/VASP-like protein
LOC105185493	0.46901	7.07936	0.0514703	0.421496	uncharacterized protein LOC105185493 isoform X1
LOC105184240	0.322717	6.48857	0.0514962	0.421496	beta-1,4-mannosyltransferase egh
LOC105189326	-0.51961	5.51776	0.051767	0.423196	LDLR chaperone boca isoform X1
LOC105185393	-0.426321	7.80459	0.0517708	0.423196	uncharacterized protein LOC105185393
LOC105186946	-0.595486	4.66061	0.0518283	0.423393	uncharacterized protein LOC105186946
LOC105189453	0.28003	7.56525	0.0519123	0.423567	coatomer subunit gamma
LOC105185970	0.523496	6.4947	0.0519319	0.423567	GAS2-like protein pickled eggs
LOC105187871	-0.649888	3.94348	0.05195	0.423567	c-Myc-binding protein
LOC105191282	-0.550801	6.77082	0.052001	0.42358	uncharacterized protein LOC105191282
LOC105181192	-0.425691	5.22192	0.0520269	0.42358	guanine nucleotide-binding protein subunit alpha homolog
LOC105183545	0.361652	12.1947	0.0520742	0.42358	nesprin-1 isoform X7
LOC105183749	-0.371019	5.87536	0.0521158	0.42358	zinc finger protein 266 isoform X2
LOC105188360	0.447602	6.66821	0.0521234	0.42358	PR domain zinc finger protein 1
LOC105191510	0.328273	7.27658	0.0521525	0.42358	mitogen-activated protein kinase kinase kinase 11 isoform X1
LOC105184273	-1.91561	0.705776	0.0522541	0.424133	tctex1 domain-containing protein 1-like
LOC105189668	-0.447516	5.78763	0.0523416	0.424437	uncharacterized protein LOC105189668
LOC105182643	-0.393442	5.71722	0.0523791	0.424437	glycogen
LOC112590206	0.867402	2.94217	0.0523922	0.424437	uncharacterized protein LOC112590206
LOC105182188	0.447044	4.78888	0.0524635	0.424666	protein Wnt-5b
LOC105192327	0.447974	6.20114	0.0525252	0.424666	uncharacterized protein LOC105192327
LOC105191771	-1.01708	4.57551	0.0525679	0.424666	farnesol dehydrogenase
LOC105188155	-0.670461	4.58153	0.0525979	0.424666	rRNA methyltransferase 3, mitochondrial
LOC105191423	0.373625	6.74346	0.0526125	0.424666	uncharacterized protein LOC105191423
LOC105183860	-0.451369	4.90927	0.0526978	0.424666	ragulator complex protein LAMTOR2
LOC105185902	-1.28718	1.43932	0.0526992	0.424666	uncharacterized protein LOC105185902
LOC105190827	1.30577	2.45974	0.0527181	0.424666	loricrin
LOC105191198	-0.464135	5.00302	0.0527225	0.424666	nuclear pore complex protein DDB_G0274915
LOC105191507	-0.750081	2.90457	0.0528177	0.425162	lysozyme c-1
LOC105189769	-2.51879	0.492414	0.0528837	0.425423	uncharacterized protein LOC105189769
LOC105181819	0.366195	6.56928	0.0530644	0.426593	beta-1,4-glucuronyltransferase 1
LOC105186562	-1.81244	3.03429	0.0530966	0.426593	lipase 3
LOC105180938	-0.388502	9.54262	0.0531478	0.426691	kinectin isoform X5
LOC109503906	0.892703	2.63712	0.0531762	0.426691	uncharacterized protein LOC109503906
LOC105184283	0.313113	7.7982	0.0534245	0.428412	actin-binding LIM protein 2 isoform X6
LOC105182960	-0.434595	5.20442	0.0536552	0.429989	protein Hook homolog 3
LOC105187832	0.348659	8.00782	0.0537185	0.430222	glutamate decarboxylase isoform X1
LOC105183286	-1.6023	0.967089	0.0537616	0.430222	growth/differentiation factor 8
LOC105180863	0.411215	8.53206	0.0538232	0.430222	fat-like cadherin-related tumor suppressor homolog
LOC105190826	0.325427	7.80312	0.0538364	0.430222	vesicular acetylcholine transporter
LOC105191690	-0.352661	5.94583	0.0538542	0.430222	protein shifted isoform X1
LOC105186091	-0.601546	4.23795	0.0539084	0.430383	membrane magnesium transporter 1
LOC105189041	-0.581689	3.88412	0.0539738	0.430383	chromatin assembly factor 1 subunit B
LOC105188425	-0.332334	6.32673	0.0539765	0.430383	pleckstrin homology domain-containing family G member 5 isoform X2
LOC105181233	0.433761	5.76205	0.0540159	0.430427	carbonic anhydrase 2 isoform X2
LOC105180671	-0.290957	7.5403	0.0541103	0.430907	NAD-dependent protein deacetylase Sirt6
LOC112588088	-0.621113	4.38917	0.0542216	0.431522	uncharacterized protein LOC112588088
LOC105192567	0.759247	3.17695	0.0542573	0.431535	probable tubulin polyglutamylase TTLL9
LOC105187874	0.352584	8.49851	0.0543099	0.431682	proto-oncogene tyrosine-protein kinase ROS isoform X3
LOC105187338	-0.342087	5.86423	0.0543774	0.431892	uncharacterized protein LOC105187338
LOC105185484	0.285868	7.87928	0.0544523	0.431892	DAZ-associated protein 2 isoform X2
LOC105181404	1.24987	1.9204	0.0544575	0.431892	modular serine protease isoform X1
LOC109504583	0.771559	3.22404	0.0544793	0.431892	uncharacterized protein LOC109504583 isoform X2
LOC105183103	-0.597962	3.92804	0.054507	0.431892	uncharacterized protein LOC105183103
LOC105185062	0.357341	6.08655	0.0545805	0.432203	protein TRC8 homolog
LOC112588653	2.39099	1.11133	0.0546362	0.432285	uncharacterized protein LOC112588653 isoform X2
LOC105185526	0.270745	8.15548	0.0546778	0.432285	tetraspanin-1 isoform X1
LOC105183432	0.317679	6.92939	0.0546975	0.432285	probable phospholipid hydroperoxide glutathione peroxidase
LOC105191998	0.306768	7.10463	0.0548238	0.432285	uncharacterized protein LOC105191998
LOC105192665	-0.30779	13.07	0.054834	0.432285	transferrin
LOC105186339	-0.63093	4.44647	0.0548343	0.432285	kinesin-like protein Klp61F
LOC105181022	-0.580874	5.63919	0.0548356	0.432285	saccharopine dehydrogenase-like oxidoreductase
LOC112590218	2.752	0.846144	0.054864	0.432285	hepatitis A virus cellular receptor 1-like
LOC105185430	0.612592	4.59457	0.0549642	0.432559	electron transfer flavoprotein beta subunit lysine methyltransferase
LOC105184338	-0.416529	9.25771	0.0549672	0.432559	serine/threonine-protein kinase PRP4 homolog
LOC105186632	-0.486477	5.16543	0.0550568	0.432841	intraflagellar transport protein 74 homolog
LOC105185769	-0.709845	3.58929	0.0550715	0.432841	uncharacterized protein LOC105185769
LOC105181399	0.624248	5.13554	0.0551409	0.432857	protein vein isoform X2
LOC112589421	-0.429845	5.20781	0.0551418	0.432857	uncharacterized protein LOC112589421
LOC105188514	0.337937	10.5664	0.0552096	0.43312	high affinity cAMP-specific and IBMX-insensitive 3\\',5\\'-cyclic phosphodiesterase 8A isoform X7
LOC105188409	2.36401	1.05729	0.0552825	0.433423	uncharacterized protein LOC105188409
LOC105181277	1.33996	2.12179	0.0553826	0.433765	uncharacterized protein LOC105181277 isoform X1
LOC105192162	0.983804	2.77228	0.0553947	0.433765	60S acidic ribosomal protein P1
LOC109504319	-1.3363	0.951141	0.0555216	0.434424	odorant receptor 4-like
LOC105187589	-0.550654	4.69741	0.0555699	0.434424	ankyrin repeat and LEM domain-containing protein 2
LOC105187260	-0.396369	7.58915	0.0555818	0.434424	structural maintenance of chromosomes protein 3 isoform X1
LOC105183455	-0.87446	3.00068	0.0556858	0.434778	60S ribosomal protein L19
LOC112590066	0.717741	3.99075	0.0556958	0.434778	protein ALP1-like
LOC105189622	0.329914	9.19437	0.0557839	0.435197	protein split ends isoform X2
LOC105186801	0.260951	9.29682	0.0559785	0.436244	multiple epidermal growth factor-like domains protein 8 isoform X1
LOC105186904	0.395604	6.89147	0.0559871	0.436244	MKL/myocardin-like protein 2 isoform X1
LOC105181673	-0.832854	2.36248	0.0560258	0.436277	slit homolog 1 protein
LOC105182258	-0.36868	6.4797	0.0560827	0.436451	GPI ethanolamine phosphate transferase 1 isoform X2
LOC105191295	0.512264	5.54373	0.0562095	0.43717	transcription factor Sox-2 isoform X3
LOC105186417	-0.304301	6.67588	0.0562663	0.437343	uncharacterized protein LOC105186417 isoform X2
LOC105192019	2.40124	0.601519	0.0564001	0.437613	zinc metalloproteinase nas-14
LOC105186200	0.93134	2.58113	0.0564292	0.437613	uncharacterized protein LOC105186200
LOC105189779	-0.400817	6.87488	0.0564374	0.437613	60S ribosomal protein L5
LOC105183811	-0.39333	6.56463	0.0564946	0.437613	THO complex subunit 5 homolog
LOC105186540	-1.80553	0.646004	0.0564948	0.437613	modular serine protease isoform X2
LOC105184386	0.366199	6.2271	0.0565274	0.437613	uncharacterized protein LOC105184386 isoform X1
LOC105185455	-0.430116	6.28721	0.0565432	0.437613	WD repeat-containing protein 6 isoform X1
LOC105182281	-0.486401	5.45558	0.0566705	0.438038	ATPase WRNIP1
LOC109503685	-0.908354	3.30608	0.056689	0.438038	hydroxyacyl-thioester dehydratase type 2, mitochondrial-like
LOC105185481	0.602454	3.95881	0.0567261	0.438038	uncharacterized protein LOC105185481
LOC105183876	2.22033	0.932676	0.0567701	0.438038	uncharacterized protein LOC105183876
LOC105191230	-1.66016	0.885789	0.0567801	0.438038	venom metalloproteinase 3
LOC105181075	0.428083	6.53325	0.0568058	0.438038	netrin receptor UNC5C isoform X1
LOC105182141	0.29361	7.42178	0.0568596	0.438152	glutamate
LOC105187696	0.364002	7.27486	0.0568898	0.438152	putative RNA-binding protein 15 isoform X1
LOC105190039	0.300509	10.4186	0.0569551	0.438388	ras-specific guanine nucleotide-releasing factor 2 isoform X1
LOC105191236	0.446001	6.01835	0.057142	0.439559	solute carrier organic anion transporter family member 3A1
LOC105183827	0.745037	4.16621	0.0572204	0.439895	cytochrome P450 9e2
LOC105189630	0.295129	10.8163	0.0572788	0.440077	dynein heavy chain, cytoplasmic isoform X1
LOC105189783	1.17434	6.08056	0.0573861	0.440553	rhodopsin
LOC105189981	-0.307481	6.69105	0.0574345	0.440553	probable helicase senataxin
LOC105186327	0.608315	4.12834	0.0574773	0.440553	protein CBFA2T3
LOC105188756	-0.610544	4.47986	0.0574801	0.440553	angiotensin-converting enzyme
LOC105187306	1.37787	1.81405	0.0575501	0.440823	odorant receptor 46a isoform X2
LOC105180499	1.24314	2.34582	0.0576164	0.441063	LHFPL tetraspan subfamily member 2 protein isoform X2
LOC105180849	0.277556	7.53265	0.0577394	0.441343	guanylate cyclase soluble subunit beta-1
LOC105188084	0.3838	6.04694	0.0577967	0.441343	progestin and adipoQ receptor family member 3 isoform X1
LOC105192025	0.407607	5.45909	0.0577971	0.441343	low-density lipoprotein receptor-related protein 6 isoform X1
LOC105188843	0.436485	5.27825	0.057825	0.441343	excitatory amino acid transporter 1
LOC105190549	-0.647968	4.90726	0.0578273	0.441343	U3 small nucleolar RNA-interacting protein 2
LOC105185934	-0.309336	6.73626	0.0579482	0.441811	WD repeat-containing protein 81
LOC105190489	0.667172	3.5404	0.0579584	0.441811	39S ribosomal protein L14, mitochondrial isoform X1
LOC105182308	0.502347	5.11404	0.0581629	0.442827	short neuropeptide F
LOC105182380	0.553314	5.48874	0.058175	0.442827	tribbles homolog 2
LOC112588058	0.620921	3.9931	0.0582184	0.442827	sperm flagellar protein 2-like
LOC112588977	2.22159	0.935039	0.0582318	0.442827	uncharacterized protein LOC112588977
LOC105186554	0.32436	6.36038	0.0583325	0.443221	transformer-2 protein homolog beta isoform X1
LOC109504413	0.76171	3.04123	0.0583575	0.443221	uncharacterized protein LOC109504413 isoform X1
LOC105184022	-0.475789	7.27326	0.0583886	0.443221	origin recognition complex subunit 1
LOC105181026	0.497912	5.41702	0.0585478	0.443951	lachesin isoform X1
LOC105191608	0.298705	8.07304	0.0585549	0.443951	FH1/FH2 domain-containing protein 3 isoform X1
LOC105191339	-0.484158	4.88768	0.0586743	0.444449	uncharacterized protein LOC105191339 isoform X2
LOC105180680	0.404277	6.78262	0.0586909	0.444449	dihydroxyacetone phosphate acyltransferase
LOC105182125	0.347409	6.72003	0.0587931	0.444524	hybrid signal transduction histidine kinase B isoform X1
LOC105188305	2.043	0.811769	0.0588093	0.444524	odorant receptor 4 isoform X2
LOC105189184	-0.694753	4.75776	0.0588123	0.444524	myb/SANT-like DNA-binding domain-containing protein 3
LOC105191227	2.24819	0.946995	0.0588413	0.444524	leucine-rich repeat and immunoglobulin-like domain-containing nogo receptor-interacting protein 1
LOC105192099	0.519597	4.45624	0.0589738	0.445008	uncharacterized protein LOC105192099 isoform X2
LOC105184397	-0.71873	3.17213	0.0590182	0.445008	uncharacterized protein LOC105184397 isoform X3
LOC105186058	0.310974	7.45826	0.0590628	0.445008	uncharacterized protein LOC105186058
LOC105189288	0.50292	4.15615	0.0590978	0.445008	zinc finger BED domain-containing protein 4 isoform X4
LOC105191347	0.287644	6.90309	0.0591073	0.445008	sodium/hydrogen exchanger 7 isoform X3
LOC105183728	0.337884	7.19394	0.0591163	0.445008	BTB/POZ domain-containing protein 18 isoform X1
LOC105180960	-2.04516	0.542005	0.0592352	0.445407	uncharacterized protein LOC105180960
LOC105188015	0.471159	5.89681	0.0592571	0.445407	Kv channel-interacting protein 4 isoform X1
LOC105190670	-0.414264	5.73747	0.0592749	0.445407	serine/threonine-protein kinase grp isoform X2
LOC105187199	0.630403	3.39215	0.0594532	0.446481	protein FAM32A-like
LOC105181706	1.56449	1.34439	0.0596026	0.447338	uncharacterized protein LOC105181706
LOC112590675	-0.697395	4.58765	0.0597063	0.44785	uncharacterized protein LOC112590675
LOC105184423	0.481261	4.9638	0.0598139	0.447935	adenosine receptor A2b isoform X2
LOC109504150	0.770429	2.87079	0.0598247	0.447935	small integral membrane protein 8
LOC105189287	-0.493523	4.28396	0.0598405	0.447935	endoribonuclease LACTB2
LOC105185363	0.307958	9.71396	0.0598592	0.447935	caldesmon isoform X2
LOC105191941	0.330872	10.324	0.0600394	0.449018	heat shock protein 83
LOC105191292	0.305073	10.6087	0.0602111	0.449828	sortilin-related receptor isoform X2
LOC105185289	1.07149	2.29403	0.0602187	0.449828	uncharacterized protein LOC105185289
LOC105190079	0.300238	7.21913	0.0603624	0.450165	uncharacterized protein LOC105190079 isoform X3
LOC105183870	0.4534	8.52866	0.0603944	0.450165	uncharacterized protein LOC105183870
LOC105181053	0.419383	4.96122	0.0604116	0.450165	nucleolar complex protein 4 homolog B
LOC105186052	0.269515	8.25473	0.0604281	0.450165	probable aconitate hydratase, mitochondrial
LOC105190605	-0.301411	9.16113	0.0604418	0.450165	trichohyalin isoform X4
LOC105181266	0.325874	6.401	0.0605657	0.450822	xaa-Pro dipeptidase isoform X2
LOC109504121	1.00208	2.58408	0.060647	0.450952	uncharacterized protein LOC109504121
LOC105180805	-0.443234	7.11708	0.0606584	0.450952	protein PFC0760c
LOC105186972	0.394928	5.55073	0.0606901	0.450952	ER membrane protein complex subunit 10
LOC105190410	-1.79863	1.12422	0.0607393	0.451053	uncharacterized protein LOC105190410
LOC105188256	0.415954	5.47975	0.0608384	0.451267	epithelial splicing regulatory protein 1
LOC112589920	1.33443	1.75055	0.0608563	0.451267	putative nuclease HARBI1 isoform X3
LOC105187175	-0.447465	5.43564	0.0608832	0.451267	TAF5-like RNA polymerase II p300/CBP-associated factor-associated factor 65 kDa subunit 5L isoform X1
LOC105187618	2.06798	3.52421	0.0609107	0.451267	methyl farnesoate epoxidase
LOC105183792	-0.523862	3.92837	0.0609717	0.45145	prostatic spermine-binding protein-like
LOC105192283	0.58878	3.58394	0.0610375	0.45145	enhancer of split m7 protein
LOC105184357	0.54393	3.96298	0.0610425	0.45145	cardioactive peptide
LOC105185540	0.270732	8.09907	0.061203	0.452213	SUN domain-containing ossification factor isoform X1
LOC105185803	-0.546617	4.94246	0.061217	0.452213	zinc finger protein 330 homolog
LOC105189875	-0.449046	5.17731	0.0613035	0.452587	protein cueball isoform X1
LOC105187345	0.326566	8.91508	0.0614544	0.453437	tyrosine-protein phosphatase 99A isoform X1
LOC105183669	-0.499134	5.60745	0.0614994	0.453504	probable elongator complex protein 3
LOC105186114	-0.487581	5.99074	0.0615664	0.453647	myotrophin isoform X1
LOC105180510	-0.356564	6.60239	0.0615904	0.453647	BRCA1-associated protein isoform X2
LOC105180668	-0.824598	2.33468	0.0616661	0.45394	LOW QUALITY PROTEIN: ras-responsive element-binding protein 1-like
LOC105184960	0.289703	8.8294	0.0617092	0.453993	pikachurin
LOC109503991	2.19001	0.50889	0.0617551	0.454067	uncharacterized protein LOC109503991, partial
LOC105182901	0.329215	6.59012	0.0618006	0.454138	contactin-2 isoform X1
LOC112590246	4.02613	0.490278	0.0620218	0.455498	uncharacterized protein LOC112590246
LOC105183371	-0.357856	5.59388	0.0621563	0.456222	dnaJ homolog subfamily C member 2
LOC105190784	0.269674	8.23372	0.0623124	0.456971	thyrotropin-releasing hormone-degrading ectoenzyme
LOC112589900	-1.58866	1.25686	0.0623306	0.456971	uncharacterized protein LOC112589900
LOC105190111	0.433937	5.14274	0.0624697	0.457725	uncharacterized protein LOC105190111
LOC105189004	1.16033	1.63391	0.0625382	0.457759	condensin complex subunit 2
LOC105189500	-0.340606	6.89568	0.0625775	0.457759	E3 ubiquitin-protein ligase MARCH5 isoform X2
LOC105188382	0.293683	6.54736	0.0625828	0.457759	mediator of RNA polymerase II transcription subunit 26 isoform X1
LOC105191861	0.435751	6.95276	0.0627013	0.458113	metabotropic glutamate receptor 8 isoform X2
LOC105181970	0.363811	6.31629	0.0627036	0.458113	transmembrane protein adipocyte-associated 1 homolog isoform X2
LOC105187458	3.38929	0.738107	0.0628468	0.458894	circumsporozoite protein
LOC105182808	-0.462318	5.30396	0.0630171	0.459767	cytochrome b-c1 complex subunit 9
LOC105183872	1.38857	1.70558	0.063039	0.459767	cuticle protein 65
LOC105190507	-1.01461	2.16674	0.0631147	0.459982	replication protein A 70 kDa DNA-binding subunit isoform X2
LOC105183961	-0.751577	5.20988	0.0631583	0.459982	putative uncharacterized protein DDB_G0271606
LOC105188313	-0.968384	1.76899	0.0631775	0.459982	odorant receptor 4-like
LOC105189821	-0.410093	5.42994	0.0632478	0.460229	cyclin-dependent kinase 7
LOC105189895	-0.796458	3.24622	0.0633204	0.460372	transcription initiation factor TFIID subunit 13 isoform X2
LOC109504625	1.75488	0.964854	0.0633754	0.460372	uncharacterized protein LOC109504625
LOC105186620	0.843283	2.80607	0.0633907	0.460372	hillarin isoform X2
LOC105188192	0.327526	6.50683	0.0634342	0.460372	calcium channel flower isoform X2
LOC105190398	0.366994	7.07784	0.0634494	0.460372	leucine-rich repeat-containing protein 15
LOC105191496	1.35974	1.18531	0.0635192	0.460592	odorant receptor 67c
LOC105183804	-0.292433	8.47006	0.0635578	0.460592	MAP kinase-interacting serine/threonine-protein kinase 1 isoform X2
LOC105184481	0.42092	5.84414	0.0635889	0.460592	nuclear hormone receptor FTZ-F1 beta
LOC105191145	-0.440382	4.73745	0.0637711	0.461647	ETS homologous factor
LOC105185620	-0.571255	4.21758	0.063863	0.46168	uncharacterized protein LOC105185620
LOC105184445	0.287465	6.71395	0.0638823	0.46168	histone H3.3
LOC105183477	0.409865	5.99822	0.0638851	0.46168	synaptic vesicle glycoprotein 2B
LOC105190072	-0.530227	4.22513	0.0639522	0.461901	acylglycerol kinase, mitochondrial isoform X2
LOC105180645	0.389424	6.09518	0.0639978	0.461914	uncharacterized protein LOC105180645
LOC105183976	-0.556005	5.26914	0.064027	0.461914	ribonucleoside-diphosphate reductase large subunit
LOC105189413	-0.769323	4.30551	0.0641836	0.462742	uncharacterized protein LOC105189413
LOC105182069	0.555917	4.98323	0.0642148	0.462742	proteoglycan 4, partial
LOC105184765	1.4047	1.3819	0.064264	0.462832	uncharacterized protein LOC105184765
LOC105182058	1.15001	1.63628	0.0643967	0.463524	facilitated trehalose transporter Tret1
LOC105181692	-1.23353	3.7721	0.0645251	0.463986	uncharacterized protein LOC105181692
LOC105187914	0.316066	6.73487	0.0645342	0.463986	alpha-1,6-mannosyl-glycoprotein 2-beta-N-acetylglucosaminyltransferase isoform X2
LOC105186849	-0.582408	4.65683	0.0645792	0.464046	diamine acetyltransferase 2
LOC105191539	-0.319333	6.24699	0.064786	0.465268	UPF0505 protein C16orf62 homolog
LOC105185772	0.380831	5.52915	0.0648751	0.465286	uncharacterized protein LOC105185772
LOC105182801	0.921857	2.83209	0.0648854	0.465286	protein tilB
LOC112590736	-0.85905	3.56593	0.0648988	0.465286	uncharacterized protein LOC112590736
LOC105182843	-0.340595	6.09242	0.0650768	0.466298	tubulin-specific chaperone cofactor E-like protein
LOC109504416	-1.38725	1.27976	0.0654351	0.4686	odorant receptor 4-like
LOC105190694	-0.407097	8.70977	0.0655254	0.468981	protein PFC0760c isoform X5
LOC105185246	-0.430447	5.35173	0.0656523	0.469624	cysteine-rich protein 2-binding protein
LOC105185461	0.317734	6.19975	0.0657805	0.470275	transcriptional repressor protein YY1
LOC105183846	-0.306646	6.32878	0.0658191	0.470285	rab11 family-interacting protein 4A isoform X2
LOC105187583	-0.273525	8.58746	0.0658884	0.470515	transmembrane protein 131 isoform X3
LOC105185951	-1.10041	2.2875	0.065957	0.470739	protein chibby homolog 1
LOC105182207	0.386634	7.37062	0.0661424	0.471464	uncharacterized protein DDB_G0271670 isoform X1
LOC105191179	-0.389204	6.78472	0.0661537	0.471464	60S ribosomal protein L7
LOC105185753	0.340496	7.31322	0.0661704	0.471464	PHD finger protein rhinoceros
LOC105185221	0.412098	4.87216	0.0663058	0.472163	neuropeptide CCHamide-1 receptor isoform X3
LOC105189445	-0.415774	6.76878	0.0664881	0.473195	aspartate--tRNA ligase, mitochondrial isoform X1
LOC105183429	0.917248	2.26241	0.0665617	0.473366	uncharacterized protein LOC105183429
LOC105186874	-0.343547	5.76118	0.0665869	0.473366	macrophage erythroblast attacher
LOC105190116	0.275386	7.52862	0.0666495	0.473461	retinoic acid receptor RXR-alpha-B isoform X1
LOC105186476	0.364024	5.91733	0.0667433	0.473461	collagen alpha-5(IV) chain
LOC105181260	0.893857	3.90261	0.0667468	0.473461	uncharacterized protein LOC105181260
LOC105186612	0.345439	6.01183	0.06675	0.473461	uncharacterized protein LOC105186612 isoform X2
LOC105180937	-0.631506	4.2172	0.0668313	0.473772	phosphomevalonate kinase isoform X1
LOC105192133	0.313605	8.16067	0.06701	0.474726	cubilin isoform X3
LOC105183129	0.292389	7.51157	0.0670409	0.474726	TATA-binding protein-associated factor 172
LOC105191100	0.617682	5.87327	0.0672741	0.475858	hybrid signal transduction histidine kinase B-like
LOC105182944	-0.549835	4.37244	0.0673303	0.475858	HSPB1-associated protein 1 isoform X3
LOC105181190	-0.283902	7.16606	0.0673565	0.475858	formin-like protein CG32138 isoform X1
LOC105185779	-0.89632	2.5622	0.0673699	0.475858	uncharacterized protein LOC105185779
LOC105183366	0.265494	9.99366	0.0674415	0.475858	actin-5C
LOC112589814	1.41518	1.17397	0.0674547	0.475858	uncharacterized protein LOC112589814
LOC105183473	0.478364	5.73329	0.0674915	0.475858	purine nucleoside phosphorylase isoform X3
LOC105187456	-0.463724	5.04699	0.0675016	0.475858	uncharacterized protein LOC105187456 isoform X1
LOC105182289	0.753106	2.85675	0.0675799	0.476145	protein expanded isoform X1
LOC105180757	0.502146	4.21436	0.0676468	0.476351	uncharacterized protein LOC105180757
LOC105191273	0.322703	6.15057	0.067781	0.47703	cytochrome c1, heme protein, mitochondrial
LOC105189048	-0.340377	7.31369	0.0680298	0.478515	40S ribosomal protein S24
LOC105189559	0.427036	7.66608	0.0680739	0.47856	protein lingerer isoform X1
LOC112590135	0.941969	2.20552	0.0682846	0.479032	uncharacterized protein LOC112590135 isoform X1
LOC105187559	0.99254	2.15473	0.0682976	0.479032	pancreatic triacylglycerol lipase isoform X2
LOC105184630	0.373615	6.74997	0.0683055	0.479032	protein artichoke
LOC105185700	-0.860087	2.08362	0.0683226	0.479032	uncharacterized protein LOC105185700
LOC105187414	0.358985	5.86455	0.0683305	0.479032	probable beta-hexosaminidase fdl
LOC105188824	0.516921	5.53803	0.0684379	0.47952	connectin
LOC105186928	0.355152	6.00929	0.0685183	0.479536	uncharacterized protein LOC105186928
LOC105183442	0.525802	5.84198	0.068553	0.479536	leucine-rich repeat transmembrane neuronal protein 4-like
LOC105186649	-0.305265	6.69359	0.068594	0.479536	rab11 family-interacting protein 2
LOC105186245	0.495752	4.53362	0.0685985	0.479536	frizzled-4 isoform X1
LOC105188307	-0.716365	2.64173	0.0686296	0.479536	odorant receptor 49a-like
LOC105188771	0.328119	6.91245	0.0687792	0.479739	E3 ubiquitin-protein ligase MYLIP
LOC105181216	0.24089	8.63136	0.0687899	0.479739	zinc finger protein 570-like isoform X15
LOC105184746	1.13949	2.54081	0.0687903	0.479739	uncharacterized protein LOC105184746
LOC105186082	0.700882	3.10567	0.0688103	0.479739	probable tubulin polyglutamylase TTLL2
LOC105187653	0.257895	8.4043	0.0689608	0.480523	DNA-directed RNA polymerase II subunit RPB1
LOC105191865	0.27466	8.18721	0.0690092	0.480596	growth hormone-inducible transmembrane protein-like
LOC105184625	-0.4181	8.22347	0.0691196	0.480749	coiled-coil domain-containing protein 186 isoform X3
LOC109504107	0.783755	4.08485	0.0691352	0.480749	uncharacterized protein LOC109504107
LOC105190029	-0.553125	4.83238	0.069188	0.480749	cytochrome P450 9e2-like
LOC105184894	-0.439531	6.27268	0.0692207	0.480749	ras association domain-containing protein 8
LOC105183452	0.401668	7.15981	0.0692321	0.480749	homeobox protein 5 isoform X10
LOC105190712	-0.29211	6.65588	0.0693023	0.480749	circadian locomoter output cycles protein kaput isoform X3
LOC105182603	0.719293	3.23909	0.0693158	0.480749	(11Z)-hexadec-11-enoyl-CoA conjugase
LOC105180881	0.328002	6.02037	0.0693352	0.480749	probable 28S ribosomal protein S16, mitochondrial
LOC105187232	1.80089	0.998184	0.0694572	0.48103	uncharacterized protein LOC105187232
LOC112590609	1.02961	2.30559	0.0694831	0.48103	uncharacterized protein LOC112590609
LOC105191113	-0.361865	7.79863	0.0695805	0.48103	replication protein A 70 kDa DNA-binding subunit
LOC105184352	0.800528	3.49197	0.0695842	0.48103	probable G-protein coupled receptor Mth-like 1
LOC105187606	0.28063	7.65866	0.0696057	0.48103	peptidyl-alpha-hydroxyglycine alpha-amidating lyase 2
LOC105188417	-0.382521	8.8096	0.0696057	0.48103	uncharacterized protein LOC105188417 isoform X1
LOC105180975	-0.375988	5.6052	0.0696417	0.48103	uncharacterized protein C2orf42 homolog
LOC105187684	-0.295643	8.65793	0.0696815	0.481042	cell division cycle and apoptosis regulator protein 1 isoform X2
LOC105181327	0.467204	4.67806	0.0698595	0.482008	solute carrier family 35 member E1 homolog
LOC105180794	0.313469	6.16957	0.070028	0.482682	locomotion-related protein Hikaru genki
LOC105186698	-0.319708	7.25574	0.0700336	0.482682	tyrosine-protein phosphatase corkscrew isoform X1
LOC105187546	-0.476128	4.60563	0.0701009	0.482884	vesicle transport protein SFT2B isoform X1
LOC105187366	-0.652852	3.52904	0.0702193	0.483126	cytosolic 10-formyltetrahydrofolate dehydrogenase isoform X1
LOC105184909	-0.625409	3.30532	0.0702345	0.483126	nuclear receptor subfamily 2 group E member 1
LOC105186167	-1.64948	4.78823	0.0702507	0.483126	NPC intracellular cholesterol transporter 2 homolog a
LOC105185358	-0.29247	6.96144	0.0703839	0.483779	probable ATP-dependent RNA helicase DDX46
LOC105184511	-0.467028	7.83258	0.0704919	0.484064	uncharacterized protein LOC105184511
LOC109504180	-0.543624	5.533	0.0705019	0.484064	uncharacterized protein LOC109504180 isoform X2
LOC105189532	0.325236	6.31554	0.0708772	0.486378	chloride channel protein 2 isoform X3
LOC105181797	-0.275016	6.8179	0.071007	0.487004	carboxyl-terminal PDZ ligand of neuronal nitric oxide synthase protein isoform X1
LOC105191946	-0.504749	4.54986	0.0710561	0.487077	aryl hydrocarbon receptor nuclear translocator-like protein 1 isoform X2
LOC105190425	0.390792	5.4521	0.0711153	0.487218	acyl-CoA dehydrogenase family member 9, mitochondrial
LOC105181815	-2.17965	0.177115	0.0712005	0.487539	inducible metalloproteinase inhibitor protein-like
LOC105183598	0.960262	2.07341	0.0713229	0.488113	uncharacterized protein LOC105183598
LOC105191005	0.280594	8.0661	0.0713755	0.488208	RNA-binding protein Nova-1 isoform X4
LOC112589136	-0.698204	3.50418	0.0714713	0.4886	uncharacterized protein LOC112589136
LOC105183580	0.373561	5.41431	0.0716369	0.489467	glutaryl-CoA dehydrogenase, mitochondrial
LOC105180575	-0.398489	5.18951	0.0717255	0.489578	geranylgeranyl pyrophosphate synthase
LOC105181023	-0.261933	9.15634	0.0717345	0.489578	chromodomain-helicase-DNA-binding protein 1 isoform X1
LOC105186184	0.477331	6.43105	0.0717692	0.489578	transferrin-like
LOC105182365	0.331928	6.46454	0.0718888	0.49013	phosphoinositide 3-kinase adapter protein 1 isoform X1
LOC105189293	0.41604	4.97027	0.0721454	0.491297	phosphatidylserine synthase 1
LOC105190123	0.988899	4.03476	0.0722211	0.491297	uncharacterized protein LOC105190123 isoform X2
LOC105185472	-0.32666	7.62975	0.0722809	0.491297	fatty-acid amide hydrolase 2
LOC112588512	-1.02524	3.29119	0.0723057	0.491297	uncharacterized protein LOC112588512 isoform X1
LOC105189239	-0.557181	5.99284	0.0723905	0.491297	unconventional prefoldin RPB5 interactor-like protein
LOC105189251	0.728643	3.05	0.0724185	0.491297	glutathione S-transferase 1-1, partial
LOC105190757	-0.977527	2.62396	0.0724243	0.491297	uncharacterized protein LOC105190757
LOC105188101	2.24703	0.966002	0.0724386	0.491297	secretory phospholipase A2 receptor
LOC105185984	0.62419	4.75069	0.0724558	0.491297	sodium-independent sulfate anion transporter isoform X2
LOC105183054	-0.365729	8.89205	0.0724607	0.491297	WD repeat-containing protein CG11141
LOC105189892	0.434588	5.16218	0.072487	0.491297	uncharacterized protein LOC105189892
LOC105187842	-0.376397	5.46511	0.0725659	0.491392	putative methyltransferase NSUN6
LOC105188794	0.832183	2.26417	0.0725788	0.491392	homeotic protein labial isoform X1
LOC109503807	-0.365038	6.24172	0.0726396	0.491482	28 kDa heat- and acid-stable phosphoprotein-like
LOC105184547	3.42682	0.225429	0.0726698	0.491482	serine protease snake
LOC105184706	0.27776	8.03221	0.0728574	0.492207	nephrin isoform X3
LOC105187676	0.975219	2.66871	0.0728915	0.492207	fatty acyl-CoA reductase wat
LOC105185204	-2.07468	2.02088	0.073016	0.492207	hexamerin-like
LOC105184360	-0.449074	4.39296	0.0730182	0.492207	putative gamma-glutamylcyclotransferase CG2811 isoform X2
LOC105185881	-0.967451	2.98047	0.073035	0.492207	uncharacterized protein LOC105185881
LOC105181089	0.479612	4.72641	0.0730448	0.492207	uncharacterized protein LOC105181089 isoform X3
LOC105186472	0.302775	10.4947	0.0730491	0.492207	neural-cadherin isoform X5
LOC105189238	-0.402224	6.61468	0.0731099	0.492354	beta-catenin-like protein 1 isoform X1
LOC105189698	-0.484677	7.3542	0.0731711	0.49236	putative leucine-rich repeat-containing protein DDB_G0290503
LOC105192444	-0.54355	4.29695	0.0732406	0.49236	dual specificity protein phosphatase 19
LOC105189812	-0.481516	5.61898	0.0732537	0.49236	ethanolamine kinase 1
LOC105186647	0.533945	4.36191	0.0732665	0.49236	Na(+)/H(+) exchange regulatory cofactor NHE-RF1 isoform X1
LOC105186210	0.302817	6.81157	0.0733947	0.49296	zinc finger MIZ domain-containing protein 1
LOC105190810	-0.249875	8.27271	0.0734862	0.493068	RNA-binding protein squid isoform X2
LOC105185276	-0.343981	6.30456	0.0734888	0.493068	pre-rRNA-processing protein TSR1 homolog
LOC105190287	0.258628	7.59832	0.0737137	0.494267	sialin isoform X1
LOC105183541	-0.459813	4.89176	0.0737827	0.494267	dolichol kinase isoform X2
LOC105191122	0.319094	6.48172	0.0737916	0.494267	SCY1-like protein 2 isoform X2
LOC112590038	0.842888	2.19007	0.0738237	0.494267	protein ANTAGONIST OF LIKE HETEROCHROMATIN PROTEIN 1-like isoform X1
LOC105184543	2.45515	0.676877	0.0739351	0.494278	uncharacterized protein LOC105184543
LOC112590709	1.91395	1.08492	0.0739673	0.494278	uncharacterized protein LOC112590709
LOC105181974	0.552041	4.50977	0.0739775	0.494278	solute carrier family 52, riboflavin transporter, member 3-A isoform X1
LOC112588973	0.465977	7.34403	0.0739816	0.494278	homeobox protein onecut-like, partial
LOC105185323	0.52022	4.31654	0.0740512	0.494482	zinc transporter 7-A
LOC105188611	-0.696997	2.99005	0.0742604	0.495438	deoxynucleoside kinase-like
LOC105180650	-0.411556	5.28961	0.0743079	0.495438	TBC1 domain family member 10A
LOC109504088	2.18877	0.934323	0.0743382	0.495438	coiled-coil domain-containing protein 112-like
LOC105187925	1.1616	1.62092	0.0743509	0.495438	annulin isoform X1
LOC105186677	-0.372245	5.4622	0.074438	0.495752	zinc finger protein Pegasus isoform X3
LOC105180572	0.507127	4.84594	0.0745129	0.495752	uncharacterized protein LOC105180572 isoform X2
LOC105184784	-0.273104	7.14463	0.074525	0.495752	lipase 3
LOC105183831	-0.396079	6.5306	0.0746034	0.495752	uncharacterized protein LOC105183831 isoform X2
LOC112589673	3.73561	0.332894	0.0746475	0.495752	uncharacterized protein LOC112589673
LOC105186152	3.73556	0.332894	0.074662	0.495752	heparan-alpha-glucosaminide N-acetyltransferase isoform X2
LOC105182101	-0.28921	7.64305	0.0747032	0.495752	circadian locomoter output cycles protein kaput isoform X2
LOC105188141	0.305991	7.01087	0.0747114	0.495752	inositol-3-phosphate synthase 1-B
LOC105185435	-0.398416	5.91993	0.0747769	0.49589	stress response protein NST1
LOC105182598	3.57305	0.276605	0.0748112	0.49589	uncharacterized protein LOC105182598
LOC105192373	0.766888	3.50036	0.0748499	0.49589	ankyrin-1 isoform X1
LOC105184215	-2.40396	0.568894	0.0749614	0.49596	tetratricopeptide repeat protein 25 isoform X2
LOC105181299	2.43344	0.672193	0.0749775	0.49596	repetitive proline-rich cell wall protein 2
LOC105184811	0.89689	2.69458	0.0750136	0.49596	prion-like-(Q/N-rich) domain-bearing protein 25
LOC105185281	-0.465781	5.17845	0.0750172	0.49596	uncharacterized protein LOC105185281
LOC105190716	0.38141	7.42744	0.075103	0.495961	uncharacterized protein LOC105190716 isoform X1
LOC105186576	-0.396112	6.80374	0.0751116	0.495961	CDK5RAP1-like protein
LOC105191588	-0.636053	3.28095	0.0751349	0.495961	uncharacterized protein LOC105191588 isoform X1
LOC105190088	-1.02922	1.722	0.0752694	0.496589	protein APCDD1
LOC105190744	0.87857	2.35137	0.0753462	0.49661	sodium/potassium-transporting ATPase subunit beta-2
LOC105181114	-0.469046	5.70047	0.075351	0.49661	mitochondrial ribosome-associated GTPase 2 isoform X4
LOC105190295	-0.325174	7.81274	0.0754181	0.496689	60S ribosomal protein L6
LOC105183100	1.06417	1.65923	0.0754414	0.496689	uncharacterized protein LOC105183100
LOC105181110	-0.387025	6.84014	0.0756179	0.49725	WASH complex subunit 5
LOC105189042	-0.512237	5.7428	0.0756419	0.49725	28S ribosomal protein S31, mitochondrial
LOC112590511	3.74437	0.335281	0.0756864	0.49725	uncharacterized protein LOC112590511
LOC105184832	-1.00896	2.60932	0.0757083	0.49725	ras-related protein Rab-24
LOC105185702	-2.18004	0.176965	0.0757231	0.49725	4-coumarate--CoA ligase 1
LOC105190905	3.74784	0.335866	0.0758176	0.497612	uncharacterized protein LOC105190905
LOC105182674	-0.282684	6.66458	0.0759675	0.498337	matrix metalloproteinase-2 isoform X1
LOC105180926	1.10627	3.67838	0.0761967	0.499582	alpha-glucosidase isoform X2
LOC105190944	-2.20282	0.174914	0.0763101	0.499997	serine protease nudel
LOC105181525	-0.665887	3.19766	0.076339	0.499997	GDP-fucose protein O-fucosyltransferase 1
LOC105182333	0.490759	4.89453	0.0764087	0.500195	phytanoyl-CoA dioxygenase, peroxisomal
LOC105186202	1.68992	0.951294	0.0764779	0.500388	cytochrome P450 CYP12A2
LOC105192104	-0.385626	6.17043	0.0765838	0.500519	WD repeat-containing protein 89 isoform X1
LOC105188863	3.72127	0.331092	0.0766845	0.500519	zinc finger protein 624
LOC105191753	0.579159	5.62027	0.076708	0.500519	GATA-binding factor C isoform X1
LOC105188559	-3.54781	0.109309	0.0767202	0.500519	odorant receptor 13a
LOC109504338	-3.54781	0.109309	0.0767247	0.500519	odorant receptor 63a-like isoform X3
LOC105186567	0.263406	7.04595	0.0767352	0.500519	syntaxin-1A isoform X4
LOC105191364	-1.08267	2.07125	0.0767768	0.500532	aminoacylase-1A
LOC105192502	0.478978	4.55781	0.0768601	0.500818	putative transferase CAF17 homolog, mitochondrial
LOC105186380	-3.55259	0.109809	0.0769169	0.50093	uncharacterized protein LOC105186380
LOC105186579	-0.982019	1.23996	0.0770364	0.501351	uncharacterized protein LOC105186579
LOC105188800	-0.337242	6.39971	0.0770608	0.501351	protein AF-9
LOC105185786	-1.07472	2.17271	0.0771955	0.501819	uncharacterized protein LOC105185786
LOC105192028	-0.447078	5.20606	0.0772121	0.501819	probable tubulin polyglutamylase TTLL1
LOC105189123	-0.333721	5.76619	0.0773628	0.502541	ribonucleoside-diphosphate reductase large subunit
LOC105184018	-0.44617	7.9656	0.0774241	0.502681	biorientation of chromosomes in cell division protein 1-like 1
LOC105191359	-0.312826	8.51809	0.0775835	0.503457	endoplasmin
LOC105182038	-0.435414	6.30291	0.0777379	0.503972	guanine nucleotide-binding protein-like 3 homolog isoform X2
LOC105186693	-0.391823	7.10257	0.0777425	0.503972	abscission/NoCut checkpoint regulator
LOC105185476	0.322358	5.9904	0.0779084	0.504789	IST1 homolog
LOC112590744	0.874237	3.08783	0.0780006	0.505109	uncharacterized protein LOC112590744
LOC112590546	2.45492	0.44702	0.0780985	0.505109	elongation of very long chain fatty acids protein AAEL008004-like isoform X1
LOC105187549	-0.471521	4.59544	0.078144	0.505109	probable tRNA N6-adenosine threonylcarbamoyltransferase, mitochondrial
LOC105188427	-0.508994	6.03249	0.0781569	0.505109	uncharacterized protein LOC105188427
LOC105186581	1.372	1.48926	0.0781573	0.505109	uncharacterized protein LOC105186581
LOC105181227	-0.354269	5.55516	0.078458	0.506185	cilia- and flagella-associated protein 57
LOC105187850	0.240837	8.52669	0.078458	0.506185	DNA ligase 1 isoform X5
LOC105185313	1.01782	1.94846	0.0784595	0.506185	uncharacterized protein LOC105185313
LOC105181670	0.53091	4.4639	0.0784838	0.506185	histone deacetylase 3
LOC105190368	-0.449339	5.12631	0.0786529	0.506423	DNA repair protein XRCC1
LOC105184711	-0.53493	4.46185	0.0786826	0.506423	DNA replication licensing factor Mcm3
LOC105181297	-0.368458	6.15842	0.0786843	0.506423	ero1-like protein isoform X1
LOC105190128	0.393255	5.04433	0.0787329	0.506423	transmembrane protein 47 isoform X2
LOC105191047	0.355318	5.40394	0.0787565	0.506423	transcription elongation factor S-II isoform X2
LOC105187883	-0.525084	5.34398	0.0787634	0.506423	peroxisome biogenesis factor 10 isoform X2
LOC112588033	-0.350974	5.49425	0.0788583	0.506423	polycomb group RING finger protein 3
LOC105180953	-0.586762	3.51032	0.0788695	0.506423	uncharacterized protein LOC105180953
LOC105184576	0.287653	9.75054	0.0788809	0.506423	protein lap4 isoform X1
LOC105181431	-0.284256	6.48395	0.0790516	0.507261	protein SMG5 isoform X2
LOC105184671	-0.537975	4.51872	0.0791675	0.507747	NAD-dependent protein deacylase Sirt4 isoform X1
LOC105188664	0.653232	4.32871	0.079247	0.507859	uncharacterized protein LOC105188664
LOC105186064	-0.768092	4.02648	0.0793139	0.507859	armadillo repeat-containing protein 3
LOC105188011	1.36634	2.06165	0.0793492	0.507859	uncharacterized protein LOC105188011 isoform X3
LOC105189456	-0.333089	6.69107	0.0793673	0.507859	endoribonuclease Dcr-1
LOC105187401	3.285	0.170913	0.0793856	0.507859	LOW QUALITY PROTEIN: fatty acid synthase-like
LOC105186341	-0.382591	5.65535	0.0795082	0.508386	BRCA1-associated RING domain protein 1 isoform X1
LOC105189835	0.346779	6.22641	0.0795874	0.508414	ubiquitin-conjugating enzyme E2 W
LOC105183714	-0.441938	5.82196	0.0795929	0.508414	KDEL motif-containing protein 1 isoform X1
LOC105186996	0.846296	2.93852	0.0796541	0.508549	cysteine-rich protein 1
LOC105190992	0.278192	7.30788	0.0798612	0.509582	ral guanine nucleotide dissociation stimulator isoform X3
LOC105184489	0.284577	6.51881	0.0798966	0.509582	kynurenine formamidase
LOC105181885	0.234802	10.55	0.0801474	0.510924	heat shock 70 kDa protein cognate 4
LOC105191141	-0.63394	3.29934	0.0802555	0.511109	chitin synthase chs-2
LOC105187768	0.457546	8.27754	0.0802571	0.511109	mucin-12 isoform X3
LOC105185495	2.3348	0.524331	0.080412	0.511706	cilia- and flagella-associated protein 251 isoform X1
LOC105191570	-0.654684	4.4512	0.0804317	0.511706	ribosome-recycling factor, mitochondrial
LOC105190880	0.234138	11.1835	0.0805102	0.511948	protein still life, isoform SIF type 1 isoform X1
LOC105181969	0.334895	6.47638	0.0807492	0.513209	ejaculatory bulb-specific protein 3
LOC105183991	1.19162	1.89364	0.0808838	0.513807	inositol monophosphatase 2
LOC105190946	-0.933026	3.58398	0.0809437	0.513929	modular serine protease isoform X2
LOC109503667	1.47078	1.64911	0.0810168	0.514136	dynein regulatory complex subunit 5
LOC112589831	3.65206	0.323484	0.08109	0.514343	uncharacterized protein LOC112589831
LOC105190830	-0.380133	5.88798	0.0812237	0.514914	ATP-dependent RNA helicase DDX54
LOC112588395	1.54002	1.31378	0.0812969	0.514914	uncharacterized protein LOC112588395 isoform X1
LOC105190260	0.350292	5.50265	0.0813022	0.514914	integral membrane protein GPR180
LOC109503917	1.61474	1.42264	0.0814887	0.515789	selenide, water dikinase-like
[truncated: 10,655 more rows]

## Sheet: cBr_R_vs_G
genes	logFC	logCPM	PValue	FDR	Annotation
LOC105188415	-1.50689	7.86412	6.44034e-42	8.14961e-38	activating signal cointegrator 1 complex subunit 2 isoform X2
LOC112589758	-2.18564	7.4008	3.04509e-38	1.68501e-34	LOW QUALITY PROTEIN: uncharacterized protein LOC112589758, partial
LOC105182798	1.47257	9.32818	3.99481e-38	1.68501e-34	uncharacterized protein LOC105182798 isoform X1
LOC112589664	2.97535	5.56681	1.16646e-37	3.6901e-34	Krueppel homolog 1-like
LOC105187009	1.7344	6.67495	3.40832e-37	8.62579e-34	zinc finger protein 768-like isoform X2
LOC105192616	2.23184	6.21664	3.42937e-35	7.23254e-32	heparan sulfate glucosamine 3-O-sulfotransferase 5
LOC105184625	-1.28691	7.88888	2.77648e-34	5.01907e-31	coiled-coil domain-containing protein 186 isoform X3
LOC109503618	1.55945	6.81212	5.9131e-34	9.35304e-31	sex determination protein fruitless-like
LOC105183382	-1.70851	5.29222	5.24106e-32	7.36893e-29	THAP domain-containing protein 3 isoform X2
LOC105182436	-1.44646	6.2039	1.37714e-31	1.74263e-28	structural maintenance of chromosomes protein 2
LOC105185574	1.43804	7.27422	2.80171e-31	2.9544e-28	toll-like receptor 6
LOC105186885	1.441	6.82085	2.64397e-31	2.9544e-28	ATP synthase lipid-binding protein, mitochondrial
LOC105184022	-1.38813	6.91256	1.3159e-30	1.28088e-27	origin recognition complex subunit 1
LOC105187921	1.38263	8.44071	2.27464e-30	2.05595e-27	protein Tob1
LOC105189698	-1.49063	6.96972	1.20181e-29	1.01384e-26	putative leucine-rich repeat-containing protein DDB_G0290503
LOC105186942	1.41351	7.3361	1.5248e-29	1.20592e-26	proton channel OtopLc isoform X1
LOC105187049	1.71925	5.88244	2.74935e-29	2.04649e-26	mRNA decay activator protein ZFP36L2-like
LOC105185095	1.38	9.26985	2.9326e-29	2.06162e-26	cAMP-dependent protein kinase catalytic subunit
LOC112589091	1.50791	7.1316	1.15253e-28	7.67587e-26	uncharacterized protein LOC112589091
LOC105184338	-1.16931	8.97053	1.25282e-28	7.92657e-26	serine/threonine-protein kinase PRP4 homolog
LOC105192501	-1.40611	7.48743	4.39485e-28	2.64821e-25	nucleolar protein 12
LOC105184018	-1.31254	7.63205	5.03329e-28	2.89506e-25	biorientation of chromosomes in cell division protein 1-like 1
LOC105191000	-1.41831	6.28556	9.73266e-28	5.35466e-25	programmed cell death protein 2
LOC105188568	-1.74126	10.3986	1.58225e-27	8.34243e-25	centrosomal protein of 78 kDa
LOC105191407	-1.33483	6.73212	5.31457e-27	2.69002e-24	uncharacterized protein LOC105191407 isoform X1
LOC105189826	-1.603	5.66939	6.82391e-27	3.32115e-24	helicase POLQ-like isoform X2
LOC105182434	-1.29636	7.33133	1.3388e-26	6.2745e-24	60S ribosomal protein L35
LOC105190914	-1.32975	6.53227	1.4413e-26	6.51363e-24	RNA polymerase II subunit B1 CTD phosphatase Rpap2 isoform X1
LOC105189722	-1.56176	6.15629	3.65064e-26	1.53984e-23	chromatin modification-related protein EAF7
LOC105186983	2.09765	8.12068	3.63398e-26	1.53984e-23	cytochrome P450 9e2-like
LOC105180877	-1.46188	5.57093	5.64546e-26	2.23331e-23	TATA box-binding protein-associated factor RNA polymerase I subunit B
LOC105188026	1.49591	6.09268	5.6477e-26	2.23331e-23	furin-like protease 1, isoforms 1/1-X/2 isoform X2
LOC105190694	-1.1805	8.41043	7.40603e-26	2.83988e-23	protein PFC0760c isoform X5
LOC112588479	2.20444	4.9327	1.07878e-25	4.01497e-23	proline-rich receptor-like protein kinase PERK9
LOC105186105	-1.51963	5.53214	1.46045e-25	5.28016e-23	ribosomal RNA processing protein 36 homolog
LOC105181103	1.95429	5.42799	1.71491e-25	6.0279e-23	F-box/LRR-repeat protein 14
LOC105183261	-1.23981	7.09125	6.02998e-25	2.06225e-22	myosin heavy chain, skeletal muscle isoform X2
LOC105188896	1.0656	9.05567	6.59764e-25	2.19702e-22	teneurin-m isoform X1
LOC105182900	1.18082	8.69833	1.97364e-24	6.4037e-22	cytoplasmic polyadenylation element-binding protein 2
LOC105190021	1.09937	8.74646	2.40775e-24	7.61691e-22	zinc finger homeobox protein 3 isoform X1
LOC105180611	1.91061	5.15641	2.92874e-24	9.0391e-22	cuticle protein 21
LOC105186708	-1.15812	7.04877	3.86639e-24	1.16489e-21	uncharacterized protein LOC105186708 isoform X2
LOC105182446	-1.17602	6.89538	8.78155e-24	2.58423e-21	uncharacterized aarF domain-containing protein kinase 5 isoform X2
LOC105191888	1.09946	8.42057	1.16913e-23	3.36231e-21	potassium voltage-gated channel protein Shal isoform X6
LOC105191828	-1.15015	7.20128	1.41295e-23	3.97321e-21	DNA ligase 1
LOC105183350	1.44694	7.07662	2.828e-23	7.62542e-21	zinc finger protein rotund isoform X3
LOC105190572	1.86193	5.25288	2.83227e-23	7.62542e-21	LHFPL tetraspan subfamily member 6 protein
LOC105184751	-1.45725	5.85147	2.96759e-23	7.8233e-21	golgin subfamily A member 4 isoform X1
LOC105189239	-1.57015	5.55447	4.16172e-23	1.07474e-20	unconventional prefoldin RPB5 interactor-like protein
LOC105188455	-1.20585	7.74047	4.25884e-23	1.07783e-20	Fanconi anemia group D2 protein isoform X1
LOC105184536	-1.29942	6.03399	5.62285e-23	1.39513e-20	putative leucine-rich repeat-containing protein DDB_G0290503
LOC105180938	-0.977193	9.30865	5.74719e-23	1.39856e-20	kinectin isoform X5
LOC105181480	-1.32408	5.79086	8.31161e-23	1.94769e-20	DNA polymerase beta
LOC105184511	-1.22182	7.53428	8.2987e-23	1.94769e-20	uncharacterized protein LOC105184511
LOC105191954	2.99881	5.2999	1.00412e-22	2.31022e-20	pro-corazonin
LOC105189575	-1.06708	7.7101	1.11116e-22	2.51082e-20	adenosine kinase 2
LOC105192623	-1.068	7.36267	1.34111e-22	2.97684e-20	transcription factor TFIIIB component B\\'\\' homolog isoform X1
LOC105185020	-1.06451	8.24815	1.36444e-22	2.97684e-20	centromere protein F isoform X1
LOC105190405	1.40259	6.65353	1.83156e-22	3.92823e-20	zinc finger protein 395
LOC105181723	1.10802	8.50505	2.79027e-22	5.88468e-20	zinc finger SWIM domain-containing protein 8
LOC105186194	-1.34998	5.76122	3.73432e-22	7.74658e-20	uncharacterized protein LOC105186194 isoform X4
LOC105191023	2.03772	6.42409	3.99786e-22	8.15949e-20	G1/S-specific cyclin-D2
LOC105181668	-1.34067	6.38923	5.02555e-22	1.00942e-19	kanadaptin
LOC105188755	-1.22027	6.69175	9.13679e-22	1.80652e-19	replication factor C subunit 1
LOC105182377	-1.02923	7.88026	1.27472e-21	2.48159e-19	DNA polymerase alpha catalytic subunit
LOC105180805	-1.18401	6.80391	1.66009e-21	3.15105e-19	protein PFC0760c
LOC105185297	-0.988388	8.95211	1.66841e-21	3.15105e-19	transcriptional regulator ATRX isoform X3
LOC105185538	-1.2658	6.17242	1.87705e-21	3.49297e-19	dentin sialophosphoprotein isoform X1
LOC105188653	-5.23576	2.11469	2.46176e-21	4.48569e-19	retinol dehydrogenase 12
LOC105189175	-1.09128	7.64348	2.48142e-21	4.48569e-19	putative uncharacterized protein DDB_G0282133 isoform X1
LOC105182507	1.14881	8.45991	2.9022e-21	5.17246e-19	LOW QUALITY PROTEIN: uncharacterized protein LOC105182507
LOC105187209	-1.3148	5.76807	3.13446e-21	5.50881e-19	serine/threonine-protein kinase RIO3
LOC105185810	-1.53202	5.35478	3.49846e-21	6.06431e-19	uncharacterized protein LOC105185810 isoform X1
LOC105181709	-1.47576	5.59069	3.8878e-21	6.64814e-19	PMS1 protein homolog 1 isoform X2
LOC105185817	-1.07039	7.03471	4.31456e-21	7.27953e-19	peptidyl-prolyl cis-trans isomerase cyp11 isoform X1
LOC105182463	-1.39812	5.48993	5.8502e-21	9.74058e-19	LOW QUALITY PROTEIN: nuclear speckle splicing regulatory protein 1
LOC105182773	1.0696	9.34685	6.00229e-21	9.86403e-19	uncharacterized protein LOC105182773 isoform X1
LOC105180487	-1.12696	6.73934	8.95881e-21	1.45339e-18	uncharacterized protein LOC105180487 isoform X1
LOC105183313	1.19109	6.88532	1.01239e-20	1.62161e-18	uncharacterized protein LOC105183313
LOC105184680	-1.61465	5.05179	1.27751e-20	2.0207e-18	coiled-coil domain-containing protein 174
LOC112590721	3.23957	3.69109	1.51834e-20	2.37199e-18	uncharacterized protein LOC112590721
LOC105180610	-0.981127	8.18468	1.94679e-20	3.00423e-18	structural maintenance of chromosomes protein 6
LOC105186693	-1.1226	6.78619	2.14978e-20	3.27751e-18	abscission/NoCut checkpoint regulator
LOC105182919	-1.24475	5.76021	2.71288e-20	4.03867e-18	RNA polymerase II-associated protein 3 isoform X1
LOC105189663	-1.10944	6.5592	2.68801e-20	4.03867e-18	EP300-interacting inhibitor of differentiation 3 isoform X1
LOC105185002	1.03687	9.78232	3.40516e-20	5.01034e-18	synapsin
LOC109504216	1.52902	6.14673	4.1497e-20	6.03567e-18	uncharacterized protein LOC109504216, partial
LOC105180829	-1.3074	5.83363	4.28235e-20	6.15782e-18	protein lethal(2)essential for life
LOC105191783	1.1441	7.71	4.42104e-20	6.28583e-18	acetylcholine receptor subunit alpha-like 1
LOC105182732	1.19164	7.58673	5.2673e-20	7.40582e-18	dopamine receptor 1 isoform X1
LOC109503582	-1.10385	7.09556	6.22951e-20	8.66244e-18	pescadillo homolog
LOC105190385	-1.10518	6.93612	7.07964e-20	9.73758e-18	uncharacterized protein LOC105190385
LOC105187576	-1.14033	6.71131	8.94089e-20	1.21654e-17	RNA-binding protein 28
LOC105184955	-1.12031	7.42658	1.00184e-19	1.34865e-17	peptidyl-prolyl cis-trans isomerase CWC27 homolog
LOC105188168	-1.25715	5.87266	1.11397e-19	1.48381e-17	uncharacterized protein LOC105188168
LOC105188827	2.4018	4.49301	1.18657e-19	1.56404e-17	leucine-rich repeat-containing protein 58
LOC105187260	-1.01204	7.32486	1.20832e-19	1.57629e-17	structural maintenance of chromosomes protein 3 isoform X1
LOC105182538	-1.31285	5.71764	1.24676e-19	1.60985e-17	crossover junction endonuclease MUS81 isoform X1
LOC105184504	-1.07516	6.86455	1.34493e-19	1.71906e-17	la protein homolog
LOC105182532	-1.08829	7.04508	1.42259e-19	1.80014e-17	protein SDA1 homolog
LOC109503962	-1.18115	6.12149	1.48025e-19	1.85457e-17	protein ALP1-like
LOC112590114	-1.37851	5.18247	1.57537e-19	1.95439e-17	putative nuclease HARBI1 isoform X3
LOC105184459	-0.991794	7.12973	1.64407e-19	2.01981e-17	ATP-dependent RNA helicase DDX42
LOC105187726	-1.36459	5.7298	1.66573e-19	2.02674e-17	uncharacterized protein LOC105187726
LOC105187517	1.06198	11.4489	1.73235e-19	2.08773e-17	poly(rC)-binding protein 4 isoform X5
LOC105181586	1.0852	9.45273	1.89218e-19	2.25884e-17	neurotrimin isoform X1
LOC105182528	-1.30316	7.29424	1.92874e-19	2.28097e-17	DNA polymerase V isoform X1
LOC105188322	-1.08919	7.02867	2.28331e-19	2.67528e-17	1,4-alpha-glucan-branching enzyme isoform X1
LOC105186714	-1.28428	5.94766	2.50876e-19	2.91246e-17	uncharacterized protein LOC105186714 isoform X1
LOC105192009	-1.11706	6.02424	3.36965e-19	3.87633e-17	U11/U12 small nuclear ribonucleoprotein 48 kDa protein
LOC105185532	-1.1341	7.33865	3.48117e-19	3.96853e-17	lymphoid-specific helicase
LOC105188453	-1.53126	5.20242	3.51554e-19	3.97193e-17	uncharacterized protein LOC105188453
LOC105181805	1.55153	5.23108	4.32657e-19	4.84499e-17	proline-rich nuclear receptor coactivator 2
LOC105187975	1.15782	6.62378	4.52933e-19	5.02755e-17	protein kinase C-binding protein NELL1-like
LOC105190747	-1.12893	6.39428	4.93329e-19	5.42834e-17	nucleolar protein 14 homolog
LOC105189766	1.21893	6.59413	5.63567e-19	6.14774e-17	uncharacterized protein LOC105189766 isoform X2
LOC105190171	1.39499	6.65789	6.15453e-19	6.65637e-17	tyramine receptor 1
LOC105181607	-1.5659	4.8617	8.28618e-19	8.88587e-17	geminin isoform X1
LOC105185137	-1.09603	8.0955	9.84375e-19	1.04007e-16	ubiquitin-40S ribosomal protein S27a
LOC109504008	1.392	6.28298	9.8632e-19	1.04007e-16	lymphocyte antigen 6C2
LOC105181726	-4.69598	14.0815	1.07645e-18	1.12574e-16	vitellogenin-like
LOC105190554	-1.10837	6.63229	1.19106e-18	1.23539e-16	dentin sialophosphoprotein
LOC105191972	-1.26387	6.26202	1.39104e-18	1.43108e-16	la-related protein 7
LOC105191790	1.05236	9.63733	1.56247e-18	1.59448e-16	calsyntenin-1 isoform X1
LOC105190999	-1.2197	5.99998	1.5855e-18	1.60504e-16	terminal uridylyltransferase Tailor
LOC105183373	1.01597	9.22747	1.82598e-18	1.8338e-16	uncharacterized protein LOC105183373 isoform X1
LOC112590141	-1.85955	4.4341	2.22806e-18	2.21999e-16	uncharacterized protein LOC112590141
LOC105182264	-1.22278	5.55851	2.43087e-18	2.40315e-16	putative uncharacterized protein DDB_G0286901
LOC105182547	-1.4687	4.79606	2.83312e-18	2.77909e-16	coiled-coil domain-containing protein 97
LOC105184487	1.48535	6.16789	2.96261e-18	2.88376e-16	innexin inx2
LOC105186594	1.39905	5.86077	3.01373e-18	2.91112e-16	netrin-1
LOC105185393	-1.02205	7.55493	3.56132e-18	3.41401e-16	uncharacterized protein LOC105185393
LOC105187236	-1.25039	5.75406	4.95481e-18	4.71415e-16	ESF1 homolog
LOC112590240	1.12983	7.35343	5.20011e-18	4.91061e-16	splicing factor, proline- and glutamine-rich-like
LOC105191282	-1.29754	6.45696	5.34056e-18	5.00588e-16	uncharacterized protein LOC105191282
LOC105185755	-1.029	7.35756	5.96811e-18	5.55297e-16	activating signal cointegrator 1 isoform X1
LOC105182761	1.08874	6.72709	6.32645e-18	5.84342e-16	BTB/POZ domain-containing protein KCTD16
LOC105185013	-0.984635	7.96409	6.67787e-18	6.12332e-16	PHD finger protein 20 isoform X1
LOC105183951	-1.50592	4.77164	6.98596e-18	6.35973e-16	interaptin
LOC105186743	0.936609	8.04505	7.94964e-18	7.18534e-16	uncharacterized protein LOC105186743 isoform X2
LOC105191904	-1.24808	6.12628	9.20292e-18	8.25913e-16	nucleolar MIF4G domain-containing protein 1 homolog
LOC105181721	-1.04741	7.25755	9.61266e-18	8.5661e-16	40S ribosomal protein S14a
LOC105187193	-1.10015	6.67178	1.79458e-17	1.58801e-15	60S ribosomal protein L32
LOC105180924	2.62373	3.89547	2.85312e-17	2.50718e-15	maltase 1
LOC105186685	2.65592	4.73933	3.30439e-17	2.88371e-15	somatostatin receptor type 2
LOC105183519	1.1111	8.49758	3.71878e-17	3.22311e-15	proton-coupled amino acid transporter-like protein pathetic isoform X2
LOC105181433	-1.37991	5.03821	4.07985e-17	3.512e-15	proline-rich protein PRCC
LOC105183666	-0.948905	7.0327	4.49602e-17	3.8441e-15	U4/U6.U5 tri-snRNP-associated protein 1
LOC105185826	-0.923105	8.12706	4.66759e-17	3.964e-15	zinc finger and SCAN domain-containing protein 2-like
LOC105181999	-0.868334	8.4796	5.7604e-17	4.85947e-15	uncharacterized protein LOC105181999
LOC105187415	-1.17325	6.27349	6.16436e-17	5.16581e-15	protein KRI1 homolog
LOC105185443	0.998597	10.1844	7.1745e-17	5.97277e-15	voltage-dependent calcium channel type A subunit alpha-1 isoform X8
LOC105183697	-1.0003	8.28342	7.24475e-17	5.99184e-15	putative uncharacterized protein DDB_G0282133 isoform X1
LOC105191889	1.02896	7.29575	8.00568e-17	6.57818e-15	uncharacterized protein LOC105191889 isoform X1
LOC105190302	-0.996946	7.79708	8.12751e-17	6.6352e-15	structural maintenance of chromosomes protein 1A
LOC105184895	-1.0664	6.07347	8.94592e-17	7.25652e-15	TELO2-interacting protein 1 homolog
LOC105190135	0.889103	9.19289	9.07179e-17	7.31174e-15	probable Ras GTPase-activating protein isoform X3
LOC105189996	-0.994788	7.62163	9.20187e-17	7.36965e-15	kinectin isoform X2
LOC105192388	-1.13212	8.02303	1.01064e-16	8.04318e-15	DNA repair protein RAD50
LOC112588850	-1.3544	4.74201	1.18258e-16	9.34639e-15	uncharacterized protein LOC112588850 isoform X2
LOC105186404	1.57648	5.53327	1.18916e-16	9.34639e-15	transcription factor btd
LOC105185878	-1.10572	6.04867	1.285e-16	1.00373e-14	52 kDa repressor of the inhibitor of the protein kinase-like
LOC105189470	1.03899	7.7339	1.39649e-16	1.08412e-14	RNA binding protein fox-1 homolog 2 isoform X8
LOC105187433	-0.916688	7.29528	1.61121e-16	1.24319e-14	biotin--protein ligase isoform X1
LOC109503858	1.36211	6.54574	1.69456e-16	1.29957e-14	AF4/FMR2 family member 4-like
LOC112588226	1.80433	4.51129	1.80098e-16	1.37287e-14	zinc finger protein 628-like
LOC105189801	-1.44256	5.16935	2.05866e-16	1.5599e-14	protein arginine N-methyltransferase 6 isoform X1
LOC105189332	0.936465	8.09899	2.20018e-16	1.65721e-14	small conductance calcium-activated potassium channel protein isoform X3
LOC105183037	0.890083	9.40132	2.58947e-16	1.93888e-14	uncharacterized protein LOC105183037 isoform X9
LOC105186719	-1.4589	5.68887	3.00543e-16	2.23585e-14	transcription factor A, mitochondrial isoform X1
LOC105185545	1.07935	6.76256	3.02142e-16	2.23585e-14	dipeptidase 1, partial
LOC105183054	-0.986563	8.64062	3.14002e-16	2.3101e-14	WD repeat-containing protein CG11141
LOC105190047	-1.21596	5.86561	3.29449e-16	2.40974e-14	G-patch domain and KOW motifs-containing protein
LOC105184434	-1.15549	5.76718	3.42324e-16	2.47786e-14	uncharacterized protein LOC105184434 isoform X2
LOC105192405	1.57306	7.96196	3.42678e-16	2.47786e-14	serine protease inhibitor 88Ea
LOC105185172	0.956511	7.05562	3.50983e-16	2.52349e-14	solute carrier family 41 member 1 isoform X2
LOC105185566	1.06559	6.65103	3.80842e-16	2.7227e-14	protein couch potato isoform X4
LOC105189445	-0.989731	6.50305	3.90552e-16	2.77643e-14	aspartate--tRNA ligase, mitochondrial isoform X1
LOC105181798	-1.0585	7.44892	5.01404e-16	3.54456e-14	60S ribosomal protein L9
LOC105189515	-1.3839	5.52615	5.13354e-16	3.60888e-14	GDP-fucose protein O-fucosyltransferase 2 isoform X1
LOC105181628	0.870221	9.64391	5.27608e-16	3.67658e-14	transmembrane protein 132B isoform X2
LOC105191387	1.08381	6.54693	5.28795e-16	3.67658e-14	glypican-6, partial
LOC105180878	-1.23042	5.70038	5.35849e-16	3.70527e-14	RWD domain-containing protein 1
LOC105191955	-1.16422	5.92694	5.41979e-16	3.72728e-14	alanine--tRNA ligase, mitochondrial isoform X1
LOC105185997	2.43884	4.36128	5.89355e-16	4.03119e-14	uncharacterized protein LOC105185997
LOC105188576	-1.12611	6.04719	6.15628e-16	4.18826e-14	mitochondrial ribonuclease P protein 1 homolog
LOC105189518	0.947539	8.61126	6.7284e-16	4.553e-14	R3H domain-containing protein 1 isoform X1
LOC105186208	-0.89833	7.00217	7.088e-16	4.77083e-14	centrosomal protein of 290 kDa isoform X2
LOC105185329	-1.05563	8.28367	7.42005e-16	4.9679e-14	bifunctional purine biosynthesis protein PURH
LOC105191146	-0.998896	6.14015	7.75681e-16	5.16604e-14	claspin
LOC105189042	-1.21535	5.39406	8.02831e-16	5.31886e-14	28S ribosomal protein S31, mitochondrial
LOC105185806	-1.09983	6.26772	8.12999e-16	5.35817e-14	protein SPT2 homolog
LOC109503692	1.53718	4.96316	8.90413e-16	5.83797e-14	uncharacterized histidine-rich protein DDB_G0274557-like
LOC105183581	-1.28307	5.14945	9.24157e-16	6.02798e-14	nucleolar protein 8
LOC105183229	1.37586	5.40811	9.52107e-16	6.17844e-14	guanine nucleotide-binding protein subunit gamma-e
LOC105190346	1.03695	6.78335	1.00161e-15	6.4665e-14	neurogenic locus Notch protein isoform X2
LOC105189772	1.03123	7.04758	1.05749e-15	6.79264e-14	irregular chiasm C-roughest protein isoform X1
LOC105187643	-1.297	5.34323	1.08098e-15	6.90842e-14	putative tRNA pseudouridine synthase Pus10
LOC105183930	-1.0646	6.66393	1.10115e-15	7.00196e-14	gamma-tubulin complex component 5 isoform X2
LOC105184588	-1.18801	5.66055	1.17188e-15	7.41448e-14	beta-1,3-galactosyltransferase brn
LOC105189870	-0.996335	6.97989	1.27921e-15	8.05327e-14	protein TIPIN homolog
LOC105190117	-1.03553	8.4687	1.47014e-15	9.20947e-14	translationally-controlled tumor protein homolog isoform X1
LOC105182274	-1.07078	6.48083	1.55965e-15	9.72207e-14	structural maintenance of chromosomes protein 5
LOC105191947	0.871707	10.0846	1.58677e-15	9.84262e-14	uncharacterized protein LOC105191947 isoform X1
LOC105187173	-0.967198	6.52091	1.67042e-15	1.0311e-13	E3 UFM1-protein ligase 1 homolog
LOC105181612	-0.988768	7.12194	1.71919e-15	1.05605e-13	nuclear export mediator factor NEMF homolog isoform X1
LOC105189516	-1.03489	6.38731	2.25824e-15	1.38047e-13	28S ribosomal protein S7, mitochondrial
LOC105188507	0.980384	8.47568	2.368e-15	1.44061e-13	disco-interacting protein 2 isoform X5
LOC105190522	-0.874234	7.39749	2.41877e-15	1.46446e-13	uncharacterized protein LOC105190522 isoform X2
LOC105191370	-1.11236	5.87784	2.47117e-15	1.48906e-13	diphosphomevalonate decarboxylase isoform X2
LOC105181852	-0.826631	8.1998	2.84662e-15	1.70716e-13	neuroblastoma-amplified sequence-like isoform X3
LOC105191621	1.12489	7.4308	2.99782e-15	1.78936e-13	frizzled-2
LOC112588436	-1.33264	4.98842	3.2707e-15	1.94307e-13	uncharacterized protein LOC112588436
LOC105192289	-1.4507	4.94411	3.36748e-15	1.99122e-13	disks large-associated protein 5
LOC105189286	1.79979	5.34552	3.43737e-15	2.02309e-13	transcription factor Sp5
LOC105189146	-1.01457	5.91101	3.64844e-15	2.13455e-13	protein SHQ1 homolog isoform X2
LOC105187830	1.45983	5.10295	3.66048e-15	2.13455e-13	SIFamide-related peptide
LOC105186438	-1.32283	5.12698	3.93888e-15	2.28635e-13	uncharacterized protein LOC105186438
LOC105185423	1.03331	6.10069	4.25985e-15	2.46138e-13	uncharacterized protein LOC105185423 isoform X1
LOC105183012	-1.45944	4.53042	4.2831e-15	2.46356e-13	uncharacterized protein LOC105183012
LOC105189352	-1.18674	5.2923	4.79567e-15	2.7459e-13	uncharacterized protein LOC105189352 isoform X2
LOC105189812	-1.16221	5.26824	4.91428e-15	2.80114e-13	ethanolamine kinase 1
LOC105188394	-0.911341	7.23928	5.12938e-15	2.91063e-13	inner centromere protein B
LOC105182641	-0.856862	7.63088	5.8886e-15	3.32653e-13	MATH and LRR domain-containing protein PFE0570w
LOC105190939	-1.62292	4.33875	6.07951e-15	3.41911e-13	baculoviral IAP repeat-containing protein 5
LOC105183963	-0.92919	6.647	6.57713e-15	3.66961e-13	condensin complex subunit 2
LOC105182063	0.870719	8.20173	6.58292e-15	3.66961e-13	collagen alpha chain CG42342 isoform X12
LOC105184694	-1.0455	5.85109	6.8868e-15	3.82217e-13	GRIP and coiled-coil domain-containing protein 1
LOC105191859	1.06724	6.30158	7.04408e-15	3.87705e-13	serine/threonine-protein kinase NLK isoform X1
LOC105191185	1.30444	5.48995	7.04695e-15	3.87705e-13	leucine-rich repeat-containing protein 15
LOC105185933	-1.29169	5.76887	7.15208e-15	3.91786e-13	chromosome-associated kinesin KIF4
LOC105188584	0.990157	6.66044	7.25066e-15	3.93776e-13	hemicentin-1 isoform X1
LOC105183197	1.0534	7.40234	7.23171e-15	3.93776e-13	sodium/potassium/calcium exchanger Nckx30C isoform X6
LOC105185147	-1.17116	5.36235	7.35848e-15	3.97924e-13	DNA polymerase epsilon subunit 2
LOC105182455	-1.13157	6.14926	7.44287e-15	4.00775e-13	ribosome biogenesis protein NOP53
LOC105187407	2.30129	4.32976	7.74759e-15	4.15416e-13	uncharacterized protein LOC105187407
LOC105186147	-0.841026	7.70391	8.38238e-15	4.47555e-13	uncharacterized protein LOC105186147 isoform X1
LOC105191875	-1.14118	6.86331	9.96984e-15	5.30077e-13	DNA ligase 1
LOC105191996	-1.29729	5.35989	1.01261e-14	5.36135e-13	uncharacterized protein LOC105191996
LOC105184153	0.889625	9.51258	1.12471e-14	5.93006e-13	tubulin alpha-1 chain
LOC105180475	-1.28012	4.9642	1.13653e-14	5.96749e-13	uncharacterized protein LOC105180475
LOC105183934	-1.17327	5.63547	1.26844e-14	6.60527e-13	RNA-binding protein NOB1
LOC105186413	-0.928799	7.18551	1.26574e-14	6.60527e-13	general transcription and DNA repair factor IIH helicase subunit XPB
LOC105181139	-1.25988	5.08989	1.27725e-14	6.62388e-13	protein crossbronx homolog isoform X1
LOC105181049	-1.56442	4.07396	1.28451e-14	6.63434e-13	uncharacterized protein LOC105181049
LOC112588281	1.07367	6.467	1.29919e-14	6.68292e-13	AF4/FMR2 family member 4-like
LOC105185602	1.04697	6.65226	1.43578e-14	7.35559e-13	sodium/calcium exchanger 2
LOC105189771	0.893999	9.11679	1.45106e-14	7.40394e-13	uncharacterized protein LOC105189771 isoform X3
LOC105191070	0.932622	7.58829	1.52156e-14	7.73243e-13	E3 ubiquitin-protein ligase CBL-B isoform X2
LOC105187287	-1.02066	6.24876	1.59381e-14	8.06725e-13	DNA helicase MCM8 isoform X1
LOC105191767	-1.2293	5.96213	1.69016e-14	8.52082e-13	uncharacterized protein LOC105191767
LOC105192440	-1.06488	6.4164	1.84319e-14	9.24638e-13	uncharacterized protein LOC105192440 isoform X1
LOC105180535	1.09678	5.79234	1.84869e-14	9.24638e-13	uncharacterized protein LOC105180535
LOC105192298	-1.06674	6.53699	1.85819e-14	9.25037e-13	golgin subfamily A member 5
LOC105185491	0.991036	7.06422	1.86411e-14	9.25037e-13	uridine phosphorylase 1 isoform X2
LOC109503694	-1.31755	4.79308	1.89946e-14	9.38895e-13	uncharacterized protein LOC109503694
LOC109504638	1.14936	5.69875	1.91572e-14	9.4325e-13	uncharacterized protein LOC109504638
LOC105192700	1.03854	7.38647	1.94109e-14	9.52036e-13	monocarboxylate transporter 2 isoform X1
LOC105189765	-1.09292	5.6194	1.98683e-14	9.70708e-13	guanine nucleotide-binding protein subunit beta-like protein 1
LOC105186557	-1.05458	5.69065	2.06577e-14	1.0054e-12	uncharacterized protein LOC105186557
LOC105189800	-1.25745	5.14242	2.07834e-14	1.00764e-12	MRG/MORF4L-binding protein
LOC105181255	1.1205	6.61849	2.14941e-14	1.03811e-12	uncharacterized transcriptional regulatory protein TBS1-like
LOC105184741	-0.9773	6.97721	2.2223e-14	1.06924e-12	protein SON isoform X1
LOC105188421	-1.20481	5.28029	2.3207e-14	1.11235e-12	bridging integrator 3 homolog isoform X2
LOC105185434	-1.0645	6.26808	2.41757e-14	1.15441e-12	S1 RNA-binding domain-containing protein 1
LOC105185814	-1.16035	5.85153	2.72245e-14	1.29511e-12	MMS19 nucleotide excision repair protein homolog
LOC105182585	0.927252	7.71201	3.19016e-14	1.51192e-12	protein sprouty isoform X1
LOC105185161	-7.98619	7.347	3.31413e-14	1.56481e-12	arylphorin subunit alpha
LOC105189390	-1.19183	5.73129	3.33039e-14	1.56665e-12	mitochondrial import inner membrane translocase subunit Tim10 isoform X1
LOC105184894	-0.993083	5.9997	3.83898e-14	1.7992e-12	ras association domain-containing protein 8
LOC105181233	1.10509	6.22072	4.23845e-14	1.97709e-12	carbonic anhydrase 2 isoform X2
LOC105191100	1.24227	6.30311	4.24978e-14	1.97709e-12	hybrid signal transduction histidine kinase B-like
LOC105185670	1.04647	10.1189	4.75223e-14	2.20274e-12	apolipoprotein D
LOC105181907	1.02372	7.31805	5.02397e-14	2.32019e-12	GTP-binding protein Di-Ras2
LOC105192614	-0.993429	6.40536	5.10097e-14	2.34719e-12	putative fatty acyl-CoA reductase CG8306
LOC105186443	-0.872154	7.09643	5.15207e-14	2.36211e-12	leucine-rich repeat-containing protein 40 isoform X1
LOC105184819	1.05068	6.13707	5.94504e-14	2.71583e-12	RNA-binding protein Musashi homolog 2 isoform X2
LOC105188172	-1.09076	5.43517	6.23563e-14	2.83833e-12	malonyl-CoA decarboxylase, mitochondrial-like isoform X1
LOC105180939	-1.10663	5.49626	6.36378e-14	2.88628e-12	pre-mRNA-splicing factor 18
LOC105191681	0.906747	9.00614	6.43665e-14	2.90891e-12	neurexin-1 isoform X7
LOC105180621	-3.53568	6.49153	6.96078e-14	3.13458e-12	endothelin-converting enzyme homolog
LOC105187629	-0.942584	6.61936	7.0232e-14	3.14034e-12	general transcription factor IIF subunit 1
LOC105184033	-0.92665	7.07124	6.99956e-14	3.14034e-12	RNA polymerase-associated protein RTF1 homolog isoform X1
LOC105191074	-0.909221	6.50986	7.19972e-14	3.20793e-12	monoacylglycerol lipase ABHD12 isoform X2
LOC105185501	-1.24154	4.90914	7.3671e-14	3.27099e-12	RNA 3\\'-terminal phosphate cyclase-like protein
LOC112590417	0.797071	8.01359	7.75288e-14	3.43024e-12	WASH complex subunit 3-like
LOC105183426	1.04718	6.31271	8.45065e-14	3.72594e-12	uncharacterized protein LOC105183426 isoform X4
LOC105186763	0.950106	7.56046	8.6599e-14	3.80495e-12	serine/threonine-protein kinase PLK1 isoform X2
LOC105181507	-1.02439	7.51753	9.06826e-14	3.97058e-12	40S ribosomal protein S11-like
LOC105192460	0.966806	8.2406	9.57964e-14	4.18003e-12	tetraspanin-9 isoform X2
LOC105181535	-1.04657	5.6724	9.64022e-14	4.19201e-12	dnaJ homolog subfamily C member 28
LOC105188992	-1.13669	5.51977	9.86036e-14	4.27305e-12	2-(3-amino-3-carboxypropyl)histidine synthase subunit 2
LOC105180911	1.2944	5.17583	1.00267e-13	4.33031e-12	octopamine receptor beta-1R
LOC105186767	0.920154	6.69313	1.02112e-13	4.395e-12	uncharacterized protein LOC105186767
LOC105191490	-1.02757	8.38711	1.1336e-13	4.86227e-12	60S ribosomal protein L7a
LOC105186773	0.842748	8.54666	1.13737e-13	4.86227e-12	uncharacterized protein LOC105186773 isoform X1
LOC105182654	-0.861272	7.08692	1.1989e-13	5.07389e-12	choline/ethanolamine kinase isoform X1
LOC105186465	-0.820873	8.67209	1.19545e-13	5.07389e-12	centrosomin isoform X2
LOC105187799	0.973451	6.37833	1.1973e-13	5.07389e-12	protein abrupt isoform X1
LOC105188203	0.866855	8.04151	1.24549e-13	5.25349e-12	uncharacterized protein LOC105188203 isoform X1
LOC105186650	-1.12699	5.45928	1.25351e-13	5.26972e-12	uncharacterized protein LOC105186650 isoform X1
LOC105184119	1.07172	6.67484	1.27356e-13	5.33631e-12	uncharacterized protein LOC105184119
LOC105186516	-1.04596	5.64385	1.33635e-13	5.58091e-12	dehydrogenase/reductase SDR family protein 7-like
LOC105190090	0.970492	6.6565	1.36304e-13	5.67364e-12	protein enabled isoform X3
LOC105185235	0.897988	9.51337	1.3918e-13	5.77439e-12	neuronal acetylcholine receptor subunit alpha-4
LOC105182871	-0.859312	9.21774	1.41784e-13	5.86319e-12	40S ribosomal protein S3
LOC112589192	-1.43472	4.39004	1.45781e-13	6.00885e-12	uncharacterized protein LOC112589192
LOC105183985	0.874728	8.28435	1.47149e-13	6.04554e-12	cysteine-rich motor neuron 1 protein isoform X2
LOC105189492	0.884425	7.06025	1.52485e-13	6.24447e-12	beta-1,3-galactosyltransferase 5
LOC105182998	0.976458	6.50984	1.53809e-13	6.27837e-12	transmembrane and TPR repeat-containing protein CG4341 isoform X1
LOC105184848	-1.26991	5.35327	1.55043e-13	6.30839e-12	alpha-L-fucosidase
LOC105189413	-1.84119	3.72034	1.55622e-13	6.31165e-12	uncharacterized protein LOC105189413
LOC112588973	0.900346	7.6211	1.74848e-13	7.06878e-12	homeobox protein onecut-like, partial
LOC105184550	-1.16759	5.21843	1.76754e-13	7.12306e-12	charged multivesicular body protein 7
LOC105191384	4.17178	3.01933	1.8052e-13	7.25173e-12	venom carboxylesterase-6 isoform X2
LOC105184984	-0.92271	6.05372	1.8558e-13	7.43144e-12	ribonuclease H1 isoform X4
LOC105189119	1.06806	7.44254	1.88602e-13	7.52861e-12	mediator of RNA polymerase II transcription subunit 15
LOC105183038	0.866824	7.54601	1.97625e-13	7.86397e-12	heterogeneous nuclear ribonucleoprotein L isoform X1
LOC105186824	2.11946	9.80241	1.98778e-13	7.88509e-12	nuclear pore complex protein DDB_G0274915 isoform X1
LOC105180608	1.18133	5.37832	2.05378e-13	8.12143e-12	UNC93-like protein MFSD11
LOC105192497	-1.03545	5.95327	2.09648e-13	8.26443e-12	zinc finger protein 2
LOC105181719	-0.964956	6.14666	2.15508e-13	8.46905e-12	uncharacterized protein LOC105181719
LOC105183232	-0.94304	7.64476	2.231e-13	8.73766e-12	uncharacterized protein LOC105183232
LOC105187207	-0.736887	9.75077	2.23724e-13	8.73766e-12	chromodomain-helicase-DNA-binding protein Mi-2 homolog isoform X4
LOC105192417	-0.931477	6.44487	2.31057e-13	8.99629e-12	FAD-dependent oxidoreductase domain-containing protein 1-like isoform X2
LOC105181665	1.03593	6.65249	2.32962e-13	9.04265e-12	roundabout homolog 2
LOC105188760	0.972368	6.51521	2.36837e-13	9.16495e-12	menin isoform X2
LOC105182733	-0.821524	7.14752	2.44518e-13	9.43331e-12	myosin-10 isoform X1
LOC105188010	0.900873	7.56792	2.62625e-13	1.01011e-11	attractin isoform X3
LOC105185759	1.01772	6.57609	2.68582e-13	1.02989e-11	uncharacterized protein LOC105185759 isoform X1
LOC105189790	1.55594	4.66	2.70509e-13	1.03414e-11	uncharacterized protein LOC105189790
LOC105190221	-1.25765	4.6915	2.74374e-13	1.04576e-11	uncharacterized protein LOC105190221
LOC105183158	-1.20311	5.3292	2.81493e-13	1.06967e-11	peptidyl-tRNA hydrolase 2, mitochondrial
LOC105188716	0.839185	7.66749	3.38129e-13	1.28104e-11	uncharacterized protein LOC105188716 isoform X1
LOC105182578	-5.94369	5.66534	3.47314e-13	1.31191e-11	cytochrome P450 4g15
LOC105183712	0.898053	7.40945	3.48554e-13	1.31268e-11	basic salivary proline-rich protein 2
LOC105187663	-1.32971	4.29181	3.50779e-13	1.31714e-11	apoptogenic protein 1, mitochondrial
LOC105185102	-1.13148	5.79992	3.63018e-13	1.35505e-11	uncharacterized protein LOC105185102 isoform X1
LOC105190577	1.15474	6.50562	3.62342e-13	1.35505e-11	DNA fragmentation factor subunit alpha
LOC105189703	-1.00033	6.66023	3.68371e-13	1.37099e-11	CWF19-like protein 2
LOC105183748	-1.14566	5.58188	3.84953e-13	1.42482e-11	leukocyte receptor cluster member 1 homolog
LOC105189886	-0.890475	6.60994	3.85087e-13	1.42482e-11	protein phosphatase 1 regulatory subunit 7 isoform X2
LOC105186421	-0.980106	6.66699	4.29428e-13	1.58425e-11	NFU1 iron-sulfur cluster scaffold homolog, mitochondrial isoform X1
LOC105184579	-0.869873	7.07454	4.44298e-13	1.63435e-11	putative leucine-rich repeat-containing protein DDB_G0290503
LOC105181831	0.997471	7.18007	4.71681e-13	1.73004e-11	headcase protein
LOC105187393	0.754921	8.49311	5.00041e-13	1.82876e-11	reticulon-1-A
LOC105188454	-0.871013	6.59374	5.14365e-13	1.87573e-11	cullin-1
LOC105187972	1.336	6.35346	5.81364e-13	2.11396e-11	CAPA peptides-like isoform X2
LOC105190741	0.816034	7.21771	5.88303e-13	2.13306e-11	atrophin-1 isoform X2
LOC105186738	-0.997892	5.90327	5.94248e-13	2.14846e-11	leucine-rich repeat protein SHOC-2 isoform X1
LOC105182503	0.841742	6.96743	6.04901e-13	2.18075e-11	uncharacterized protein LOC105182503 isoform X1
LOC105186775	0.875834	7.9756	6.1599e-13	2.21441e-11	uncharacterized protein LOC105186775 isoform X6
LOC105181110	-0.865393	6.61281	6.24468e-13	2.23853e-11	WASH complex subunit 5
LOC105192064	1.24533	6.35119	6.34465e-13	2.26794e-11	UBA-like domain-containing protein 2
LOC105181650	-0.926633	6.31061	6.48597e-13	2.31193e-11	protein FAN
LOC105190317	-1.19148	5.21685	6.52808e-13	2.3204e-11	tyrosine--tRNA ligase, mitochondrial
LOC105191272	0.769881	8.66144	6.67349e-13	2.36545e-11	uncharacterized protein LOC105191272
LOC109504533	-1.43115	7.95942	6.77039e-13	2.39309e-11	LOW QUALITY PROTEIN: uncharacterized protein LOC109504533, partial
LOC105183096	-0.909333	6.69347	7.08185e-13	2.48238e-11	protein Peter pan
LOC105191976	-0.893401	7.4257	7.04794e-13	2.48238e-11	protein CREG1
LOC105186791	-0.889882	6.21155	7.07959e-13	2.48238e-11	dentin sialophosphoprotein
LOC105188417	-0.912021	8.59157	7.14709e-13	2.49832e-11	uncharacterized protein LOC105188417 isoform X1
LOC105183237	-0.967729	5.94856	7.50939e-13	2.61774e-11	uncharacterized protein LOC105183237 isoform X1
LOC105185579	-1.16261	5.56174	8.45262e-13	2.93845e-11	transcription elongation factor, mitochondrial-like
LOC105184388	-1.04746	5.61485	8.48955e-13	2.9432e-11	tRNA pseudouridine synthase A
LOC105190520	-0.931267	6.20822	9.79857e-13	3.38774e-11	vacuolar protein sorting-associated protein 52 homolog
LOC112589309	0.870507	8.18239	1.01031e-12	3.4835e-11	toll-like receptor 7
LOC105191528	-0.830758	7.40473	1.02371e-12	3.52013e-11	cleavage and polyadenylation specificity factor subunit 1
LOC105185292	0.925097	7.23694	1.07856e-12	3.69866e-11	uncharacterized protein LOC105185292
LOC105182541	-1.31165	5.02261	1.0971e-12	3.73192e-11	uncharacterized protein LOC105182541 isoform X2
LOC105190605	-0.728425	8.97692	1.09309e-12	3.73192e-11	trichohyalin isoform X4
LOC105190682	0.945191	6.53552	1.09563e-12	3.73192e-11	uncharacterized protein LOC105190682
LOC105186956	1.16745	7.90506	1.12218e-12	3.807e-11	homeodomain-interacting protein kinase 2 isoform X1
LOC105183831	-0.88809	6.28856	1.13777e-12	3.84957e-11	uncharacterized protein LOC105183831 isoform X2
LOC105185653	1.30819	5.74701	1.16053e-12	3.91609e-11	probable nuclear hormone receptor HR38 isoform X5
LOC105186110	-0.850516	7.76593	1.20263e-12	4.04737e-11	probable ATP-dependent RNA helicase DDX23 isoform X1
LOC105183884	0.873886	7.09778	1.27502e-12	4.2796e-11	cytochrome b-c1 complex subunit 2, mitochondrial
LOC105181819	0.848545	6.88257	1.37646e-12	4.60786e-11	beta-1,4-glucuronyltransferase 1
LOC105184465	-1.06691	5.6747	1.43339e-12	4.78579e-11	uncharacterized protein LOC105184465
LOC105191066	-0.935346	5.75177	1.43802e-12	4.7886e-11	DNA mismatch repair protein Msh2
LOC105184194	1.1898	5.93948	1.47024e-12	4.88304e-11	putative uncharacterized protein DDB_G0274435
LOC105181617	-1.05854	5.42356	1.47486e-12	4.88558e-11	probable ATP-dependent RNA helicase DDX27
LOC105192328	0.958779	7.83363	1.48953e-12	4.92128e-11	breast cancer anti-estrogen resistance protein 3 isoform X2
LOC105190262	-0.768085	8.77063	1.54065e-12	5.07692e-11	uncharacterized protein LOC105190262
LOC105186665	-0.785133	7.9349	1.58164e-12	5.19848e-11	DENN domain-containing protein 4C isoform X2
LOC105191257	-0.788183	7.4844	1.64917e-12	5.40636e-11	serrate RNA effector molecule homolog isoform X1
LOC105188302	1.05528	6.19296	1.71145e-12	5.59606e-11	uncharacterized protein LOC105188302 isoform X2
LOC105191017	-1.02143	5.57504	1.7782e-12	5.79931e-11	zinc finger CCCH domain-containing protein 15 homolog
LOC105180826	0.901998	6.91457	1.82161e-12	5.92562e-11	RING finger protein 44 isoform X1
LOC105189904	-1.06557	5.6214	1.94566e-12	6.31293e-11	peptidyl-prolyl cis-trans isomerase FKBP8
LOC105182133	-1.15679	5.08455	2.03008e-12	6.56997e-11	kinetochore protein nuf2 isoform X1
LOC105190099	-0.87989	6.06574	2.03566e-12	6.57124e-11	TBC1 domain family member 31
LOC105191639	1.25994	5.94345	2.0719e-12	6.6712e-11	cadherin-87A
LOC109504628	-2.90099	3.67239	2.10107e-12	6.74794e-11	cytochrome P450 6B5-like
LOC105185084	-1.4071	4.60896	2.14944e-12	6.88582e-11	uncharacterized protein LOC105185084
LOC105184604	0.779325	9.71588	2.28055e-12	7.28739e-11	calmodulin-binding transcription activator 2 isoform X5
LOC105181153	1.40461	7.8271	2.37094e-12	7.55714e-11	uncharacterized protein LOC105181153
LOC105181142	1.35613	4.86766	2.39027e-12	7.59961e-11	ataxin-7-like protein 1 isoform X2
LOC105188913	-0.854305	6.39687	2.50412e-12	7.94163e-11	uncharacterized protein LOC105188913
LOC105188782	-1.18485	4.83937	2.69383e-12	8.52194e-11	uncharacterized protein LOC105188782
LOC105187477	-0.930661	6.22247	2.81547e-12	8.87784e-11	pre-rRNA processing protein FTSJ3
LOC105186335	-0.874048	7.32116	2.82037e-12	8.87784e-11	DNA ligase 4
LOC105181974	1.4569	5.17089	2.90001e-12	9.10587e-11	solute carrier family 52, riboflavin transporter, member 3-A isoform X1
LOC105183808	-0.937348	5.85849	2.92052e-12	9.14757e-11	U6 small nuclear RNA (adenine-(43)-N(6))-methyltransferase isoform X1
LOC105182710	-1.02032	5.41341	2.96603e-12	9.2672e-11	protein NDUFAF4 homolog
LOC105189184	-1.47923	4.32161	2.99707e-12	9.34111e-11	myb/SANT-like DNA-binding domain-containing protein 3
LOC105187447	-0.773114	7.44784	3.08643e-12	9.59599e-11	E3 ubiquitin-protein ligase Bre1 isoform X1
LOC105186906	1.05483	7.29013	3.17422e-12	9.84474e-11	3-phosphoinositide-dependent protein kinase 1 isoform X5
LOC105186394	-0.87867	6.24696	3.1869e-12	9.85992e-11	sister chromatid cohesion protein DCC1 isoform X2
LOC105187750	1.19983	6.56033	3.20124e-12	9.88011e-11	protein windpipe
LOC105186931	1.00738	5.78264	3.28744e-12	1.01215e-10	uncharacterized protein LOC105186931
LOC105188929	1.09678	5.74994	3.41451e-12	1.04872e-10	breast cancer anti-estrogen resistance protein 1
LOC105189131	-1.00092	6.0871	3.54374e-12	1.08578e-10	choline-phosphate cytidylyltransferase A
LOC105180894	-0.898286	6.69788	3.64403e-12	1.11381e-10	serine/threonine-protein phosphatase 5
LOC105190855	0.890936	8.14399	3.68414e-12	1.12335e-10	mucin-5AC
LOC105185827	-0.767657	8.58165	3.75109e-12	1.14102e-10	DNA-directed RNA polymerase I subunit RPA1 isoform X1
LOC105190613	0.888284	6.51822	3.80667e-12	1.15515e-10	CUGBP Elav-like family member 2 isoform X1
LOC105190050	-0.91093	6.17194	3.82763e-12	1.15873e-10	chromatin assembly factor 1 subunit A-B
LOC105183527	3.96862	3.1092	3.84453e-12	1.16107e-10	glucose dehydrogenase
LOC105185657	1.09932	5.57102	3.92141e-12	1.18146e-10	protein eva-1 homolog C isoform X2
LOC105188391	-1.18501	4.89766	3.93995e-12	1.18423e-10	uncharacterized protein LOC105188391
LOC105181888	-0.829997	6.9256	3.96695e-12	1.18952e-10	glutamic acid-rich protein
LOC105188120	-1.27306	4.86911	4.02527e-12	1.20416e-10	leucine-rich repeat-containing protein 59
LOC112590237	2.13933	4.44415	4.07009e-12	1.21469e-10	peptidyl-prolyl cis-trans isomerase FKBP15-1-like
LOC105189350	-1.02727	5.77167	4.33705e-12	1.28829e-10	DNA repair protein complementing XP-A cells homolog
LOC105186371	-0.923074	6.02458	4.3274e-12	1.28829e-10	transcription factor 25 isoform X2
LOC105184602	-1.70512	3.2636	4.45767e-12	1.32102e-10	transmembrane protein 223
LOC105181891	1.08628	7.37215	4.46864e-12	1.32117e-10	neprilysin-4
LOC105189015	-1.12843	4.79825	4.68497e-12	1.3819e-10	protein FRG1 homolog
LOC105184911	-1.24849	4.53186	4.74318e-12	1.38936e-10	myeloid differentiation primary response protein MyD88
LOC105188743	0.798469	7.86994	4.7339e-12	1.38936e-10	V-type proton ATPase 16 kDa proteolipid subunit
LOC112590236	1.2292	6.51344	4.73861e-12	1.38936e-10	adenylate kinase 7-like
LOC105192112	-0.904275	6.28535	4.80043e-12	1.40288e-10	probable 28S rRNA (cytosine-C(5))-methyltransferase
LOC105184864	-0.833129	6.58961	4.81168e-12	1.40293e-10	beta-1,4-galactosyltransferase 7
LOC105180758	-1.81401	3.57736	4.9433e-12	1.43799e-10	DNA repair protein XRCC4
LOC105188860	-0.964512	6.04875	4.96478e-12	1.44093e-10	coilin
LOC105187962	-0.760594	7.57992	5.10985e-12	1.4794e-10	43 kDa receptor-associated protein of the synapse homolog isoform X2
LOC105186818	1.00123	5.96155	5.12072e-12	1.4794e-10	tyrosine-protein kinase Drl isoform X1
LOC105190771	-1.39636	4.92203	5.20282e-12	1.49596e-10	uncharacterized protein LOC105190771
LOC105188487	-0.850056	6.34189	5.21352e-12	1.49596e-10	uncharacterized protein LOC105188487 isoform X1
LOC105192651	0.996881	6.86434	5.19239e-12	1.49596e-10	transcription factor CP2-like protein 1 isoform X1
LOC105184471	-1.00645	5.90658	5.5225e-12	1.58103e-10	zinc transporter 9
LOC105182380	0.98356	5.78664	5.58878e-12	1.5964e-10	tribbles homolog 2
LOC105186943	0.72987	8.64154	5.7756e-12	1.64605e-10	proton channel OtopLc isoform X3
LOC105191772	-0.880958	7.0067	5.88651e-12	1.67389e-10	uncharacterized protein LOC105191772 isoform X2
LOC105187074	0.748734	9.18258	5.97816e-12	1.69614e-10	zinc finger protein 608 isoform X2
LOC105188451	-0.945735	6.79217	6.18277e-12	1.75026e-10	nuclear cap-binding protein subunit 3
LOC105185027	0.854954	7.74423	6.22315e-12	1.75776e-10	protein neuralized isoform X4
LOC105181484	0.713279	9.09785	6.41685e-12	1.80844e-10	high-affinity choline transporter 1 isoform X2
LOC105185347	0.896729	6.2576	6.77593e-12	1.90539e-10	uncharacterized protein LOC105185347 isoform X2
LOC105183526	3.51197	3.14714	6.89531e-12	1.93466e-10	glucose dehydrogenase
LOC112588762	0.981136	5.85637	6.96147e-12	1.9489e-10	uncharacterized protein LOC112588762
LOC105189796	-0.899676	6.4953	6.99344e-12	1.94923e-10	pinin
LOC105191521	-0.760674	7.59401	6.98723e-12	1.94923e-10	probable RNA helicase armi isoform X2
LOC105184764	-0.922153	5.85134	7.3427e-12	2.04208e-10	leucine-rich repeat flightless-interacting protein 2 isoform X1
LOC105185384	0.74218	9.17139	7.86533e-12	2.17889e-10	rap guanine nucleotide exchange factor 6 isoform X1
LOC105185307	0.77513	8.25795	7.86906e-12	2.17889e-10	uncharacterized protein LOC105185307 isoform X1
LOC105189238	-0.851645	6.39292	8.0301e-12	2.21862e-10	beta-catenin-like protein 1 isoform X1
LOC105181636	-1.06537	5.19779	8.15273e-12	2.2476e-10	caspase-3
LOC105181432	0.793007	8.90971	8.32771e-12	2.29084e-10	serine/arginine repetitive matrix protein 2
LOC105187436	-1.49651	4.21568	8.68242e-12	2.38324e-10	2-methoxy-6-polyprenyl-1,4-benzoquinol methylase, mitochondrial
LOC105185488	-0.718608	8.06782	8.70186e-12	2.3834e-10	acidic leucine-rich nuclear phosphoprotein 32 family member A isoform X1
LOC105184004	-1.06889	4.91682	8.89905e-12	2.43215e-10	putative methyltransferase C9orf114 homolog
LOC105185862	-0.85597	6.25389	9.07565e-12	2.47507e-10	conserved oligomeric Golgi complex subunit 1 isoform X2
LOC105182517	0.767344	10.7419	9.11923e-12	2.48161e-10	sodium/potassium-transporting ATPase subunit alpha isoform X4
LOC105191890	0.826874	8.33204	9.1905e-12	2.49564e-10	latrophilin Cirl-like isoform X2
LOC105183996	-0.934956	6.16147	9.2368e-12	2.50284e-10	glucose dehydrogenase
LOC105185821	-0.794318	7.15044	9.28973e-12	2.5118e-10	squamous cell carcinoma antigen recognized by T-cells 3
LOC105186861	6.14436	8.34374	9.44141e-12	2.54737e-10	pheromone-binding protein Gp-9-like
LOC105191523	1.11031	6.0505	9.74053e-12	2.62248e-10	peptidyl-prolyl cis-trans isomerase, rhodopsin-specific isozyme
LOC105181240	-1.05614	5.13692	9.86443e-12	2.64459e-10	ataxin-10 isoform X1
LOC105192415	-0.904282	5.94403	9.86363e-12	2.64459e-10	uncharacterized protein LOC105192415
LOC105187034	-0.799237	8.07389	9.964e-12	2.66563e-10	pentatricopeptide repeat-containing protein 2, mitochondrial
LOC105191960	-0.803985	6.66687	1.00988e-11	2.69599e-10	general vesicular transport factor p115
LOC105181342	-1.77681	3.37711	1.04618e-11	2.78703e-10	putative nuclease HARBI1
LOC105182514	-0.894004	7.11321	1.05873e-11	2.81452e-10	60S ribosomal protein L13a, partial
LOC105183113	-0.827917	6.43338	1.1703e-11	3.1046e-10	uncharacterized protein DDB_G0271670
LOC105184540	-1.18959	4.99084	1.24787e-11	3.30347e-10	uncharacterized protein LOC105184540 isoform X2
LOC105181067	-0.833892	6.46259	1.28467e-11	3.39377e-10	F-box only protein 21
LOC105192197	-0.982627	6.08441	1.29447e-11	3.41253e-10	kinesin-like protein KIF14 isoform X1
LOC105188091	-0.975522	5.59857	1.3323e-11	3.49628e-10	immunoglobulin-binding protein 1b
LOC105188906	-0.951696	6.15565	1.33452e-11	3.49628e-10	DNA repair protein complementing XP-C cells
LOC105191101	0.794253	6.95922	1.33346e-11	3.49628e-10	leupaxin isoform X5
LOC112590675	-1.46677	4.14451	1.37089e-11	3.57674e-10	uncharacterized protein LOC112590675
LOC105182704	0.769335	8.33771	1.3705e-11	3.57674e-10	neuronal acetylcholine receptor subunit alpha-7 isoform X1
LOC105192691	-0.829826	6.15516	1.37436e-11	3.57842e-10	zinc finger CCCH domain-containing protein 3 isoform X2
LOC105183734	-0.932541	6.14562	1.40917e-11	3.66153e-10	protein asteroid isoform X1
LOC105191162	0.729199	8.85457	1.43702e-11	3.72624e-10	uncharacterized protein LOC105191162
LOC105185788	-1.16748	6.00711	1.52249e-11	3.9398e-10	protein SGT1 homolog
LOC105183976	-1.07357	4.97251	1.52652e-11	3.94217e-10	ribonucleoside-diphosphate reductase large subunit
LOC105191231	-1.45952	3.97457	1.57265e-11	4.05301e-10	homologous-pairing protein 2 homolog
LOC105183422	-0.850169	6.38489	1.62445e-11	4.17799e-10	uncharacterized protein LOC105183422
LOC105190289	-1.1679	4.81015	1.6347e-11	4.19585e-10	transcription termination factor, mitochondrial isoform X1
LOC105184996	-1.04227	5.46419	1.64739e-11	4.21984e-10	hsp70-binding protein 1 isoform X1
LOC105186002	-1.05661	5.41261	1.67115e-11	4.27207e-10	nucleolar complex protein 2 homolog
LOC105189395	-1.29292	4.5696	1.67584e-11	4.27541e-10	uncharacterized protein LOC105189395
LOC105185269	3.71032	2.64566	1.68516e-11	4.29055e-10	uncharacterized protein LOC105185269
LOC105183595	-1.53455	3.99431	1.72659e-11	4.3872e-10	uncharacterized protein LOC105183595
LOC105182038	-0.877395	6.07618	1.90611e-11	4.83365e-10	guanine nucleotide-binding protein-like 3 homolog isoform X2
LOC105185828	-0.96713	5.80862	1.97301e-11	4.99329e-10	vacuolar protein sorting-associated protein 37B
LOC105182398	0.785032	7.97847	1.97706e-11	4.99355e-10	uncharacterized protein LOC105182398 isoform X2
LOC105185365	-0.832361	7.38277	2.04597e-11	5.15731e-10	centrosomal protein of 162 kDa isoform X1
LOC109503577	-1.08867	5.33083	2.09938e-11	5.28142e-10	SET and MYND domain-containing protein 4-like
LOC105188790	1.12097	5.68983	2.17206e-11	5.45342e-10	discoidin domain-containing receptor 2
LOC105192485	0.703491	9.46335	2.18958e-11	5.48652e-10	homeobox protein prospero isoform X1
LOC105190114	-0.847828	6.28515	2.20756e-11	5.52064e-10	ribosomal RNA-processing protein 7 homolog A
LOC105182740	-0.840044	6.56445	2.24006e-11	5.59087e-10	poly
LOC105191667	-0.782626	7.27946	2.26029e-11	5.63025e-10	serine/threonine-protein kinase RIO1
LOC105189227	-0.862337	6.20478	2.27347e-11	5.65196e-10	UPF0160 protein MYG1, mitochondrial
LOC105184473	1.43587	7.84101	2.49772e-11	6.19728e-10	acetylcholinesterase
LOC105182323	-2.21348	2.15334	2.52733e-11	6.25848e-10	uncharacterized protein LOC105182323 isoform X2
LOC105187448	-1.163	5.06219	2.61105e-11	6.45318e-10	uncharacterized protein LOC105187448 isoform X1
LOC105184866	-0.870878	6.01223	2.65269e-11	6.54331e-10	alpha-2-macroglobulin receptor-associated protein
LOC105185809	-1.38973	4.22689	2.65969e-11	6.54781e-10	pyridoxal phosphate homeostasis protein
LOC105192308	-0.988629	5.40876	2.67743e-11	6.57868e-10	phospholipase D2 isoform X1
LOC105188458	-0.864488	6.60494	2.7027e-11	6.62791e-10	1-phosphatidylinositol 4,5-bisphosphate phosphodiesterase gamma-1 isoform X2
LOC105192203	-1.23267	4.56554	2.71498e-11	6.64514e-10	RNMT-activating mini protein
LOC105187452	-0.899777	5.73419	2.80732e-11	6.83151e-10	sin3 histone deacetylase corepressor complex component SDS3 isoform X1
LOC105183551	-0.891967	6.37298	2.80442e-11	6.83151e-10	NKAP family protein CG6066
LOC105184372	0.780192	8.77871	2.80484e-11	6.83151e-10	regulating synaptic membrane exocytosis protein 1 isoform X2
LOC105188649	0.927449	6.74891	2.85168e-11	6.92613e-10	sphingomyelin phosphodiesterase isoform X1
LOC105191615	0.931241	6.45442	2.88187e-11	6.98606e-10	ell-associated factor Eaf
LOC105185259	-0.850923	6.5123	2.99894e-11	7.25595e-10	uncharacterized protein LOC105185259
LOC105183174	-1.19968	4.57574	3.05354e-11	7.37396e-10	SUMO-activating enzyme subunit 1
LOC105189618	-0.795882	6.82546	3.13455e-11	7.55515e-10	intraflagellar transport protein 88 homolog isoform X1
LOC105181138	2.40507	3.87668	3.23032e-11	7.77119e-10	uncharacterized protein LOC105181138 isoform X2
LOC105180840	-4.11063	4.01666	3.52434e-11	8.46244e-10	kunitz-type serine protease inhibitor HCRG1
LOC105182180	1.05264	5.98599	3.65421e-11	8.75765e-10	ecdysone-induced protein 74EF isoform X1
LOC105192177	-1.6884	3.54759	3.72046e-11	8.89956e-10	cyclin-dependent kinase 2-interacting protein
LOC105184924	1.01826	6.1883	3.86066e-11	9.21752e-10	uncharacterized protein LOC105184924 isoform X1
LOC105192121	1.01167	5.52815	3.92348e-11	9.34985e-10	uncharacterized protein LOC105192121
LOC105181068	0.800231	7.54795	3.94259e-11	9.37773e-10	fatty acid hydroxylase domain-containing protein 2 isoform X2
LOC105187068	-1.01993	6.3583	4.03047e-11	9.56878e-10	46 kDa FK506-binding nuclear protein
LOC105181545	-1.07861	4.79161	4.15813e-11	9.85337e-10	notchless protein homolog 1 isoform X1
LOC105188485	-0.828799	6.15568	4.18906e-11	9.9081e-10	DNA repair endonuclease XPF isoform X1
LOC105183714	-1.0115	5.5251	4.27898e-11	1.01019e-09	KDEL motif-containing protein 1 isoform X1
LOC105191832	-0.848342	6.25609	4.40814e-11	1.03875e-09	tRNA-splicing endonuclease subunit Sen2
LOC105185750	-0.912095	6.40811	4.43923e-11	1.04413e-09	SET and MYND domain-containing protein 4
LOC105182155	1.44079	5.68512	4.45916e-11	1.04687e-09	mucin-19
LOC105192114	-0.985295	5.38819	4.75415e-11	1.11406e-09	transmembrane protein 199
LOC105191861	0.758473	7.15893	4.8115e-11	1.12541e-09	metabotropic glutamate receptor 8 isoform X2
LOC105188035	0.867681	7.01143	4.83039e-11	1.12774e-09	neuronal acetylcholine receptor subunit alpha-7
LOC105191759	1.98918	4.3995	4.89158e-11	1.13993e-09	PBAN-type neuropeptides isoform X2
LOC105183569	-0.699188	8.28871	4.9291e-11	1.14656e-09	DNA topoisomerase I, mitochondrial isoform X2
LOC112588172	-1.08089	5.20279	4.96854e-11	1.15361e-09	uncharacterized protein LOC112588172
LOC105189733	-1.14377	4.91889	5.02744e-11	1.16515e-09	thymidylate synthase isoform X1
LOC105184552	-0.851418	7.39439	5.18599e-11	1.1997e-09	60S ribosomal protein L35a
LOC105184384	-0.804896	6.17978	5.21742e-11	1.20477e-09	piwi-like protein Siwi
LOC105192663	0.736154	8.74012	5.25782e-11	1.21188e-09	uncharacterized protein LOC105192663
LOC112590139	-1.00673	5.17153	5.28448e-11	1.21581e-09	uncharacterized protein LOC112590139 isoform X1
LOC112590295	-1.64857	3.67694	5.38101e-11	1.23578e-09	THAP domain-containing protein 4-like
LOC112589517	1.40127	4.61064	5.49427e-11	1.2595e-09	RNA-binding protein Musashi homolog Rbp6-like
LOC105192324	0.790252	7.92239	5.53213e-11	1.26589e-09	junctophilin-3
LOC105183685	-1.62559	3.9853	5.55617e-11	1.26909e-09	uncharacterized protein LOC105183685 isoform X1
LOC105181114	-0.942635	5.43911	5.65981e-11	1.29044e-09	mitochondrial ribosome-associated GTPase 2 isoform X4
LOC105192031	-0.803101	6.91785	5.98399e-11	1.3619e-09	exosome component 10
LOC105188769	-0.852527	6.0589	6.07361e-11	1.37981e-09	protein LTV1 homolog
LOC105182873	-1.01881	5.45963	6.11334e-11	1.38635e-09	SET and MYND domain-containing protein 4 isoform X2
LOC105181303	1.08878	5.68827	6.13488e-11	1.38874e-09	RNA-binding protein MEX3B
LOC105187933	-0.896776	5.6739	6.22012e-11	1.40552e-09	uncharacterized protein LOC105187933 isoform X2
LOC105184863	0.798364	7.16134	6.48643e-11	1.46309e-09	Y+L amino acid transporter 2 isoform X3
LOC105190402	-1.23427	4.74093	6.61544e-11	1.48953e-09	serum response factor-binding protein 1
LOC105182252	-0.949606	5.61808	6.71824e-11	1.50999e-09	synembryn isoform X1
LOC105180683	-1.02883	5.51548	6.75876e-11	1.51641e-09	vacuolar protein sorting-associated protein 72 homolog isoform X2
LOC105189344	-0.776034	7.04057	6.94799e-11	1.5561e-09	girdin isoform X2
LOC105183977	-1.11722	5.86781	7.04654e-11	1.57539e-09	rRNA-processing protein UTP23 homolog
LOC105185620	-1.56965	3.62882	7.16103e-11	1.59816e-09	uncharacterized protein LOC105185620
LOC105192406	-0.813235	6.113	7.24533e-11	1.61413e-09	uncharacterized protein LOC105192406
LOC105181023	-0.651096	8.9847	7.31471e-11	1.62672e-09	chromodomain-helicase-DNA-binding protein 1 isoform X1
LOC105186757	-1.11302	4.9097	7.32908e-11	1.62706e-09	inhibitor of nuclear factor kappa-B kinase subunit beta
LOC105185395	1.27813	6.69462	7.47501e-11	1.65655e-09	facilitated trehalose transporter Tret1
LOC112589642	-0.953452	5.86819	7.75275e-11	1.71509e-09	histone-lysine N-methyltransferase E(z)-like isoform X1
LOC105180521	0.821906	7.14298	7.84228e-11	1.73187e-09	feline leukemia virus subgroup C receptor-related protein 2
LOC105182995	-0.768416	6.54302	7.93547e-11	1.7494e-09	tRNA (cytosine(34)-C(5))-methyltransferase
LOC105184411	0.996624	6.94066	8.38883e-11	1.84613e-09	proton-coupled amino acid transporter-like protein CG1139
LOC105188369	1.02541	5.58394	8.40401e-11	1.84626e-09	protein jim lovell
LOC105180619	-1.29955	4.86223	8.43973e-11	1.84769e-09	piggyBac transposable element-derived protein 4 isoform X1
LOC105190387	-0.732792	7.36022	8.43326e-11	1.84769e-09	histone-lysine N-methyltransferase SETD2
LOC105185787	-0.940163	5.65965	8.50209e-11	1.85812e-09	coiled-coil domain-containing protein 51-like
LOC105188645	-1.15036	5.01555	8.78864e-11	1.91024e-09	selenoprotein F
LOC105192416	-0.798403	7.0543	8.79262e-11	1.91024e-09	nuclear factor NF-kappa-B p100 subunit isoform X1
LOC105187597	0.906555	6.49789	8.77651e-11	1.91024e-09	ubiquitin-like protein 3
LOC105192378	2.12226	4.19692	8.80094e-11	1.91024e-09	venom dipeptidyl peptidase 4 isoform X3
LOC105181186	0.925449	6.29606	8.9752e-11	1.94473e-09	uncharacterized protein LOC105181186 isoform X1
LOC105190404	-1.31067	4.47121	9.18488e-11	1.98676e-09	39S ribosomal protein L46, mitochondrial
LOC105180957	-0.869576	6.2421	9.27404e-11	2.00262e-09	transcriptional protein SWT1 isoform X2
LOC105182305	-1.16229	4.43078	9.40881e-11	2.02826e-09	zinc finger protein 830
LOC105192256	-0.795673	6.45632	9.59045e-11	2.0639e-09	ras-related protein Rab-8A isoform X2
LOC105190742	0.748974	8.37982	9.71816e-11	2.08784e-09	sodium/potassium-transporting ATPase subunit beta-2
LOC105191649	3.05444	3.1683	9.89459e-11	2.12214e-09	proline-rich protein 4-like
LOC105182149	-0.917275	6.2657	1.00189e-10	2.14517e-09	synergin gamma isoform X1
LOC105189291	0.758576	6.95375	1.02005e-10	2.18036e-09	stress response protein NST1 isoform X2
LOC105187177	-0.924238	5.82604	1.03077e-10	2.19957e-09	uncharacterized protein LOC105187177 isoform X1
LOC105186610	-0.776011	7.68066	1.04156e-10	2.21885e-09	40S ribosomal protein S15
LOC105184437	-0.736215	7.58315	1.04466e-10	2.22171e-09	60S ribosomal protein L10a
LOC105188427	-0.932167	5.81183	1.06845e-10	2.26849e-09	uncharacterized protein LOC105188427
LOC105182095	0.702028	8.84567	1.15755e-10	2.45354e-09	glutamate receptor 1
LOC105186311	1.22747	5.08736	1.17534e-10	2.48708e-09	calmodulin-lysine N-methyltransferase
LOC105182513	-1.33929	4.38817	1.20401e-10	2.54349e-09	LOW QUALITY PROTEIN: uncharacterized protein LOC105182513, partial
LOC105188796	-0.874926	5.77579	1.23536e-10	2.60537e-09	polyadenylate-binding protein 2-B
LOC112590736	-1.75547	2.97638	1.24842e-10	2.62418e-09	uncharacterized protein LOC112590736
LOC105184210	-0.907899	5.76492	1.24679e-10	2.62418e-09	U3 small nucleolar RNA-associated protein 14 homolog A
LOC105186778	-0.885095	5.92938	1.25236e-10	2.62808e-09	citron Rho-interacting kinase
LOC105188004	-1.19378	4.636	1.26546e-10	2.65118e-09	zinc finger CCHC domain-containing protein 4
LOC105190093	0.751804	7.23602	1.34777e-10	2.81895e-09	uncharacterized protein LOC105190093 isoform X1
LOC105187292	0.859844	7.36499	1.35531e-10	2.83006e-09	agrin, partial
LOC105187217	-1.34954	4.12619	1.37644e-10	2.86944e-09	NADH-cytochrome b5 reductase-like
LOC105185876	-1.06624	5.11896	1.39821e-10	2.91002e-09	nurim homolog
LOC105185624	-0.846984	6.03734	1.42229e-10	2.95043e-09	Fanconi anemia group I protein
LOC105182304	-0.793587	6.15684	1.4206e-10	2.95043e-09	uncharacterized protein LOC105182304 isoform X4
LOC105191144	-0.796102	6.67493	1.45059e-10	3.00422e-09	protein cramped
LOC105184662	-0.757894	6.62151	1.46294e-10	3.02484e-09	zinc finger Ran-binding domain-containing protein 2 isoform X3
LOC105186031	-1.5577	3.29481	1.60891e-10	3.32122e-09	POC1 centriolar protein homolog A
LOC105187635	-0.694545	7.62401	1.6263e-10	3.34681e-09	AFG3-like protein 2
LOC105188824	0.930805	5.82226	1.62659e-10	3.34681e-09	connectin
LOC105188398	-1.10601	5.06163	1.64998e-10	3.38943e-09	NADH dehydrogenase
LOC105185777	-1.42932	4.083	1.66811e-10	3.41879e-09	SET and MYND domain-containing protein 4
LOC105187208	-0.884473	5.89835	1.66968e-10	3.41879e-09	pre-mRNA-splicing factor Slu7
LOC105183648	-1.03497	5.00689	1.72395e-10	3.52422e-09	RING finger protein 37
LOC105184599	-1.19884	4.50717	1.76114e-10	3.59443e-09	aryl-hydrocarbon-interacting protein-like 1 isoform X2
LOC105185145	-0.744877	7.14462	1.85991e-10	3.78991e-09	bromodomain adjacent to zinc finger domain protein 1A isoform X3
LOC105185140	-1.08749	5.30863	1.90292e-10	3.87131e-09	general transcription factor IIF subunit 2 isoform X2
LOC105187308	1.04007	6.453	1.9189e-10	3.89756e-09	carboxypeptidase M isoform X1
LOC105188165	-1.01257	5.3395	1.94035e-10	3.9348e-09	testis-expressed protein 10
LOC105184542	-1.11028	4.6894	1.96265e-10	3.97366e-09	uncharacterized protein LOC105184542
LOC105191807	-0.86709	6.13175	2.06732e-10	4.17267e-09	UBX domain-containing protein 6
LOC105192258	-0.794266	6.69223	2.06754e-10	4.17267e-09	uncharacterized protein LOC105192258 isoform X1
LOC105182579	-0.667952	8.12673	2.08398e-10	4.19916e-09	axoneme-associated protein mst101(2) isoform X1
LOC105187813	-0.777326	7.9679	2.11461e-10	4.2541e-09	F-actin-monooxygenase Mical-like, partial
LOC105190625	-0.724117	7.0933	2.13412e-10	4.28653e-09	DNA repair protein REV1
LOC105184660	-0.812943	6.5796	2.15635e-10	4.32433e-09	protein tumorous imaginal discs, mitochondrial isoform X1
LOC105182757	-0.779184	6.14049	2.26786e-10	4.54074e-09	putative ATP-dependent RNA helicase DHX57 isoform X2
LOC105184028	-0.735434	7.7812	2.27859e-10	4.5544e-09	bromodomain-containing protein 8
LOC105182005	1.07698	5.40699	2.28188e-10	4.5544e-09	bumetanide-sensitive sodium-(potassium)-chloride cotransporter
LOC105183669	-0.885802	5.38027	2.28891e-10	4.56125e-09	probable elongator complex protein 3
LOC105187343	-0.696172	7.59999	2.2997e-10	4.57553e-09	zinc finger MYM-type protein 3
LOC112589526	4.15061	3.00464	2.33247e-10	4.63344e-09	glucose dehydrogenase
LOC105192327	0.802778	6.43763	2.35364e-10	4.66817e-09	uncharacterized protein LOC105192327
LOC105191559	-1.04049	4.81678	2.3623e-10	4.67801e-09	platelet-derived growth factor receptor alpha
LOC105188027	-0.816224	6.22068	2.37577e-10	4.69735e-09	probable ATP-dependent RNA helicase DDX10 isoform X1
LOC105182849	-0.781094	6.24439	2.39112e-10	4.71806e-09	RAC-gamma serine/threonine-protein kinase
LOC105192432	1.55826	4.61999	2.3937e-10	4.71806e-09	uncharacterized protein LOC105192432
LOC105182447	-0.817167	6.43262	2.39952e-10	4.72217e-09	eukaryotic translation initiation factor 2 subunit 2 isoform X3
LOC109503807	-0.852504	5.99048	2.41692e-10	4.74902e-09	28 kDa heat- and acid-stable phosphoprotein-like
LOC112589885	-1.5202	3.67049	2.43413e-10	4.77543e-09	uncharacterized protein LOC112589885
LOC105180863	0.643764	8.67383	2.46948e-10	4.83728e-09	fat-like cadherin-related tumor suppressor homolog
LOC105182512	-0.946694	5.75485	2.54143e-10	4.96286e-09	poly(A) RNA polymerase gld-2 homolog A
LOC105181024	-0.851566	6.67406	2.53803e-10	4.96286e-09	hsp90 co-chaperone Cdc37
LOC105192684	-1.20551	4.14535	2.54839e-10	4.96718e-09	deoxynucleotidyltransferase terminal-interacting protein 2
LOC105190369	-0.856664	5.87442	2.5515e-10	4.96718e-09	chromosome transmission fidelity protein 18 homolog isoform X1
LOC105190877	-0.739132	6.81629	2.60228e-10	5.05826e-09	tyrosine-protein kinase hopscotch
LOC105187828	1.34555	5.19124	2.66057e-10	5.16364e-09	homeotic protein distal-less isoform X4
LOC105188473	-0.726529	6.82526	2.67261e-10	5.17905e-09	tyrosine-protein kinase Fer isoform X1
LOC105185807	-0.882494	5.64267	2.68135e-10	5.18803e-09	cytochrome c oxidase assembly protein COX15 homolog isoform X1
LOC105185829	-0.84	7.03342	2.77518e-10	5.3614e-09	anoctamin-1 isoform X1
LOC105190281	-1.19296	5.22271	2.7932e-10	5.38798e-09	uncharacterized protein C1orf50 homolog
LOC105189816	-0.878531	6.24787	2.81537e-10	5.42248e-09	Bloom syndrome protein homolog
LOC105184978	-0.950735	5.56005	2.91713e-10	5.60994e-09	uncharacterized protein CG4449
LOC105181384	-1.55565	3.64633	2.92496e-10	5.61646e-09	meiotic nuclear division protein 1 homolog isoform X1
LOC105190972	-0.996741	5.35564	3.00496e-10	5.74392e-09	uncharacterized protein LOC105190972 isoform X1
LOC105187857	-0.832338	6.67247	2.99696e-10	5.74392e-09	pre-mRNA-splicing factor CWC25 homolog
LOC105184370	0.891972	5.80043	3.00133e-10	5.74392e-09	uncharacterized protein LOC105184370
LOC105190874	-0.810305	6.06917	3.13607e-10	5.9855e-09	peroxisomal biogenesis factor 19
LOC105182593	0.794063	6.58575	3.24801e-10	6.18981e-09	uncharacterized protein DDB_G0271670 isoform X1
LOC105185214	-4.13993	2.76671	3.27001e-10	6.22236e-09	venom allergen 2-like
LOC105191046	-0.769298	6.6039	3.40183e-10	6.46347e-09	probable RNA-binding protein 19
LOC105180910	0.892126	6.8062	3.46724e-10	6.57788e-09	ubiquitin thioesterase trabid
LOC105184288	1.13462	5.37564	3.62796e-10	6.87248e-09	facilitated trehalose transporter Tret1-2 homolog
LOC105191526	-1.46132	3.67761	3.70796e-10	7.01353e-09	dynein regulatory complex protein 8
LOC105190681	0.980135	6.04609	3.92661e-10	7.41601e-09	alpha-2 adrenergic receptor, partial
LOC105183500	-0.669765	7.61867	3.99759e-10	7.53882e-09	ubinuclein-1 isoform X1
LOC105187646	-0.99776	5.10586	4.05119e-10	7.62854e-09	conserved oligomeric Golgi complex subunit 2
LOC105185459	1.73884	6.10423	4.09002e-10	7.6902e-09	uncharacterized protein LOC105185459 isoform X3
LOC105187017	-0.752472	7.19509	4.17224e-10	7.82688e-09	40S ribosomal protein S10
LOC105181967	0.683148	8.99774	4.17508e-10	7.82688e-09	protein shank isoform X6
LOC105189456	-0.741474	6.4837	4.32727e-10	8.1002e-09	endoribonuclease Dcr-1
LOC105184868	0.940515	6.41077	4.33841e-10	8.10904e-09	uncharacterized protein LOC105184868 isoform X2
LOC105187242	0.75199	7.78948	4.41205e-10	8.23452e-09	uncharacterized protein LOC105187242 isoform X1
LOC105187488	-0.70173	7.53901	4.44903e-10	8.29132e-09	FACT complex subunit spt16
LOC105188462	-0.744409	7.29835	4.46593e-10	8.31058e-09	exonuclease mut-7 homolog
LOC105188506	0.7566	7.58519	4.60797e-10	8.56229e-09	band 3 anion transport protein isoform X2
LOC105191400	-1.11094	4.63752	4.61834e-10	8.56316e-09	regulator of microtubule dynamics protein 1
LOC105187333	0.869174	5.86957	4.62197e-10	8.56316e-09	beta-1,4-N-acetylgalactosaminyltransferase bre-4
LOC105189545	-0.983062	5.87286	4.67826e-10	8.65478e-09	fanconi-associated nuclease 1
LOC105191494	0.834031	7.13102	4.71563e-10	8.71117e-09	brain tumor protein
LOC105185542	-1.13599	4.5658	4.86907e-10	8.98152e-09	DNA-directed RNA polymerases I, II, and III subunit RPABC2 isoform X1
LOC105184258	-0.942727	5.33511	5.5011e-10	1.01226e-08	G kinase-anchoring protein 1 isoform X1
LOC105186387	0.837431	6.92711	5.50369e-10	1.01226e-08	uncharacterized protein LOC105186387
LOC105181848	-0.892519	6.19596	5.74529e-10	1.05427e-08	phenylalanine--tRNA ligase beta subunit
LOC109504109	0.725335	7.68043	5.74876e-10	1.05427e-08	uncharacterized protein LOC109504109
LOC105189668	-0.930178	5.52328	5.76607e-10	1.05592e-08	uncharacterized protein LOC105189668
LOC105187860	0.861894	7.36088	5.83895e-10	1.06772e-08	uncharacterized protein LOC105187860
LOC105180708	-1.09636	5.57068	5.87276e-10	1.07235e-08	histone PARylation factor 1
LOC105181287	1.00488	8.03566	5.91401e-10	1.07833e-08	peroxidase isoform X3
LOC105183465	-0.953066	5.20639	5.93809e-10	1.08116e-08	cytochrome c oxidase assembly protein COX11, mitochondrial isoform X1
LOC105184877	-0.933323	5.32353	5.9858e-10	1.08828e-08	nucleolar complex protein 3 homolog
LOC105191004	-1.10123	4.56089	6.08443e-10	1.10462e-08	uncharacterized protein LOC105191004 isoform X3
LOC105192578	0.7206	9.20105	6.10603e-10	1.10696e-08	myocyte-specific enhancer factor 2 isoform X2
LOC105188633	-1.08596	4.70306	6.41671e-10	1.15996e-08	histidine protein methyltransferase 1 homolog
LOC105185493	0.792249	7.28713	6.41307e-10	1.15996e-08	uncharacterized protein LOC105185493 isoform X1
LOC105191113	-0.689628	7.64626	6.56974e-10	1.18593e-08	replication protein A 70 kDa DNA-binding subunit
LOC105188620	2.18806	3.36249	6.82724e-10	1.23065e-08	protein dachsous
LOC105185663	-1.06437	4.64038	6.97652e-10	1.25577e-08	uncharacterized protein LOC105185663
LOC105180868	0.786862	7.9144	7.13077e-10	1.28172e-08	neurogenic protein mastermind isoform X1
LOC105191653	1.211	7.36131	7.26532e-10	1.30405e-08	angiotensin-converting enzyme
LOC105180930	-0.893775	5.73312	7.30169e-10	1.30872e-08	probable ATP-dependent RNA helicase DHX34
LOC105188664	1.18151	4.70954	7.35415e-10	1.31626e-08	uncharacterized protein LOC105188664
LOC105191933	-1.04105	5.31676	7.57428e-10	1.35374e-08	flap endonuclease GEN isoform X1
LOC109504180	-1.24058	5.17744	7.64277e-10	1.36406e-08	uncharacterized protein LOC109504180 isoform X2
LOC105190170	1.40149	6.10809	7.72668e-10	1.37709e-08	delta-1-pyrroline-5-carboxylate synthase isoform X2
LOC105181353	0.732264	7.28011	7.74466e-10	1.37835e-08	leucine-rich repeats and immunoglobulin-like domains protein 1
LOC105180753	0.804583	8.1224	7.88981e-10	1.40221e-08	plexin domain-containing protein 2 isoform X1
LOC105182433	-0.996478	6.32781	7.96402e-10	1.41342e-08	golgin subfamily A member 2 isoform X2
LOC105183532	3.21134	2.71188	7.99339e-10	1.41664e-08	glucose dehydrogenase
LOC105186730	-0.732356	7.46294	8.115e-10	1.43618e-08	uncharacterized protein LOC105186730 isoform X2
LOC105191945	-1.23066	4.54269	8.14126e-10	1.43882e-08	probable DNA-directed RNA polymerase I subunit RPA43
LOC105186969	3.18955	3.76615	8.20995e-10	1.44894e-08	insulin-like growth factor I isoform X1
LOC105190464	-1.04271	5.1598	8.23374e-10	1.45111e-08	E3 ubiquitin-protein ligase UHRF1 isoform X1
LOC105182028	0.862532	7.65215	8.38645e-10	1.47597e-08	uncharacterized protein LOC105182028 isoform X1
LOC105192201	-0.627234	8.44508	8.43957e-10	1.48325e-08	serine/threonine-protein phosphatase 1 regulatory subunit 10
LOC105183811	-0.769806	6.37025	8.81771e-10	1.54637e-08	THO complex subunit 5 homolog
LOC105190716	0.742987	7.65359	8.82314e-10	1.54637e-08	uncharacterized protein LOC105190716 isoform X1
LOC105183681	-0.731897	9.24716	8.974e-10	1.57064e-08	upstream activation factor subunit spp27
LOC105181297	-0.806665	5.92574	9.02228e-10	1.5769e-08	ero1-like protein isoform X1
LOC105187007	-0.859199	6.25822	9.11802e-10	1.59144e-08	uncharacterized protein LOC105187007 isoform X1
LOC105180587	0.685284	7.72334	9.25716e-10	1.6135e-08	uncharacterized protein LOC105180587 isoform X2
LOC105185833	-1.06399	5.02909	9.27197e-10	1.61386e-08	uncharacterized protein LOC105185833
LOC105182336	-0.69155	7.67126	9.51206e-10	1.65337e-08	uncharacterized protein LOC105182336
LOC105188381	-0.867298	5.64988	9.52678e-10	1.65366e-08	protein FAM192A isoform X4
LOC109503759	-1.5581	3.6018	9.55353e-10	1.65603e-08	uncharacterized protein LOC109503759
LOC105190290	0.714269	7.10774	9.71678e-10	1.68203e-08	alpha-mannosidase 2 isoform X1
LOC105191744	0.924708	6.87011	9.73998e-10	1.68374e-08	protein BTG2
LOC112588063	-1.07536	5.04949	9.76611e-10	1.68595e-08	protein KBP homolog, partial
LOC105187776	-0.712347	8.002	1.0006e-09	1.72502e-08	rab3 GTPase-activating protein non-catalytic subunit isoform X1
LOC105191219	1.07676	5.81901	1.00544e-09	1.731e-08	neurogenic locus protein delta
LOC105186545	-0.790089	6.46777	1.01728e-09	1.74901e-08	40S ribosomal protein S12
LOC105190582	1.00163	6.22851	1.02294e-09	1.75634e-08	uncharacterized protein LOC105190582
LOC105181643	-0.697727	7.56052	1.0498e-09	1.80002e-08	GATA zinc finger domain-containing protein 8 isoform X2
LOC105183080	-0.71968	6.79662	1.0539e-09	1.80437e-08	ribosome biogenesis protein BOP1 homolog
LOC105188373	0.840222	5.89836	1.05519e-09	1.80437e-08	serine/arginine-rich splicing factor 2 isoform X2
LOC105181280	0.788593	8.52401	1.08942e-09	1.8604e-08	calexcitin-2
LOC105192594	-0.782789	10.4681	1.09448e-09	1.86651e-08	40S ribosomal protein S3a
LOC105181278	-0.908272	5.16763	1.13669e-09	1.93441e-08	CDK5 regulatory subunit-associated protein 3 isoform X1
LOC105185169	1.27788	5.09083	1.13735e-09	1.93441e-08	alkaline phosphatase 4
LOC105187526	-1.04413	4.64186	1.14347e-09	1.94221e-08	transcription initiation factor TFIID subunit 7
LOC105183816	-0.875158	6.2048	1.19066e-09	2.01965e-08	zinc finger protein ZFP69-like
LOC105192438	-0.67701	6.98703	1.24446e-09	2.10809e-08	PAX3- and PAX7-binding protein 1 isoform X1
LOC105190006	2.57986	7.59311	1.24787e-09	2.11104e-08	cytochrome P450 9e2-like
LOC105185970	0.786341	6.66801	1.25061e-09	2.11285e-08	GAS2-like protein pickled eggs
LOC105185704	-1.09885	4.66572	1.26698e-09	2.1348e-08	DCN1-like protein 1 isoform X2
LOC105191087	-0.833667	6.08681	1.2656e-09	2.1348e-08	UDP-N-acetylhexosamine pyrophosphorylase
LOC105190399	0.800723	6.97243	1.28918e-09	2.16933e-08	carboxypeptidase N subunit 2
LOC105185480	-0.8703	5.91109	1.29812e-09	2.18146e-08	cytochrome c oxidase assembly protein COX18, mitochondrial isoform X1
LOC105189216	-1.01831	4.94329	1.31905e-09	2.20815e-08	histone-lysine N-methyltransferase SMYD3 isoform X1
LOC105185455	-0.786329	6.09414	1.31924e-09	2.20815e-08	WD repeat-containing protein 6 isoform X1
LOC105190612	0.772201	6.51401	1.31732e-09	2.20815e-08	synaptogenesis protein syg-2 isoform X4
LOC105190575	-0.778682	6.34257	1.32601e-09	2.21656e-08	protein NRDE2 homolog
LOC105190792	-1.02442	5.51683	1.39658e-09	2.33144e-08	intraflagellar transport protein 57 homolog
LOC105188477	-0.962333	5.30995	1.45003e-09	2.41748e-08	regulator of telomere elongation helicase 1 homolog isoform X2
LOC105186114	-0.782784	5.81731	1.47514e-09	2.45611e-08	myotrophin isoform X1
LOC105187768	0.719643	8.43854	1.4982e-09	2.49122e-08	mucin-12 isoform X3
LOC105192098	0.977614	6.4952	1.56105e-09	2.59232e-08	U8-agatoxin-Ao1a isoform X2
LOC112588375	-1.40715	4.32014	1.59554e-09	2.64613e-08	uncharacterized protein LOC112588375
LOC105191373	-1.46522	3.63195	1.65392e-09	2.73936e-08	putative 3,4-dihydroxy-2-butanone kinase
LOC105191684	-0.8119	6.10873	1.6679e-09	2.7589e-08	probable Dol-P-Man:Man(7)GlcNAc(2)-PP-Dol alpha-1,6-mannosyltransferase isoform X1
LOC105185406	0.859808	6.66711	1.69384e-09	2.79815e-08	protein daughterless isoform X11
LOC105191085	-0.90337	5.50705	1.7147e-09	2.82893e-08	separin
LOC105181804	-0.733095	6.70841	1.73397e-09	2.85698e-08	uncharacterized protein LOC105181804
LOC105189229	0.668566	8.63317	1.75693e-09	2.89105e-08	polypyrimidine tract-binding protein 1 isoform X11
LOC105184493	-0.876286	5.8683	1.78579e-09	2.93473e-08	tetratricopeptide repeat protein 1
LOC105180467	-0.916101	5.29104	1.84981e-09	3.03599e-08	protein fem-1 homolog B
LOC105182094	1.58203	5.86511	1.93245e-09	3.16752e-08	facilitated trehalose transporter Tret1
LOC105190770	-1.18786	4.30247	1.95478e-09	3.19997e-08	translational activator of cytochrome c oxidase 1
LOC105189488	1.00492	8.34354	1.97726e-09	3.23259e-08	mitogen-activated protein kinase kinase kinase 3
LOC105183011	-1.21328	4.10184	2.01516e-09	3.29029e-08	transmembrane protein 234 homolog isoform X3
LOC105182854	-0.953255	5.37411	2.08078e-09	3.39144e-08	molybdopterin synthase catalytic subunit
LOC105189081	0.756182	6.66621	2.08246e-09	3.39144e-08	GTP-binding protein Di-Ras2
LOC105184589	-0.84992	5.70403	2.0959e-09	3.40893e-08	male-specific lethal 3 homolog isoform X1
LOC105190517	-5.23124	2.80929	2.11482e-09	3.43529e-08	uncharacterized protein LOC105190517
LOC105191915	0.919281	5.62522	2.16387e-09	3.51046e-08	translocator protein
LOC105189664	0.667036	9.04036	2.19255e-09	3.55243e-08	ATP synthase subunit beta, mitochondrial
LOC109503652	0.756862	7.96961	2.2052e-09	3.56837e-08	dual specificity tyrosine-phosphorylation-regulated kinase 2-like
LOC105190274	-0.937863	5.22311	2.22831e-09	3.60115e-08	putative ATP-dependent RNA helicase TDRD12 isoform X2
LOC105192434	0.776354	8.13269	2.23841e-09	3.61286e-08	phosphatidylinositol 3-kinase regulatory subunit alpha isoform X2
LOC105182221	-0.684448	7.20059	2.26413e-09	3.64972e-08	protein polybromo-1 isoform X2
LOC105188993	-1.0201	4.84097	2.28701e-09	3.68192e-08	motile sperm domain-containing protein 2
LOC105181994	-0.744372	8.50832	2.34884e-09	3.77665e-08	40S ribosomal protein S26
LOC105189580	0.726318	7.63976	2.38045e-09	3.82261e-08	ephrin type-B receptor 1 isoform X15
LOC105192043	-0.623341	8.46898	2.38991e-09	3.83295e-08	nucleoprotein TPR isoform X2
LOC105181159	0.954218	5.78962	2.40262e-09	3.84845e-08	cytochrome b-c1 complex subunit 8
LOC105190920	1.45231	6.95354	2.43906e-09	3.90188e-08	fatty-acid amide hydrolase 2
LOC105183973	-0.870063	5.49084	2.45975e-09	3.92645e-08	pre-mRNA-splicing factor Slu7
LOC105187520	0.664175	9.30135	2.46062e-09	3.92645e-08	probable G-protein coupled receptor CG31760 isoform X1
LOC105192173	-0.867417	5.96882	2.48775e-09	3.96473e-08	uncharacterized protein LOC105192173 isoform X3
LOC105191274	-0.739616	6.67233	2.49172e-09	3.96606e-08	protein cereblon
LOC105190147	-1.22437	4.13115	2.51273e-09	3.99448e-08	uncharacterized protein C9orf85 homolog
LOC105184692	-0.941453	5.54464	2.52676e-09	4.01175e-08	dnaJ homolog subfamily C member 17 isoform X1
LOC105189305	-0.960594	5.32792	2.53712e-09	4.02315e-08	peptidyl-prolyl cis-trans isomerase-like 4
LOC105190366	0.627867	9.24463	2.54564e-09	4.0316e-08	kinesin-like protein KIF13A isoform X3
LOC105183273	0.926815	6.17351	2.57699e-09	4.07615e-08	uncharacterized protein LOC105183273 isoform X2
LOC105182872	-1.01166	4.83581	2.61559e-09	4.13204e-08	prefoldin subunit 4
LOC105190398	0.857133	7.38978	2.62014e-09	4.13406e-08	leucine-rich repeat-containing protein 15
LOC105190409	-0.789754	6.43252	2.63856e-09	4.15795e-08	uridine 5\\'-monophosphate synthase
LOC105188951	0.764206	6.50063	2.65148e-09	4.17311e-08	spondin-2
Ickin1-1	2.32293	7.15444	2.73329e-09	4.29652e-08	omega-conotoxin-like protein 1
LOC105184226	0.722605	7.41004	2.73852e-09	4.2994e-08	furin-like protease 2
LOC105189479	-1.24827	5.81397	2.75015e-09	4.31231e-08	uncharacterized protein LOC105189479 isoform X2
LOC105189491	-0.641593	7.7067	2.80989e-09	4.40053e-08	formin-binding protein 4 isoform X1
LOC112589442	-1.29867	3.83405	2.83286e-09	4.43102e-08	putative uncharacterized protein DDB_G0289041 isoform X1
LOC105189377	0.844833	5.81744	2.85117e-09	4.45417e-08	cell adhesion molecule 2
LOC105188943	-0.736642	7.89764	2.97437e-09	4.64089e-08	cytoplasmic aconitate hydratase
LOC105187943	-0.898745	5.28492	2.9863e-09	4.65378e-08	E3 ubiquitin-protein ligase RAD18 isoform X1
LOC105190650	-0.579882	9.40777	3.03425e-09	4.72268e-08	tetratricopeptide repeat protein 14 homolog isoform X1
LOC105185665	1.51529	4.05386	3.11138e-09	4.83679e-08	uncharacterized protein LOC105185665 isoform X1
LOC105187883	-0.919929	5.10634	3.12459e-09	4.85135e-08	peroxisome biogenesis factor 10 isoform X2
LOC105183161	-0.997328	4.99067	3.15504e-09	4.89263e-08	centrosomal protein of 120 kDa isoform X2
LOC105192419	-1.28211	3.9406	3.22682e-09	4.9959e-08	uncharacterized protein LOC105192419
LOC105183929	-0.91127	5.45049	3.22953e-09	4.9959e-08	nudC domain-containing protein 1 isoform X1
LOC105183699	0.735572	10.459	3.28428e-09	5.07025e-08	mushroom body large-type Kenyon cell-specific protein 1 isoform X1
LOC105192206	1.82063	7.95262	3.28561e-09	5.07025e-08	poly(U)-specific endoribonuclease homolog
LOC105190885	1.01275	5.26293	3.32105e-09	5.11871e-08	serum response factor isoform X1
LOC105189779	-0.728487	6.70917	3.32907e-09	5.12482e-08	60S ribosomal protein L5
LOC105190511	-1.01261	5.43519	3.33405e-09	5.12625e-08	plancitoxin-1 isoform X1
LOC105190253	-1.04143	4.99525	3.42504e-09	5.25976e-08	translocon-associated protein subunit gamma
LOC105187645	-0.800062	5.82074	3.52833e-09	5.40913e-08	transmembrane protein 183 isoform X1
LOC105184734	0.74799	6.73963	3.53085e-09	5.40913e-08	mothers against decapentaplegic homolog 3 isoform X1
LOC105187233	0.668409	8.87501	3.70034e-09	5.66192e-08	uncharacterized protein CG43867 isoform X2
LOC105185144	-1.138	4.1727	3.71963e-09	5.68457e-08	WD repeat-containing protein WRAP73 isoform X1
LOC105190845	-1.02207	4.67071	3.79382e-09	5.78875e-08	upstream stimulatory factor 1 isoform X1
LOC105187187	3.66817	2.6081	3.79695e-09	5.78875e-08	ornithine decarboxylase isoform X1
LOC105190364	1.36124	5.69431	3.82647e-09	5.82674e-08	matrix metalloproteinase-14 isoform X2
LOC105186341	-0.855433	5.38872	3.85479e-09	5.85577e-08	BRCA1-associated RING domain protein 1 isoform X1
LOC105180656	0.652686	8.99379	3.85351e-09	5.85577e-08	leucine-rich repeat protein soc-2 homolog
LOC105184314	0.980924	5.18299	3.94045e-09	5.97871e-08	homeotic protein spalt-major isoform X2
LOC105185935	-0.76426	6.77858	3.95425e-09	5.99247e-08	RAD50-interacting protein 1 isoform X1
LOC105180896	-2.039	2.17859	3.97987e-09	6.01689e-08	thiamin pyrophosphokinase 1
LOC105185567	0.856769	6.46017	3.97981e-09	6.01689e-08	GTP-binding protein RAD
LOC105182829	0.790681	8.61585	4.02293e-09	6.07472e-08	uncharacterized protein LOC105182829 isoform X1
LOC105186553	-0.623688	8.53607	4.03107e-09	6.07976e-08	transcription initiation factor TFIID subunit 3 isoform X3
LOC105185207	0.950909	5.55709	4.07888e-09	6.14454e-08	uncharacterized protein LOC105185207
LOC105184893	0.717025	7.2096	4.09591e-09	6.16286e-08	UNC93-like protein isoform X1
LOC105184526	0.858959	5.8314	4.21078e-09	6.32818e-08	CD109 antigen
LOC105188211	0.72051	7.05482	4.30492e-09	6.46198e-08	probable serine/threonine-protein kinase dyrk2
LOC105181892	-1.24044	4.12166	4.34428e-09	6.50985e-08	histidine triad nucleotide-binding protein 3
LOC105191578	0.695934	9.02716	4.3471e-09	6.50985e-08	potassium channel subfamily T member 2 isoform X7
LOC105189432	-0.651822	7.48868	4.38394e-09	6.54952e-08	exportin-1
LOC105190633	0.870098	6.50344	4.38074e-09	6.54952e-08	diuretic hormone class 2 isoform X1
LOC105182932	0.870212	6.4298	4.39147e-09	6.55302e-08	uncharacterized protein LOC105182932
LOC105187599	-0.86222	5.66879	4.48275e-09	6.68136e-08	probable ATP-dependent RNA helicase DDX52
LOC105187309	-1.18366	4.10271	4.49342e-09	6.68938e-08	E3 ubiquitin-protein ligase FANCL isoform X1
LOC105187949	0.622249	8.75417	4.58226e-09	6.80562e-08	synaptotagmin-7 isoform X2
LOC105190177	0.900898	5.5329	4.58007e-09	6.80562e-08	cytosolic carboxypeptidase 6
LOC105182715	-0.672878	6.86752	4.6739e-09	6.93359e-08	xaa-Pro aminopeptidase 1 isoform X1
LOC105189700	0.658962	9.11646	4.68642e-09	6.9359e-08	uncharacterized protein LOC105189700 isoform X1
LOC105184655	0.697557	8.11419	4.68508e-09	6.9359e-08	b(0,+)-type amino acid transporter 1 isoform X2
LOC105189890	1.35354	4.26508	4.71362e-09	6.96801e-08	uncharacterized protein LOC105189890 isoform X1
LOC105190323	-1.21167	4.35367	4.73235e-09	6.98753e-08	U3 small nucleolar RNA-associated protein 18 homolog
LOC105191997	0.831172	6.29361	5.1136e-09	7.54166e-08	myoneurin isoform X1
LOC105186424	-0.980775	5.2281	5.13448e-09	7.56365e-08	transcription initiation factor TFIID subunit 8
LOC105186050	-0.707028	6.722	5.41182e-09	7.96293e-08	putative ATPase N2B isoform X1
LOC105189326	-0.955657	5.2643	5.49962e-09	8.07334e-08	LDLR chaperone boca isoform X1
LOC105190966	-0.870763	5.74938	5.49661e-09	8.07334e-08	transcription factor IIIB 90 kDa subunit
LOC105182281	-0.894721	5.2135	5.53593e-09	8.10882e-08	ATPase WRNIP1
LOC105187021	-0.608026	8.8776	5.53661e-09	8.10882e-08	U2 snRNP-associated SURP motif-containing protein
LOC105182834	1.57748	5.65312	5.59359e-09	8.18281e-08	single Ig IL-1-related receptor
LOC105191814	-0.881952	5.82903	5.6834e-09	8.3046e-08	N-acetylneuraminate 9-O-acetyltransferase isoform X2
LOC105181582	-0.763936	6.52588	5.83067e-09	8.50996e-08	DNA excision repair protein ERCC-6 isoform X1
LOC105191716	-0.890711	6.11881	5.91656e-09	8.62537e-08	isovaleryl-CoA dehydrogenase, mitochondrial
LOC105182309	0.63653	7.92382	5.93766e-09	8.64616e-08	glycoprotein 3-alpha-L-fucosyltransferase A isoform X2
LOC105187248	-0.731938	6.33858	6.18034e-09	8.97888e-08	cullin-4A
LOC105187281	0.703422	9.39747	6.176e-09	8.97888e-08	solute carrier organic anion transporter family member 4A1 isoform X1
LOC105180754	0.725886	6.50605	6.21282e-09	9.01572e-08	protocadherin-like wing polarity protein stan isoform X1
LOC105185279	0.661728	10.3868	6.23497e-09	9.0375e-08	calcium/calmodulin-dependent protein kinase type II alpha chain isoform X20
LOC105185472	-0.676934	7.46457	6.24539e-09	9.04224e-08	fatty-acid amide hydrolase 2
LOC105181501	-0.973604	5.0811	6.35316e-09	9.18776e-08	transcription termination factor 5, mitochondrial isoform X2
LOC105186787	-0.673161	7.93628	6.42091e-09	9.27513e-08	THO complex subunit 2 isoform X1
LOC105190137	-1.16822	4.25237	6.58887e-09	9.50691e-08	protein unc-50 homolog isoform X1
LOC105191620	-0.886767	5.38234	6.64257e-09	9.57347e-08	uncharacterized protein LOC105191620 isoform X2
LOC105185816	-1.02373	4.74448	6.73612e-09	9.69725e-08	dynein light chain roadblock-type 2 isoform X1
LOC105180737	0.594662	9.42479	6.77327e-09	9.73965e-08	pumilio homolog 2 isoform X1
LOC112590063	-1.15592	4.67018	6.78214e-09	9.74134e-08	protein ALP1-like
LOC112588250	-1.31653	4.00604	6.8875e-09	9.88145e-08	uncharacterized protein LOC112588250
LOC109504668	-1.08356	4.82087	6.90159e-09	9.89046e-08	THAP domain-containing protein 2-like
LOC105186301	0.702728	7.16413	7.07407e-09	1.01262e-07	protein croquemort
LOC105191343	-0.692479	6.7672	7.16789e-09	1.02489e-07	serine/threonine-protein kinase 11-interacting protein isoform X2
LOC105182963	-1.06291	4.63593	7.22511e-09	1.0319e-07	DNA-directed RNA polymerase II subunit RPB11
LOC105182220	-0.670364	7.01297	7.25971e-09	1.03568e-07	huntingtin-interacting protein 1
LOC105187256	-0.932657	5.36088	7.33206e-09	1.04482e-07	DNA polymerase theta isoform X1
LOC105183995	-1.01025	4.76569	7.48218e-09	1.06433e-07	2-aminoethanethiol dioxygenase
LOC105189538	-0.976928	5.19112	7.48581e-09	1.06433e-07	RING finger protein 113A
LOC105189105	0.701601	7.78664	7.84767e-09	1.11453e-07	uncharacterized protein LOC105189105 isoform X1
LOC105189195	0.65148	7.86224	7.91842e-09	1.12331e-07	cationic amino acid transporter 2
LOC105191948	2.53758	6.89842	8.08153e-09	1.14517e-07	uncharacterized protein LOC105191948
LOC105182608	-0.917233	5.56626	8.15867e-09	1.15481e-07	protein FAM98B
LOC105191556	-0.823242	5.50174	8.28243e-09	1.17102e-07	protein SMG9
LOC105183142	-0.803667	6.29206	8.41953e-09	1.18907e-07	nuclear pore complex protein Nup50
LOC105190466	0.68116	7.90409	8.47779e-09	1.19596e-07	coiled-coil-helix-coiled-coil-helix domain-containing protein 2 isoform X1
LOC105182432	-0.862848	5.91332	8.56443e-09	1.20684e-07	FK506-binding protein 15
LOC105185880	-1.03506	5.10306	8.5834e-09	1.20817e-07	uncharacterized protein LOC105185880
LOC105182444	0.781409	6.591	8.63385e-09	1.21392e-07	uncharacterized protein LOC105182444
LOC105190567	-0.837597	5.8471	8.68289e-09	1.21946e-07	E3 ubiquitin-protein ligase RNF14
LOC105188015	0.754507	6.08958	8.75746e-09	1.22857e-07	Kv channel-interacting protein 4 isoform X1
LOC105185089	-0.693551	7.24719	8.81728e-09	1.23559e-07	N(4)-(Beta-N-acetylglucosaminyl)-L-asparaginase isoform X1
LOC105188205	0.818841	6.05258	8.85699e-09	1.23978e-07	zinc finger protein chinmo
LOC105185904	0.738644	9.06777	9.00683e-09	1.25936e-07	DEAD-box ATP-dependent RNA helicase 20 isoform X1
LOC105185160	-5.64348	7.78909	9.03391e-09	1.26176e-07	hexamerin
LOC105187073	-0.898142	5.50111	9.15268e-09	1.27694e-07	NF-kappa-B-repressing factor
LOC105181985	0.645745	9.32073	9.2669e-09	1.2909e-07	phosphatidylinositol-binding clathrin assembly protein unc-11 isoform X11
LOC105191650	1.90325	5.01999	9.27317e-09	1.2909e-07	proline-rich protein 4-like isoform X1
LOC105184872	-0.817377	5.34203	9.37349e-09	1.30343e-07	transcription initiation protein SPT3 homolog
LOC105187155	-0.675755	7.50903	9.49349e-09	1.31867e-07	general transcription factor 3C polypeptide 2 isoform X1
LOC105182290	-0.859623	5.22452	9.52747e-09	1.32194e-07	uncharacterized protein LOC105182290
LOC109504651	2.67046	7.42676	9.71554e-09	1.34655e-07	von Willebrand factor D and EGF domain-containing protein-like
LOC105183245	1.44024	5.88233	9.79943e-09	1.3567e-07	SPARC
LOC105181044	0.655404	8.99458	9.83189e-09	1.3597e-07	protein retinal degeneration B isoform X1
LOC105181613	-1.08427	4.53971	9.86568e-09	1.36219e-07	serine/threonine-protein kinase VRK1
LOC105185271	0.644186	9.99189	9.87137e-09	1.36219e-07	cAMP-specific 3\\',5\\'-cyclic phosphodiesterase isoform X8
LOC105187788	0.856009	8.18945	9.9701e-09	1.37431e-07	uncharacterized protein LOC105187788 isoform X2
LOC105191843	1.71676	4.89931	1.01381e-08	1.39595e-07	aquaporin AQPAn.G isoform X1
LOC105185033	0.961596	5.17297	1.02503e-08	1.40986e-07	MOXD1 homolog 2
LOC105186785	-0.812856	6.22532	1.04474e-08	1.43541e-07	palmitoyl-protein thioesterase 1
LOC105186688	-0.872612	5.3097	1.0471e-08	1.43709e-07	coiled-coil domain-containing protein 22 homolog
LOC105186689	-0.880653	5.11257	1.04965e-08	1.43903e-07	28S ribosomal protein S27, mitochondrial
LOC105182828	-0.899335	5.62035	1.08458e-08	1.48531e-07	nibrin
LOC105184369	0.914511	5.65337	1.10558e-08	1.51244e-07	thyrotroph embryonic factor isoform X3
LOC105187769	-0.707106	7.71276	1.13145e-08	1.54616e-07	60S ribosomal protein L6 isoform X1
LOC105182953	-0.636431	7.28406	1.13343e-08	1.54718e-07	putative ATP-dependent RNA helicase me31b
LOC105191570	-1.25457	4.0709	1.15076e-08	1.56915e-07	ribosome-recycling factor, mitochondrial
LOC105180696	-0.661089	7.09129	1.21511e-08	1.65511e-07	eukaryotic translation initiation factor 2-alpha kinase isoform X1
LOC105182201	-1.76239	2.72209	1.22954e-08	1.66938e-07	B9 domain-containing protein 2
LOC105188582	-1.28935	4.133	1.22781e-08	1.66938e-07	methyltransferase-like protein 4 isoform X3
LOC105187684	-0.581597	8.52685	1.2292e-08	1.66938e-07	cell division cycle and apoptosis regulator protein 1 isoform X2
LOC105186339	-1.3257	4.0125	1.25511e-08	1.70227e-07	kinesin-like protein Klp61F
LOC105183786	1.29319	4.46281	1.25646e-08	1.70227e-07	uncharacterized protein LOC105183786
LOC105184489	0.839243	6.86706	1.26837e-08	1.71658e-07	kynurenine formamidase
LOC105188626	1.26986	4.54719	1.26976e-08	1.71662e-07	uncharacterized protein LOC105188626 isoform X1
LOC105182635	-0.704381	6.34406	1.28334e-08	1.73312e-07	protein FAM114A2
LOC105185796	-0.626133	9.42858	1.34061e-08	1.80853e-07	protein unc-79 homolog isoform X1
LOC105188016	-0.958178	5.7923	1.38856e-08	1.87122e-07	protein farnesyltransferase/geranylgeranyltransferase type-1 subunit alpha
LOC105185838	-1.16695	4.24609	1.39899e-08	1.88327e-07	uncharacterized protein LOC105185838 isoform X3
LOC112590725	1.9352	3.72782	1.41133e-08	1.89788e-07	fibrous sheath CABYR-binding protein-like
LOC105184603	1.35161	4.8565	1.41809e-08	1.90494e-07	uncharacterized protein LOC105184603
LOC105183931	-0.892385	4.97922	1.4198e-08	1.90521e-07	ras-related GTP-binding protein D isoform X1
LOC105182703	0.887491	5.4805	1.43363e-08	1.92173e-07	insulin-like growth factor-binding protein complex acid labile subunit, partial
LOC105185932	0.683294	7.90603	1.43748e-08	1.92485e-07	CREB-regulated transcription coactivator 1 isoform X9
LOC105183441	-0.646193	7.62072	1.45494e-08	1.94618e-07	apoptosis inhibitor 5
LOC105189559	0.701856	7.83689	1.45926e-08	1.94989e-07	protein lingerer isoform X1
LOC105188698	0.601436	8.08301	1.46939e-08	1.96136e-07	guanine nucleotide-binding protein G(I)/G(S)/G(T) subunit beta-1
LOC105181599	-0.8526	5.6708	1.53952e-08	2.05281e-07	ATP-dependent RNA helicase DDX51 isoform X1
LOC105185424	0.898699	5.24942	1.54508e-08	2.05804e-07	fringe glycosyltransferase
LOC105184654	-1.10168	4.32586	1.60206e-08	2.13171e-07	uncharacterized protein LOC105184654
LOC105180693	0.659505	8.60168	1.60755e-08	2.13676e-07	uncharacterized protein LOC105180693 isoform X2
LOC105190993	0.663545	7.93714	1.6151e-08	2.14454e-07	whirlin isoform X6
LOC105180927	0.968988	9.14652	1.65391e-08	2.19377e-07	calcium/calmodulin-dependent 3\\',5\\'-cyclic nucleotide phosphodiesterase 1 isoform X5
LOC105191547	-0.692673	6.7524	1.66758e-08	2.20959e-07	rab GTPase-binding effector protein 1 isoform X2
LOC105185471	0.856303	5.98062	1.67734e-08	2.2202e-07	probable ribonuclease ZC3H12D isoform X1
LOC112588511	-1.83255	2.60918	1.70527e-08	2.25481e-07	uncharacterized protein LOC112588511
LOC105192364	-1.04878	4.75692	1.73033e-08	2.28556e-07	putative cystathionine gamma-lyase 2
LOC105190549	-1.30611	4.52956	1.776e-08	2.34343e-07	U3 small nucleolar RNA-interacting protein 2
LOC105191624	-0.858593	5.59326	1.79019e-08	2.3597e-07	tRNA (uracil-5-)-methyltransferase homolog A
LOC105188990	-1.09695	4.37995	1.79221e-08	2.3599e-07	syntaxin-17 isoform X2
LOC105180483	0.587232	9.14524	1.80712e-08	2.37706e-07	protein sickie isoform X4
LOC105192104	-0.823583	5.93966	1.81322e-08	2.3826e-07	WD repeat-containing protein 89 isoform X1
LOC105184850	0.61153	8.93235	1.83422e-08	2.40747e-07	V-type proton ATPase subunit B
LOC105183588	1.73848	3.39049	1.83595e-08	2.40747e-07	uncharacterized protein LOC105183588 isoform X1
LOC105184730	-0.762793	5.9936	1.85195e-08	2.42594e-07	ribonucleases P/MRP protein subunit POP1 isoform X1
LOC105186794	-0.727051	6.30673	1.85903e-08	2.4327e-07	sec1 family domain-containing protein 2 isoform X1
LOC105180527	0.67363	6.90035	1.86178e-08	2.43378e-07	ATP synthase subunit gamma, mitochondrial
LOC105190105	0.825698	7.96273	1.87783e-08	2.45223e-07	annexin B9 isoform X3
LOC105183520	-0.716393	6.27398	1.89421e-08	2.47106e-07	coiled-coil domain-containing protein 93 isoform X1
LOC105187416	-0.780854	6.33835	1.91357e-08	2.49375e-07	eIF-2-alpha kinase GCN2
LOC105182301	0.703913	7.70458	1.93253e-08	2.51586e-07	uncharacterized protein LOC105182301 isoform X2
LOC105191341	-0.751316	6.68335	1.94464e-08	2.52903e-07	aspartate--tRNA ligase, cytoplasmic
LOC105183446	1.11671	5.32864	1.95749e-08	2.54313e-07	neural/ectodermal development factor IMP-L2 isoform X2
LOC105183906	-0.7083	6.29537	1.99946e-08	2.59499e-07	calpain-7
LOC105187450	0.630193	9.52172	2.01501e-08	2.61249e-07	ATP-binding cassette sub-family A member 5 isoform X3
LOC105192152	-0.846342	5.78044	2.01852e-08	2.61436e-07	uncharacterized protein LOC105192152
LOC105181210	1.63881	3.9277	2.03183e-08	2.62892e-07	zinc finger protein 26-like
LOC105182918	0.62744	7.71974	2.0355e-08	2.63097e-07	phosphatidylinositol 4-phosphate 5-kinase type-1 alpha isoform X13
LOC105185867	0.667177	7.41886	2.03811e-08	2.63166e-07	F-box/LRR-repeat protein 16 isoform X1
LOC112589677	-1.03658	4.80684	2.04151e-08	2.63336e-07	uncharacterized protein LOC112589677
LOC105192523	-1.22806	3.75252	2.04501e-08	2.63519e-07	ribosomal L1 domain-containing protein CG13096
LOC105182771	0.643422	8.67773	2.07844e-08	2.67282e-07	plexin-A4
LOC105188876	2.62038	4.10754	2.07642e-08	2.67282e-07	cytochrome b561 domain-containing protein 2 isoform X1
LOC105191108	-0.900845	5.47055	2.10197e-08	2.6976e-07	replication stress response regulator SDE2
LOC105181589	-0.847969	5.16324	2.10103e-08	2.6976e-07	protein-glutamate O-methyltransferase
LOC105191513	-1.49506	3.38516	2.13422e-08	2.73622e-07	ATP-dependent DNA helicase DDX11
LOC105181369	-0.881577	5.22151	2.15341e-08	2.75802e-07	dimethyladenosine transferase 2, mitochondrial isoform X1
LOC105181566	-1.03224	4.68091	2.1663e-08	2.77173e-07	uncharacterized protein LOC105181566
LOC105191743	-0.610273	7.75197	2.16975e-08	2.77333e-07	protein krasavietz
LOC105182964	-1.5035	3.33129	2.19119e-08	2.79791e-07	uncharacterized protein LOC105182964
LOC105184681	-1.58406	3.44229	2.27327e-08	2.8998e-07	non-structural maintenance of chromosomes element 1 homolog
LOC105180553	0.631082	8.45354	2.38075e-08	3.03384e-07	uncharacterized protein LOC105180553
LOC105184421	-0.653746	7.0856	2.3937e-08	3.04728e-07	SWI/SNF-related matrix-associated actin-dependent regulator of chromatin subfamily A containing DEAD/H box 1 homolog isoform X1
LOC105183545	0.587033	12.3261	2.42021e-08	3.07792e-07	nesprin-1 isoform X7
LOC105191122	0.732133	6.74481	2.4515e-08	3.11459e-07	SCY1-like protein 2 isoform X2
LOC105184816	2.13843	4.39137	2.46529e-08	3.12897e-07	proton-coupled amino acid transporter 2 isoform X2
LOC105186530	0.929398	5.38305	2.46893e-08	3.13045e-07	lachesin isoform X2
LOC105192450	-1.00675	4.67801	2.47399e-08	3.13372e-07	probable arginine--tRNA ligase, mitochondrial
LOC105192122	-0.67328	6.44722	2.49383e-08	3.15569e-07	pantothenate kinase 4
LOC105192318	-0.679068	6.17478	2.53981e-08	3.21067e-07	RNA polymerase II subunit A C-terminal domain phosphatase
LOC105190992	0.642704	7.53044	2.56634e-08	3.24097e-07	ral guanine nucleotide dissociation stimulator isoform X3
LOC105181382	0.774339	6.49985	2.58046e-08	3.25255e-07	uncharacterized protein LOC105181382
LOC105192389	1.04425	5.16768	2.58066e-08	3.25255e-07	cone-rod homeobox protein isoform X2
LOC105189935	-1.21146	5.05216	2.64162e-08	3.32607e-07	DNA-directed RNA polymerase I subunit RPA2
LOC105187176	-0.727837	6.5083	2.65219e-08	3.33424e-07	exosome complex exonuclease RRP44
LOC105191961	0.660852	6.78309	2.65338e-08	3.33424e-07	zinc finger protein Elbow
LOC109503886	1.24997	4.36057	2.70403e-08	3.39453e-07	putative transcription factor Ovo-like 1
LOC105180687	1.31553	4.45931	2.71564e-08	3.40572e-07	tumor necrosis factor receptor superfamily member wengen isoform X1
LOC105184670	-0.793398	5.91233	2.75985e-08	3.45773e-07	uncharacterized protein LOC105184670 isoform X1
LOC105180961	0.711254	6.24274	2.80963e-08	3.51662e-07	protein Shroom isoform X1
LOC105185782	2.13273	3.03074	2.83334e-08	3.54279e-07	toll-like receptor Tollo
LOC105181346	-0.856602	5.24914	2.83959e-08	3.54711e-07	THAP domain-containing protein 1-like isoform X2
LOC105185188	-0.6807	6.46373	2.93889e-08	3.66753e-07	uncharacterized protein LOC105185188 isoform X1
LOC105180598	-0.824324	5.13097	2.94772e-08	3.67492e-07	katanin p60 ATPase-containing subunit A-like 1
LOC105184407	-0.717586	6.00009	2.97753e-08	3.70843e-07	probable 39S ribosomal protein L45, mitochondrial isoform X2
LOC105185823	-0.731529	5.91554	2.9855e-08	3.71471e-07	uncharacterized protein LOC105185823
LOC105188574	-0.881522	5.38988	3.02622e-08	3.76167e-07	39S ribosomal protein L37, mitochondrial
LOC105189913	0.615582	7.72328	3.09213e-08	3.83983e-07	protein sprint isoform X2
LOC105188193	-1.01569	4.56658	3.20067e-08	3.97071e-07	adenylate kinase isoenzyme 5 isoform X1
LOC105184952	-0.691146	6.36788	3.22525e-08	3.99729e-07	NSFL1 cofactor p47 isoform X1
LOC105181348	-1.46865	3.03312	3.24484e-08	4.01763e-07	uncharacterized protein LOC105181348 isoform X2
LOC105183610	-0.737218	6.03955	3.25003e-08	4.02013e-07	gametogenetin-binding protein 2-like isoform X1
LOC105184413	-0.645648	6.94008	3.2717e-08	4.04298e-07	AP-3 complex subunit delta-1
LOC105190389	-0.746441	6.01294	3.32209e-08	4.10124e-07	uncharacterized protein LOC105190389
LOC105190359	-0.922114	5.19934	3.34311e-08	4.12317e-07	anillin isoform X2
LOC105184239	-0.769029	5.95418	3.35275e-08	4.13103e-07	serine/threonine-protein kinase RIO2
LOC105185801	-0.846058	5.85222	3.4228e-08	4.21324e-07	sorting and assembly machinery component 50 homolog isoform X2
LOC105181516	-0.77731	5.71877	3.44444e-08	4.23576e-07	cytoplasmic tRNA 2-thiolation protein 1
LOC112589292	-1.39722	3.66686	3.58523e-08	4.40034e-07	uncharacterized protein LOC112589292
LOC105184012	-0.913824	4.75949	3.58265e-08	4.40034e-07	uncharacterized protein LOC105184012 isoform X1
LOC105186304	0.62802	9.66549	3.63789e-08	4.46065e-07	protein turtle isoform X2
LOC105183335	0.703976	7.28834	3.69627e-08	4.52784e-07	wiskott-Aldrich syndrome protein family member 3 isoform X2
LOC105187420	0.621703	9.49759	3.71008e-08	4.54036e-07	uncharacterized protein LOC105187420 isoform X6
LOC105190599	-1.09725	4.51676	3.71437e-08	4.54122e-07	uncharacterized protein LOC105190599
LOC105186709	-0.777366	6.84234	3.75186e-08	4.58262e-07	60S acidic ribosomal protein P2
LOC105183238	-1.06087	4.42093	3.78811e-08	4.62244e-07	KICSTOR complex protein kaptin isoform X1
LOC105184541	-0.926111	4.82888	3.87717e-08	4.72656e-07	uncharacterized protein LOC105184541
LOC105180992	-0.726656	6.19805	3.98106e-08	4.84855e-07	V-type proton ATPase subunit F 1
LOC105183366	0.644456	10.2149	3.99728e-08	4.86362e-07	actin-5C
LOC105183231	-0.848059	5.2079	4.0376e-08	4.90795e-07	protein CLP1 homolog
LOC105192202	-0.928651	4.96245	4.05738e-08	4.92726e-07	calcium load-activated calcium channel
LOC105189354	-0.801621	6.03349	4.0689e-08	4.93651e-07	mini-chromosome maintenance complex-binding protein isoform X2
LOC105181115	-0.617779	7.69581	4.11607e-08	4.98896e-07	alanine--tRNA ligase, cytoplasmic isoform X1
LOC105190746	-0.904255	4.9644	4.17552e-08	5.05618e-07	death-associated protein kinase related isoform X1
LOC105192332	0.777616	6.1672	4.19541e-08	5.07541e-07	dual specificity protein phosphatase 22-B
LOC105190037	-0.698125	6.34604	4.21808e-08	5.09795e-07	mitotic spindle assembly checkpoint protein MAD1
LOC105180876	-0.861741	5.34206	4.24072e-08	5.12042e-07	heparanase
LOC105185881	-1.92857	2.31033	4.3129e-08	5.19766e-07	uncharacterized protein LOC105185881
LOC105188467	1.13777	4.39679	4.31272e-08	5.19766e-07	uncharacterized protein LOC105188467 isoform X1
LOC105185281	-0.928062	4.89688	4.34516e-08	5.23155e-07	uncharacterized protein LOC105185281
LOC105192345	-1.16525	4.09546	4.37392e-08	5.26118e-07	protein kish-A
LOC105189780	-0.902493	5.18413	4.40212e-08	5.29007e-07	COMM domain-containing protein 2
LOC105183234	-0.911266	4.93084	4.47043e-08	5.36706e-07	uncharacterized protein LOC105183234
LOC105187313	-1.07023	4.32576	4.49152e-08	5.38726e-07	protein SCO1 homolog, mitochondrial
LOC105181155	0.689903	10.6723	4.56009e-08	5.46433e-07	uncharacterized protein LOC105181155
LOC105183508	0.693074	6.85245	4.57136e-08	5.47265e-07	myelin P2 protein isoform X2
LOC105187898	-0.893107	5.10748	4.68278e-08	5.60075e-07	erlin-2
LOC105185136	-0.835546	5.26123	4.69494e-08	5.60999e-07	ribosome biogenesis protein NSA2 homolog
LOC105191542	-0.606905	7.30754	4.7104e-08	5.62316e-07	MICAL-like protein 1 isoform X1
LOC105190173	1.10429	4.80305	4.72524e-08	5.63555e-07	ionotropic receptor 25a
LOC105191423	0.699377	6.95277	4.73328e-08	5.63983e-07	uncharacterized protein LOC105191423
LOC105187449	1.48103	3.73551	4.76076e-08	5.66722e-07	tubulin polyglutamylase complex subunit 2
LOC105188185	-0.692815	6.33808	4.8786e-08	5.80205e-07	DIS3-like exonuclease 2
LOC105183452	0.745017	7.37636	4.88689e-08	5.80645e-07	homeobox protein 5 isoform X10
LOC105190826	0.666468	8.01118	4.90401e-08	5.82132e-07	vesicular acetylcholine transporter
LOC105181523	-0.766615	5.73818	4.91775e-08	5.83217e-07	dynactin subunit 2
LOC105192570	0.616543	8.43819	4.93575e-08	5.84803e-07	PH and SEC7 domain-containing protein 1 isoform X2
LOC105185708	0.82477	7.19458	5.06338e-08	5.99364e-07	extracellular sulfatase SULF-1 homolog isoform X3
LOC105191670	0.923738	6.24332	5.11529e-08	6.04942e-07	storkhead-box protein 2 isoform X1
LOC105182604	0.754439	6.13048	5.16911e-08	6.10736e-07	helix-loop-helix protein 11 isoform X2
LOC105182948	-0.593565	8.04486	5.2539e-08	6.20176e-07	transport and Golgi organization protein 1 isoform X1
LOC105185366	-1.13794	4.23012	5.2803e-08	6.22711e-07	intraflagellar transport protein 52 homolog
LOC105186623	-1.20662	4.06431	5.30753e-08	6.2534e-07	uncharacterized protein LOC105186623
LOC105188191	-0.96406	5.59692	5.31524e-08	6.25665e-07	kinesin-like protein KIF20B
LOC105184755	-0.95142	4.79158	5.36915e-08	6.31424e-07	RCC1-like G exchanging factor-like protein
LOC105190326	-0.930585	5.0454	5.50348e-08	6.46621e-07	uncharacterized protein LOC105190326 isoform X1
LOC105184720	0.755064	5.80167	5.52851e-08	6.48959e-07	putative polypeptide N-acetylgalactosaminyltransferase 9 isoform X1
LOC105184950	-0.735819	5.81727	5.62581e-08	6.59768e-07	probable cleavage and polyadenylation specificity factor subunit 2
LOC105185435	-0.74803	5.71811	5.66438e-08	6.63676e-07	stress response protein NST1
LOC105181958	0.907315	5.85576	5.68353e-08	6.65304e-07	splicing factor 3B subunit 4
LOC105192447	-0.769296	5.54971	5.76471e-08	6.74183e-07	28S ribosomal protein S9, mitochondrial
LOC105192537	-0.849302	5.37588	5.84369e-08	6.82789e-07	U4/U6 small nuclear ribonucleoprotein Prp3
LOC105180589	0.676677	6.87538	5.85531e-08	6.83516e-07	paired box protein Pax-6 isoform X2
LOC105185255	-1.44188	3.60038	6.05629e-08	7.06325e-07	uncharacterized protein LOC105185255
LOC105180518	-0.840172	5.38478	6.07225e-08	7.07535e-07	protein FAM50 homolog
LOC112589399	-3.49834	4.83984	6.15293e-08	7.16276e-07	chymotrypsin inhibitor-like
LOC105183823	-7.01682	0.206914	6.18167e-08	7.18597e-07	cytochrome P450 4C1
LOC105187467	-0.741704	6.07752	6.18423e-08	7.18597e-07	transcription elongation factor B polypeptide 3 isoform X1
LOC105185142	-0.88626	4.9419	6.28907e-08	7.30109e-07	mannose-6-phosphate isomerase isoform X2
LOC105187554	-0.920776	5.41355	6.29832e-08	7.30513e-07	something about silencing protein 10
LOC112589384	-6.13821	0.465431	6.38162e-08	7.39497e-07	uncharacterized protein LOC112589384
LOC105188803	0.676776	6.61816	6.48819e-08	7.51158e-07	potassium voltage-gated channel subfamily H member 8 isoform X2
LOC105190256	-0.652813	6.91085	6.53409e-08	7.5578e-07	mitochondrial proton/calcium exchanger protein
LOC105184051	0.647442	8.68609	6.6012e-08	7.62846e-07	major facilitator superfamily domain-containing protein 6 isoform X1
LOC105192302	-0.72287	6.32872	6.64367e-08	7.67053e-07	26S proteasome regulatory subunit 8
LOC105183938	-0.808856	5.54772	6.75006e-08	7.78626e-07	uncharacterized protein LOC105183938 isoform X1
LOC105190758	-1.03461	4.69122	6.75758e-08	7.78784e-07	uncharacterized protein LOC105190758
LOC105186357	-1.05666	4.39251	6.93114e-08	7.96609e-07	protein aveugle
LOC105184901	-0.818469	5.29424	6.9265e-08	7.96609e-07	exocyst complex component 3
LOC105182809	2.32878	7.16862	6.92036e-08	7.96609e-07	uncharacterized protein LOC105182809
LOC105191454	0.771642	5.60195	6.95547e-08	7.9868e-07	adenylate cyclase type 6
LOC105183649	-0.541174	9.45269	6.98983e-08	8.01897e-07	vacuolar protein sorting-associated protein 13B
LOC105189192	-0.953351	5.22558	7.09743e-08	8.13505e-07	quinone oxidoreductase-like protein 2 isoform X2
LOC105185803	-0.990873	4.65464	7.11183e-08	8.14417e-07	zinc finger protein 330 homolog
LOC105183689	-0.96785	5.10997	7.18579e-08	8.22143e-07	uncharacterized protein LOC105183689
LOC105185339	0.939821	5.05466	7.20636e-08	8.23751e-07	transcription factor Sox-5
LOC105186992	0.676706	8.05449	7.24959e-08	8.27946e-07	uncharacterized protein LOC105186992 isoform X1
LOC105180735	-0.803061	5.63782	7.37727e-08	8.41767e-07	activated RNA polymerase II transcriptional coactivator p15 isoform X1
LOC105187744	0.896257	5.36728	7.40347e-08	8.43996e-07	solute carrier organic anion transporter family member 2A1
LOC105188889	0.691132	6.82702	7.43829e-08	8.47202e-07	POU domain, class 6, transcription factor 2 isoform X1
LOC105185623	2.06718	5.58158	7.51536e-08	8.55211e-07	uncharacterized protein LOC105185623
LOC105186148	-0.870733	5.20776	7.6607e-08	8.70966e-07	GDP-D-glucose phosphorylase 1
LOC105183123	0.565686	9.83111	7.66771e-08	8.70981e-07	plasma membrane calcium-transporting ATPase 2 isoform X4
LOC105187714	1.93917	3.94017	7.69135e-08	8.72882e-07	cytochrome P450 9e2-like
LOC105189622	0.605841	9.35774	7.7449e-08	8.78172e-07	protein split ends isoform X2
LOC105187175	-0.828096	5.20033	7.80108e-08	8.8375e-07	TAF5-like RNA polymerase II p300/CBP-associated factor-associated factor 65 kDa subunit 5L isoform X1
LOC105183968	-0.68342	6.29224	7.8202e-08	8.85124e-07	collagen type IV alpha-3-binding protein isoform X1
LOC105186897	-1.21287	3.97126	7.84708e-08	8.87372e-07	RRP15-like protein
LOC112590399	2.04872	3.04917	7.91701e-08	8.9448e-07	uncharacterized protein LOC112590399
LOC105189549	-0.654306	6.61286	7.97259e-08	8.99957e-07	methyltransferase-like protein 25
LOC105188244	-0.982012	4.78192	8.12469e-08	9.16309e-07	E3 ubiquitin-protein ligase RNF8
LOC105182383	-0.708024	6.23342	8.14284e-08	9.17538e-07	cytochrome b-c1 complex subunit 7
LOC105192431	-0.984529	4.38144	8.18613e-08	9.21595e-07	COMM domain-containing protein 10
LOC105187059	-0.639966	6.58745	8.36237e-08	9.40599e-07	myosin-6 isoform X1
LOC105186625	0.946333	5.24935	8.57592e-08	9.63763e-07	toll-like receptor Tollo
LOC105190569	-0.964064	4.89175	8.58815e-08	9.64197e-07	protein arginine N-methyltransferase 9
LOC109503734	0.623515	7.90165	8.59502e-08	9.64197e-07	uncharacterized protein LOC109503734
LOC105181737	3.37852	6.3747	8.62023e-08	9.66168e-07	carcinine transporter
LOC105189598	-1.1801	4.14287	8.63045e-08	9.66457e-07	transmembrane protein 186
LOC105185603	-1.00955	4.54035	8.68388e-08	9.71581e-07	complex I intermediate-associated protein 30, mitochondrial
LOC105189403	-0.674921	7.68022	8.73675e-08	9.74547e-07	60S ribosomal protein L23
LOC105192535	-0.626067	8.35148	8.73653e-08	9.74547e-07	heat shock 70 kDa protein cognate 5
LOC105182373	0.807821	5.74379	8.7412e-08	9.74547e-07	uncharacterized protein LOC105182373
LOC105181363	2.13566	8.64335	8.73431e-08	9.74547e-07	beta-1,3-glucan-binding protein 2
LOC105182625	0.747427	6.63155	8.75424e-08	9.75142e-07	leucine-rich repeat and immunoglobulin-like domain-containing nogo receptor-interacting protein 3
LOC105183589	0.615123	7.50302	8.79154e-08	9.78436e-07	catenin delta-2 isoform X1
LOC105184245	-0.727555	6.14697	8.99572e-08	9.99402e-07	FACT complex subunit Ssrp1
LOC105190673	0.621257	7.35624	8.99151e-08	9.99402e-07	syndecan
LOC105190400	-0.814742	5.4825	9.04596e-08	1.0041e-06	CD2 antigen cytoplasmic tail-binding protein 2 homolog isoform X1
LOC105187824	-0.634284	7.05072	9.07214e-08	1.00612e-06	UBX domain-containing protein 4
LOC105191660	-1.06111	4.28069	9.09824e-08	1.00814e-06	grpE protein homolog 1, mitochondrial
LOC105192351	0.708677	7.8093	9.15999e-08	1.01409e-06	uncharacterized protein LOC105192351 isoform X2
LOC105183417	-1.13984	4.2045	9.28449e-08	1.02698e-06	uncharacterized protein LOC105183417
LOC105187314	-1.51943	3.03772	9.30076e-08	1.02788e-06	uncharacterized protein LOC105187314
LOC112588411	2.0038	3.22236	9.30918e-08	1.02791e-06	uncharacterized protein LOC112588411
LOC105190102	-0.572276	8.21333	9.36094e-08	1.03272e-06	uncharacterized protein LOC105190102 isoform X1
LOC105182660	-0.871949	5.03365	9.43379e-08	1.03985e-06	protein will die slowly
LOC105190808	0.601734	8.96053	9.46623e-08	1.04252e-06	high-affinity choline transporter 1 isoform X1
LOC105188155	-1.11703	4.27507	9.50542e-08	1.04593e-06	rRNA methyltransferase 3, mitochondrial
LOC112589101	-1.26679	3.39264	9.52424e-08	1.04709e-06	uncharacterized protein LOC112589101
LOC105181371	-0.937031	4.73259	9.55432e-08	1.04948e-06	uncharacterized protein LOC105181371
LOC105186023	0.839569	6.51726	9.67739e-08	1.06208e-06	peroxiredoxin 1
LOC105191048	0.615596	8.75086	9.80136e-08	1.07475e-06	histone deacetylase 5 isoform X7
LOC105186145	-0.568136	7.72973	9.98595e-08	1.09405e-06	ubiquitin carboxyl-terminal hydrolase 47 isoform X1
LOC105188461	-0.605762	7.18023	1.00194e-07	1.09676e-06	paraplegin isoform X1
LOC105192291	-0.690368	6.84133	1.00353e-07	1.09755e-06	sphingomyelin phosphodiesterase 4 isoform X2
LOC105184211	-0.856074	5.61214	1.00483e-07	1.09802e-06	28S ribosomal protein S5, mitochondrial
LOC105181666	-0.818974	5.4952	1.01037e-07	1.10312e-06	selenoprotein S A
LOC105185949	0.668049	6.34059	1.02013e-07	1.11282e-06	85/88 kDa calcium-independent phospholipase A2
LOC105191299	0.646571	9.20139	1.02178e-07	1.11366e-06	uncharacterized protein LOC105191299 isoform X1
LOC105187298	1.57304	3.8452	1.03422e-07	1.12625e-06	Kv channel-interacting protein 1
LOC105190916	-0.829219	5.46686	1.04038e-07	1.13199e-06	protein Simiate
LOC105191102	-0.832649	5.18494	1.05238e-07	1.14405e-06	peptidyl-prolyl cis-trans isomerase-like 2
LOC105182606	0.62254	8.22346	1.07421e-07	1.16678e-06	probable serine/threonine-protein kinase yakA isoform X1
LOC105186729	-0.885329	4.8326	1.07862e-07	1.17057e-06	probable deoxyhypusine synthase
LOC105184752	-0.632669	7.74894	1.08783e-07	1.17955e-06	valine--tRNA ligase
LOC105182867	-1.02174	4.23415	1.08905e-07	1.17987e-06	uncharacterized protein LOC105182867 isoform X1
LOC112590602	-1.44363	3.11755	1.09667e-07	1.18711e-06	uncharacterized protein LOC112590602
LOC105187425	-0.629324	6.61877	1.11336e-07	1.20414e-06	signal recognition particle 54 kDa protein
LOC105188592	-0.896385	5.30306	1.11985e-07	1.20969e-06	NF-kappa-B inhibitor-interacting Ras-like protein
LOC105182743	0.661176	9.32191	1.1204e-07	1.20969e-06	retinal guanylyl cyclase 2 isoform X1
LOC105190525	-0.69351	6.29861	1.12445e-07	1.21303e-06	sodium-independent sulfate anion transporter isoform X1
LOC105191802	0.645325	6.74379	1.12558e-07	1.21321e-06	uncharacterized protein LOC105191802 isoform X1
LOC105185404	-0.750726	5.77049	1.13753e-07	1.22504e-06	pre-mRNA-splicing factor Syf2
LOC105191206	-0.619602	8.47713	1.16641e-07	1.25508e-06	neprilysin-4 isoform X1
LOC105180752	0.984427	5.4332	1.16928e-07	1.2571e-06	cadherin EGF LAG seven-pass G-type receptor 1 isoform X1
LOC112588061	-1.72943	3.05102	1.20596e-07	1.29543e-06	uncharacterized protein LOC112588061
LOC105187757	0.674801	10.0783	1.22589e-07	1.31573e-06	trinucleotide repeat-containing gene 6C protein isoform X2
LOC105192232	-0.865002	5.03526	1.22978e-07	1.31879e-06	uncharacterized exonuclease C637.09 isoform X1
LOC105190780	0.701899	7.31925	1.24e-07	1.32862e-06	uncharacterized protein LOC105190780 isoform X4
LOC105187874	0.597543	8.64583	1.24697e-07	1.33496e-06	proto-oncogene tyrosine-protein kinase ROS isoform X3
LOC105180474	-0.647482	6.43673	1.26711e-07	1.35537e-06	GTP-binding protein 1
LOC105185450	0.629516	7.15639	1.26928e-07	1.35654e-06	chromatin modification-related protein eaf-1
LOC105182650	-3.38777	1.13892	1.30334e-07	1.39177e-06	uncharacterized protein LOC105182650
LOC105184175	-0.958342	5.42156	1.31256e-07	1.40044e-06	vicilin-like seed storage protein At2g18540
LOC105186981	5.34942	4.82196	1.31461e-07	1.40144e-06	cytochrome P450 9e2
LOC105182126	-0.640513	6.36394	1.31802e-07	1.40389e-06	GTP-binding protein 128up
LOC105182069	0.945578	5.26135	1.348e-07	1.43462e-06	proteoglycan 4, partial
LOC105186270	-0.514458	9.05018	1.37559e-07	1.46275e-06	serine/arginine repetitive matrix protein 1 isoform X1
LOC105191217	-0.881434	4.88545	1.37899e-07	1.46514e-06	cilia- and flagella-associated protein 20
LOC105191403	-0.664312	6.35729	1.39733e-07	1.48337e-06	uncharacterized protein LOC105191403 isoform X2
LOC105181954	-0.870592	4.93644	1.42599e-07	1.51253e-06	peroxisomal targeting signal 1 receptor
LOC105188468	1.08423	4.42254	1.45487e-07	1.54187e-06	prickle planar cell polarity protein 3 isoform X3
LOC105182952	0.636789	7.13999	1.46312e-07	1.54932e-06	leucine-rich repeat-containing protein 24
LOC105184043	0.786501	6.53274	1.47892e-07	1.56474e-06	sodium- and chloride-dependent GABA transporter 1
LOC105181102	0.551965	10.0216	1.48042e-07	1.56501e-06	sodium channel protein para isoform X1
LOC105185741	0.68083	7.77196	1.48291e-07	1.56634e-06	uncharacterized protein LOC105185741 isoform X1
LOC105191246	0.933531	5.06079	1.49025e-07	1.57278e-06	sodium/potassium-transporting ATPase subunit beta-1-interacting protein isoform X1
LOC105181271	-1.03074	5.03847	1.52598e-07	1.60915e-06	protein AATF
LOC105192330	-0.971746	5.21986	1.55764e-07	1.64116e-06	tRNA pseudouridine(38/39) synthase isoform X1
LOC105182386	-1.13017	4.36949	1.58785e-07	1.67156e-06	60S ribosomal protein L7-like
LOC105182478	-0.732811	6.13508	1.58913e-07	1.67156e-06	uncharacterized protein LOC105182478
LOC105187492	-1.45277	2.8106	1.60892e-07	1.69097e-06	uncharacterized protein LOC105187492 isoform X1
LOC105188025	1.35507	5.7942	1.62208e-07	1.70339e-06	acetylcholine receptor subunit beta-like 1 isoform X1
LOC105181490	0.696802	6.35438	1.62494e-07	1.70498e-06	sodium-coupled monocarboxylate transporter 1-like
LOC105181660	-0.848896	4.7962	1.62807e-07	1.70684e-06	serine/threonine-protein kinase STK11
LOC105186328	-0.873011	4.84968	1.64456e-07	1.72271e-06	nucleolar protein 9
LOC105181946	-1.04518	4.87958	1.65488e-07	1.73208e-06	zinc finger HIT domain-containing protein 2
LOC105182440	-1.04062	4.40292	1.66036e-07	1.73629e-06	COMM domain-containing protein 3
LOC105184808	-0.887164	5.30309	1.66165e-07	1.73629e-06	glutaredoxin-3
LOC105191511	-0.6	7.53616	1.66524e-07	1.73861e-06	eukaryotic translation initiation factor 3 subunit E isoform X1
LOC105191448	0.60019	7.323	1.69292e-07	1.76605e-06	disintegrin and metalloproteinase domain-containing protein 10 isoform X1
LOC105185972	-1.00483	4.53431	1.70635e-07	1.7786e-06	maspardin
LOC105188245	-1.20835	3.72104	1.7403e-07	1.81249e-06	uncharacterized protein LOC105188245
LOC105186292	-0.901792	4.8131	1.74435e-07	1.81521e-06	ran GTPase-activating protein 1
LOC105183530	2.35144	2.85924	1.74578e-07	1.81521e-06	glucose dehydrogenase
LOC105187755	-1.21188	3.88463	1.74997e-07	1.81807e-06	ribonuclease P protein subunit p30 isoform X1
LOC105181594	-1.0623	4.04159	1.76298e-07	1.83009e-06	E3 ubiquitin-protein ligase TRAIP
LOC105184653	-0.678478	5.81498	1.77315e-07	1.83914e-06	cytochrome b5 isoform X1
LOC105186556	-0.752997	5.65023	1.79986e-07	1.86531e-06	mitochondrial 2-oxodicarboxylate carrier isoform X2
LOC105181718	-4.10512	3.97008	1.83623e-07	1.8943e-06	uncharacterized protein LOC105181718
LOC105190547	-1.14149	3.75363	1.83374e-07	1.8943e-06	retinol dehydrogenase 13 isoform X1
LOC105188262	-0.835281	5.1316	1.83392e-07	1.8943e-06	probable 39S ribosomal protein L24, mitochondrial
LOC105192489	-0.727252	5.50929	1.83503e-07	1.8943e-06	probable methyltransferase-like protein 15 homolog
LOC105184448	-0.67325	7.01015	1.83831e-07	1.8943e-06	ATP-dependent RNA helicase SUV3 homolog, mitochondrial
LOC105184023	-0.669854	8.07581	1.83225e-07	1.8943e-06	60S ribosomal protein L4
LOC105185675	1.01338	4.69022	1.83795e-07	1.8943e-06	optomotor-blind protein isoform X5
LOC105187589	-1.01677	4.38403	1.84045e-07	1.89496e-06	ankyrin repeat and LEM domain-containing protein 2
LOC105190515	1.26186	4.9498	1.86621e-07	1.91992e-06	transcription factor AP-1
LOC105181861	-0.635096	7.11092	1.88436e-07	1.93702e-06	ER degradation-enhancing alpha-mannosidase-like protein 3 isoform X2
LOC105183472	-1.00038	4.28475	1.89859e-07	1.95006e-06	phosducin-like protein
LOC105192515	-0.659674	6.24433	1.90614e-07	1.95622e-06	triokinase/FMN cyclase isoform X1
LOC105182198	-0.864913	4.87161	1.9218e-07	1.97003e-06	PHD finger protein 12
LOC105182947	0.729769	7.05387	1.92271e-07	1.97003e-06	uncharacterized protein LOC105182947 isoform X1
LOC105184120	-0.812515	5.13051	1.97781e-07	2.02486e-06	protein FAM45A isoform X1
LOC105183095	-0.68286	5.99894	1.9824e-07	2.02791e-06	kinesin-related protein 4
LOC105180667	-0.80028	5.11265	1.98666e-07	2.02958e-06	uncharacterized protein LOC105180667
LOC105191746	0.650391	8.33793	1.98724e-07	2.02958e-06	neurofibromin isoform X1
LOC105184860	1.498	4.3456	1.99264e-07	2.03346e-06	lysyl oxidase homolog 3
LOC105187696	0.59449	7.41934	1.99686e-07	2.03612e-06	putative RNA-binding protein 15 isoform X1
LOC105185417	-0.992056	4.62172	2.00923e-07	2.04709e-06	uncharacterized protein LOC105185417 isoform X3
LOC105189275	0.896202	5.08125	2.01295e-07	2.04923e-06	5-hydroxytryptamine receptor 2B isoform X1
LOC105181005	-0.885357	4.63446	2.0146e-07	2.04925e-06	cysteine-rich with EGF-like domain protein 2
LOC105183290	-0.657531	6.45571	2.0287e-07	2.06194e-06	uncharacterized protein LOC105183290
LOC105189970	-0.654898	7.36075	2.03474e-07	2.06642e-06	60S ribosomal protein L26
LOC109503831	-0.802692	6.10188	2.06724e-07	2.09774e-06	40S ribosomal protein S27-like
LOC105186322	0.572801	10.165	2.11563e-07	2.14513e-06	tubulin beta-1 chain
LOC105181978	0.630087	9.77573	2.12685e-07	2.15478e-06	solute carrier family 12 member 7 isoform X1
LOC105187446	-1.25333	4.00787	2.16896e-07	2.19568e-06	M-phase phosphoprotein 6 isoform X1
LOC105187042	-0.78887	5.55494	2.18888e-07	2.21407e-06	isochorismatase domain-containing protein 2
LOC105186346	-1.38396	3.25653	2.24081e-07	2.26333e-06	box C/D snoRNA protein 1
LOC105186230	-0.634176	6.39486	2.24116e-07	2.26333e-06	apoptosis-inducing factor 1, mitochondrial
LOC105191176	-0.6019	7.0107	2.28686e-07	2.30765e-06	protein unc-45 homolog B
LOC105185324	-0.925367	4.55295	2.30453e-07	2.32178e-06	40S ribosomal protein S25 isoform X1
LOC105189411	-0.755715	5.84843	2.3037e-07	2.32178e-06	sulfide:quinone oxidoreductase, mitochondrial isoform X1
LOC105181813	-0.615864	6.97126	2.35707e-07	2.37282e-06	mitogen-activated protein kinase kinase kinase 15 isoform X1
LOC105187267	0.671842	8.48484	2.37127e-07	2.38522e-06	poly(U)-specific endoribonuclease homolog isoform X1
LOC105192321	-0.595319	7.6732	2.41031e-07	2.42256e-06	telomere-associated protein RIF1
LOC105192234	-0.591202	7.28123	2.43917e-07	2.44963e-06	puff-specific protein Bx42
LOC105188449	-0.544113	8.48275	2.44877e-07	2.45732e-06	restin homolog isoform X1
LOC105181574	0.586054	8.32641	2.45981e-07	2.46644e-06	protein gustavus isoform X4
LOC105187803	0.643598	8.02105	2.47167e-07	2.47636e-06	semaphorin-1A isoform X1
LOC105185917	-1.20295	4.6435	2.4802e-07	2.48295e-06	mucosa-associated lymphoid tissue lymphoma translocation protein 1
LOC105187085	0.991903	4.79367	2.48286e-07	2.48365e-06	alpha/beta hydrolase domain-containing protein 17B
LOC105183301	-0.909562	4.81841	2.51101e-07	2.50982e-06	non-homologous end-joining factor 1
LOC105190368	-1.02565	4.78955	2.52574e-07	2.52255e-06	DNA repair protein XRCC1
LOC105188765	0.824463	8.84296	2.55806e-07	2.55282e-06	mucin-4
LOC105181364	2.64664	3.21975	2.58508e-07	2.57775e-06	uncharacterized protein LOC105181364
LOC105183781	2.69353	5.25742	2.59936e-07	2.58995e-06	uncharacterized protein LOC105183781
LOC105189877	0.587398	9.21566	2.60423e-07	2.59276e-06	autism susceptibility gene 2 protein isoform X3
LOC105182747	0.60293	8.21732	2.62493e-07	2.61131e-06	fasciclin-2 isoform X1
LOC105181781	-0.62259	6.6278	2.73332e-07	2.71644e-06	zinc finger protein 492-like
LOC105192219	-0.61093	7.81585	2.7349e-07	2.71644e-06	cleft lip and palate transmembrane protein 1 homolog
LOC105190688	0.938051	6.42746	2.7662e-07	2.74537e-06	fez family zinc finger protein erm-like isoform X2
LOC112589671	1.65678	5.39671	2.81717e-07	2.79376e-06	hemolymph lipopolysaccharide-binding protein-like
LOC105191450	0.589606	8.80497	2.85101e-07	2.82511e-06	CUGBP Elav-like family member 4 isoform X2
LOC105189406	0.705835	7.0329	2.85869e-07	2.8305e-06	leucine-rich repeat and calponin homology domain-containing protein 1 isoform X2
LOC105182864	-0.735596	6.17494	2.86688e-07	2.8364e-06	phosphatidylinositol N-acetylglucosaminyltransferase subunit Q isoform X2
LOC105191154	-0.623006	6.74407	2.89199e-07	2.859e-06	probable serine/threonine-protein kinase nek3
LOC105188843	1.256	5.85081	2.89779e-07	2.8625e-06	excitatory amino acid transporter 1
LOC105182438	-0.759717	5.33811	2.90799e-07	2.87034e-06	polypeptide N-acetylgalactosaminyltransferase 1
LOC105188145	-0.756545	6.12398	2.91216e-07	2.87205e-06	probable 28S rRNA (cytosine-C(5))-methyltransferase
LOC105189214	-0.66097	6.44613	2.91427e-07	2.87205e-06	PC4 and SFRS1-interacting protein isoform X1
LOC112588223	1.16755	4.17008	2.97171e-07	2.92638e-06	protein scalloped-like isoform X5
LOC112589525	2.93854	2.47059	2.98626e-07	2.93842e-06	glucose dehydrogenase
LOC105186706	-0.684905	6.00378	3.00276e-07	2.95237e-06	DET1 homolog
LOC105191957	-1.0377	4.45371	3.01583e-07	2.96291e-06	phosphatidylglycerophosphatase and protein-tyrosine phosphatase 1 isoform X2
LOC105188107	-0.698364	6.26772	3.01891e-07	2.96364e-06	uncharacterized protein LOC105188107 isoform X1
LOC105181919	-1.14757	3.86258	3.04212e-07	2.9841e-06	mitochondrial-processing peptidase subunit beta-like
LOC112588941	0.815854	5.77494	3.04584e-07	2.98544e-06	protein bric-a-brac 2-like
LOC105192205	-0.781605	5.94437	3.05424e-07	2.99136e-06	glyoxalase domain-containing protein 4 isoform X1
LOC105183998	-0.823911	5.01477	3.07867e-07	3.01295e-06	RNA-binding protein 7
LOC105190882	-0.861385	5.2072	3.0904e-07	3.02209e-06	reticulon-4-interacting protein 1, mitochondrial
LOC105181260	1.75224	4.658	3.11221e-07	3.04108e-06	uncharacterized protein LOC105181260
LOC105191758	-0.910818	4.5685	3.14517e-07	3.07091e-06	regucalcin isoform X1
LOC105183509	-0.78639	5.30551	3.18214e-07	3.10461e-06	uncharacterized protein LOC105183509 isoform X2
LOC105186904	0.664865	7.06387	3.18729e-07	3.10724e-06	MKL/myocardin-like protein 2 isoform X1
LOC105185672	-0.580698	7.33168	3.24665e-07	3.16267e-06	arginine/serine-rich coiled-coil protein 2 isoform X1
LOC105181165	-1.53864	2.94439	3.25338e-07	3.16679e-06	uncharacterized protein LOC105181165 isoform X2
LOC105192615	-0.983053	4.81359	3.26823e-07	3.1788e-06	THAP domain-containing protein 2 isoform X1
LOC105183000	0.556668	9.93915	3.27812e-07	3.18597e-06	Down syndrome cell adhesion molecule-like protein Dscam2 isoform X36
LOC105187348	-0.816173	4.96759	3.28766e-07	3.19279e-06	nucleolar GTP-binding protein 1
LOC105186576	-0.596199	6.69233	3.31216e-07	3.21411e-06	CDK5RAP1-like protein
LOC105191184	-0.5727	8.25057	3.31495e-07	3.21436e-06	zinc finger protein 493 isoform X2
LOC105187494	-0.865591	4.8868	3.35858e-07	3.25417e-06	DNA/RNA-binding protein KIN17
LOC105184829	-1.1669	3.84221	3.37621e-07	3.26875e-06	histone RNA hairpin-binding protein
LOC105189408	0.61856	7.4864	3.3864e-07	3.27611e-06	cyclin-T isoform X4
LOC105182239	-0.685953	6.00393	3.39932e-07	3.28609e-06	uncharacterized protein LOC105182239 isoform X1
LOC105191179	-0.71892	6.61679	3.4152e-07	3.29893e-06	60S ribosomal protein L7
LOC105189964	-0.97218	4.4238	3.42206e-07	3.29961e-06	uncharacterized protein LOC105189964
LOC105191207	-0.755326	5.5279	3.42155e-07	3.29961e-06	mitochondrial tRNA-specific 2-thiouridylase 1
LOC105188202	3.50794	2.1561	3.42373e-07	3.29961e-06	uncharacterized protein LOC105188202 isoform X1
LOC105188936	-1.0633	4.32998	3.45751e-07	3.32963e-06	nucleolar protein 12
LOC105186636	-0.731765	5.45253	3.48785e-07	3.35426e-06	DNA polymerase eta
LOC105180755	0.788267	5.80208	3.48839e-07	3.35426e-06	innexin inx3
LOC105182238	-0.739497	6.31208	3.50063e-07	3.36347e-06	polyphosphoinositide phosphatase isoform X1
LOC105186535	-0.573863	7.36018	3.51356e-07	3.37334e-06	cullin-3
LOC105185805	-0.582818	7.57786	3.54689e-07	3.3976e-06	programmed cell death 6-interacting protein isoform X1
LOC105191292	0.542726	10.7461	3.54423e-07	3.3976e-06	sortilin-related receptor isoform X2
LOC105187893	0.628314	7.2017	3.54426e-07	3.3976e-06	ras-related protein Rab-37 isoform X2
LOC105183257	0.629921	7.02554	3.55892e-07	3.40654e-06	dopamine receptor 2
LOC105191156	-0.726674	6.68819	3.57029e-07	3.41485e-06	dnaJ homolog subfamily C member 10 isoform X1
LOC105189564	-0.748597	5.43266	3.67281e-07	3.51025e-06	uncharacterized protein LOC105189564
LOC105186455	-0.799183	5.0215	3.71905e-07	3.55176e-06	protein LZIC isoform X1
LOC105182624	0.583781	7.29825	3.72363e-07	3.55345e-06	NEDD4 family-interacting protein 1-like isoform X1
LOC105186849	-1.07206	4.33248	3.74909e-07	3.57505e-06	diamine acetyltransferase 2
LOC105184326	-0.807131	5.11556	3.81178e-07	3.6321e-06	uncharacterized protein LOC105184326
LOC112588088	-1.15982	4.0222	3.81627e-07	3.63364e-06	uncharacterized protein LOC112588088
LOC105192530	-0.775226	6.04851	3.86516e-07	3.67742e-06	ATP-dependent DNA helicase Q5 isoform X2
LOC105185691	0.577972	9.39841	3.92564e-07	3.73216e-06	sex determination protein fruitless isoform X3
LOC105188663	-0.814218	4.98653	3.93944e-07	3.74247e-06	zinc finger protein GLI4-like
LOC105191737	-0.577863	7.28678	3.98941e-07	3.78241e-06	zinc finger protein 354C isoform X1
LOC105188122	-0.566846	8.28849	3.98674e-07	3.78241e-06	probable chromo domain-containing protein LHP1
LOC105185345	0.538762	10.378	3.99045e-07	3.78241e-06	teneurin-a isoform X5
LOC105191652	2.42707	2.80487	4.00912e-07	3.79726e-06	skin secretory protein xP2-like
LOC105182322	-1.13208	3.69251	4.05138e-07	3.83441e-06	activator of basal transcription 1
LOC105189044	-0.688433	6.51835	4.07384e-07	3.85279e-06	eukaryotic translation initiation factor 1A, X-chromosomal
LOC105186327	1.04976	4.45945	4.09204e-07	3.86711e-06	protein CBFA2T3
LOC105181904	-0.570499	7.0404	4.10165e-07	3.8733e-06	lysosomal alpha-glucosidase
LOC105181449	-0.755452	5.55285	4.1343e-07	3.90123e-06	uncharacterized protein LOC105181449
LOC105185754	-0.758569	5.56972	4.21623e-07	3.97557e-06	HEAT repeat-containing protein 3
LOC105189756	-1.09997	4.2542	4.25661e-07	4.01065e-06	uncharacterized protein LOC105189756
LOC105185898	0.743564	5.6242	4.2759e-07	4.02584e-06	probable citrate synthase 2, mitochondrial
LOC105189465	-0.920142	4.70192	4.30762e-07	4.05269e-06	RPA-interacting protein isoform X1
LOC105181841	-1.09227	3.92733	4.32474e-07	4.06519e-06	translation machinery-associated protein 16 homolog
LOC105184373	-0.654458	6.02493	4.32733e-07	4.06519e-06	histone-lysine N-methyltransferase E(z) isoform X4
LOC105181347	-1.48589	2.93423	4.38882e-07	4.11989e-06	uncharacterized protein LOC105181347 isoform X2
LOC105181343	0.507372	9.23745	4.42886e-07	4.15439e-06	large proline-rich protein BAG6 isoform X2
LOC105188109	-0.551532	7.25743	4.60859e-07	4.31978e-06	biorientation of chromosomes in cell division protein 1-like 1
LOC105184208	-0.571839	6.96984	4.73996e-07	4.43635e-06	ninein
LOC105191192	-0.541074	8.10819	4.73836e-07	4.43635e-06	KAT8 regulatory NSL complex subunit 1
LOC105192304	-1.19295	3.84024	4.81184e-07	4.4991e-06	mitochondrial import inner membrane translocase subunit Tim8 A
LOC112589246	-0.86235	4.96447	4.81411e-07	4.4991e-06	protein ALP1-like
LOC105184679	-0.552759	7.50625	4.82711e-07	4.50792e-06	transcriptional regulator ATRX homolog isoform X1
LOC105181091	-0.679404	6.31664	4.86751e-07	4.54229e-06	gem-associated protein 5
LOC109504039	-0.938455	4.53271	4.8849e-07	4.55516e-06	uncharacterized protein LOC109504039
LOC105186748	-0.823321	5.5565	4.89507e-07	4.56128e-06	delta(14)-sterol reductase
LOC105188789	0.574625	8.04889	4.89891e-07	4.5615e-06	discoidin domain-containing receptor tyrosine kinase B isoform X2
LOC105183276	-0.628703	6.25286	5.00146e-07	4.65356e-06	nuclear valosin-containing protein-like isoform X1
LOC105192495	0.821834	6.38936	5.02743e-07	4.67429e-06	basic-leucine zipper transcription factor A isoform X2
LOC105188938	1.19311	5.46539	5.06169e-07	4.70269e-06	uncharacterized protein LOC105188938
LOC105181505	1.22684	4.14963	5.08894e-07	4.72454e-06	uncharacterized protein LOC105181505
LOC112588807	-1.27696	4.14801	5.11814e-07	4.74816e-06	uncharacterized protein LOC112588807
LOC105192368	-0.66975	6.29464	5.18293e-07	4.80123e-06	prenylcysteine oxidase 1 isoform X1
LOC105188360	0.726266	6.85029	5.18189e-07	4.80123e-06	PR domain zinc finger protein 1
LOC105187133	0.62679	7.85352	5.31386e-07	4.91891e-06	rho guanine nucleotide exchange factor 17
LOC105185798	-0.537321	8.9433	5.33025e-07	4.93048e-06	uncharacterized protein LOC105185798 isoform X2
LOC105184991	0.601449	8.69283	5.34769e-07	4.943e-06	calcium-transporting ATPase sarcoplasmic/endoplasmic reticulum type isoform X2
LOC105182044	0.582433	7.66681	5.40031e-07	4.98799e-06	uncharacterized protein LOC105182044
LOC105183550	-0.866942	4.99052	5.42653e-07	5.00856e-06	rhodanese domain-containing protein CG4456 isoform X2
LOC105183434	0.595158	7.51196	5.43152e-07	5.00951e-06	synaptotagmin-14
LOC105181722	-1.03578	4.57642	5.44852e-07	5.02152e-06	double-strand break repair protein MRE11
LOC112588793	-1.07776	4.356	5.51007e-07	5.0635e-06	uncharacterized protein LOC112588793
LOC105183215	-1.00851	4.69221	5.49895e-07	5.0635e-06	28S ribosomal protein S33, mitochondrial
LOC105188601	0.562009	12.3603	5.50985e-07	5.0635e-06	microtubule-actin cross-linking factor 1 isoform X16
LOC105180591	1.10277	4.6425	5.50297e-07	5.0635e-06	torso-like protein
LOC105185379	0.640833	6.64852	5.52824e-07	5.07651e-06	protein turtle homolog B
LOC105183403	-0.804471	5.33224	5.54451e-07	5.08776e-06	ribosomal RNA processing protein 1 homolog isoform X2
LOC105186512	0.565365	9.04764	5.55304e-07	5.0919e-06	midnolin homolog isoform X3
LOC105188505	0.625073	6.99237	5.6055e-07	5.13627e-06	trace amine-associated receptor 4
LOC105188083	-0.649381	6.32922	5.71108e-07	5.22923e-06	putative ATP-dependent RNA helicase DHX30
LOC105186930	1.36642	4.14751	5.7461e-07	5.25749e-06	lachesin
LOC105182542	-0.838842	4.89095	5.75925e-07	5.26572e-06	uncharacterized protein LOC105182542
LOC105184449	-0.589747	6.49575	5.82128e-07	5.31632e-06	nuclear distribution protein nudE-like 1-A isoform X2
LOC105189721	0.637872	6.40544	5.823e-07	5.31632e-06	SH3 domain-containing RING finger protein 3 isoform X2
LOC105182223	-0.560551	6.88019	5.85543e-07	5.34208e-06	ADP-ribosylation factor GTPase-activating protein 2 isoform X1
LOC105183958	0.614894	7.36208	5.91911e-07	5.39628e-06	uncharacterized protein LOC105183958
LOC105183705	-0.956682	4.70762	5.97681e-07	5.44496e-06	ribosome maturation protein SBDS
LOC105192175	-0.830327	4.7187	6.00674e-07	5.46436e-06	tetratricopeptide repeat protein 27
LOC105182689	-0.553769	7.63548	6.0065e-07	5.46436e-06	uncharacterized protein LOC105182689 isoform X1
LOC105191979	0.887185	5.12843	6.03022e-07	5.48179e-06	5-hydroxytryptamine receptor 1 isoform X2
LOC105185773	2.90007	5.26008	6.11411e-07	5.55405e-06	peptidoglycan-recognition protein SC2 isoform X1
LOC105184325	-0.564392	7.74243	6.15304e-07	5.58541e-06	ATP-binding cassette sub-family A member 1
LOC105191659	1.5353	3.90976	6.15908e-07	5.58688e-06	uncharacterized protein LOC105191659 isoform X1
LOC105191598	-0.737916	5.48925	6.18898e-07	5.60998e-06	josephin-2 isoform X3
LOC105192167	-0.731473	7.0285	6.1956e-07	5.61196e-06	uncharacterized protein LOC105192167
LOC105188030	-0.651782	6.24146	6.27283e-07	5.67785e-06	chromobox protein homolog 1
LOC112589991	-0.881808	4.87202	6.31105e-07	5.70836e-06	piggyBac transposable element-derived protein 4-like
LOC105186990	-1.08662	4.26082	6.35807e-07	5.74678e-06	esterase CG5412 isoform X2
LOC105186171	0.845615	8.38639	6.40978e-07	5.78939e-06	uncharacterized protein LOC105186171 isoform X1
LOC105182137	-0.617168	6.41851	6.42753e-07	5.80128e-06	exosome RNA helicase MTR4 isoform X1
LOC105181690	0.759252	6.2032	6.44513e-07	5.81302e-06	uncharacterized protein LOC105181690 isoform X3
LOC105186115	-0.919241	4.47612	6.55659e-07	5.90513e-06	inhibitor of growth protein 5 isoform X2
LOC105190767	-0.710903	7.0655	6.55298e-07	5.90513e-06	cytochrome c oxidase subunit 7C, mitochondrial
LOC105185842	-0.804193	5.10533	6.57495e-07	5.91482e-06	DNA-directed RNA polymerase II subunit RPB3
LOC105187884	-0.59724	6.56222	6.5767e-07	5.91482e-06	myotubularin-related protein 14
LOC105192248	-1.03659	4.40873	6.61536e-07	5.94537e-06	stAR-related lipid transfer protein 7, mitochondrial isoform X3
LOC105192480	3.39544	2.01442	6.67144e-07	5.99151e-06	uncharacterized protein LOC105192480
LOC105187189	-1.34442	3.21954	6.67797e-07	5.99312e-06	THAP domain-containing protein 1-like
LOC105192036	-0.596183	6.97285	6.7572e-07	6.05993e-06	histone deacetylase 6
LOC105184728	-1.00056	4.66322	6.77848e-07	6.07141e-06	solute carrier family 25 member 40
LOC105184668	0.55529	8.14189	6.7796e-07	6.07141e-06	plexin-B
LOC105189513	-0.89998	4.59856	6.82127e-07	6.1001e-06	protein FRA10AC1 homolog
LOC105185220	0.611024	8.48402	6.81767e-07	6.1001e-06	hemicentin-1 isoform X2
LOC105182705	1.58324	3.54008	6.87613e-07	6.14481e-06	POU domain, class 4, transcription factor 2-like
LOC105189792	-0.81463	5.92806	6.94276e-07	6.19997e-06	beta-alanine-activating enzyme
LOC105182810	-0.774182	5.63643	6.97934e-07	6.22825e-06	Fanconi anemia group M protein
LOC105182786	-0.637831	6.46675	7.05073e-07	6.28752e-06	casein kinase II subunit alpha isoform X1
LOC105186691	-0.817696	5.16155	7.09012e-07	6.3182e-06	coiled-coil domain-containing protein 94
LOC105181259	-3.04239	9.525	7.10456e-07	6.32661e-06	uncharacterized protein LOC105181259
LOC105188063	-0.754207	5.27937	7.23026e-07	6.43402e-06	uncharacterized protein LOC105188063 isoform X2
LOC105181281	-1.04052	4.05045	7.23595e-07	6.43455e-06	probable U2 small nuclear ribonucleoprotein A\\' isoform X1
LOC105192238	0.725249	5.83226	7.39233e-07	6.569e-06	fizzy-related protein homolog
LOC105185882	-1.52518	2.8177	7.40205e-07	6.57298e-06	protein ANTAGONIST OF LIKE HETEROCHROMATIN PROTEIN 1-like
LOC112588056	-1.42363	2.79223	7.4072e-07	6.57298e-06	protein ALP1-like
LOC105187695	-0.638551	5.93405	7.43057e-07	6.5891e-06	uncharacterized protein LOC105187695
LOC105189500	-0.599959	6.75777	7.46079e-07	6.61126e-06	E3 ubiquitin-protein ligase MARCH5 isoform X2
LOC105182628	1.06636	6.08296	7.48517e-07	6.62822e-06	arylsulfatase B
LOC105185325	-0.619733	8.40155	7.52263e-07	6.65674e-06	40S ribosomal protein S6
LOC105184060	0.866868	5.60372	7.52797e-07	6.65681e-06	growth arrest-specific protein 2 isoform X2
LOC105187266	-0.599233	6.73607	7.59976e-07	6.7156e-06	NAD-dependent protein deacetylase sirtuin-2 isoform X1
LOC105187785	-1.06904	4.09236	7.61497e-07	6.72435e-06	probable proline--tRNA ligase, mitochondrial
LOC105183625	-1.05442	4.01735	7.66152e-07	6.75602e-06	neuferricin isoform X2
LOC105187649	-0.64567	6.10877	7.66052e-07	6.75602e-06	protein bric-a-brac 2 isoform X2
LOC105191613	-1.388	2.91158	7.70555e-07	6.79012e-06	tRNA 2\\'-phosphotransferase 1
LOC105182466	-1.00021	4.15176	7.72402e-07	6.80166e-06	prenylated Rab acceptor protein 1
LOC105182316	0.619276	12.4777	7.89819e-07	6.95018e-06	1-phosphatidylinositol 4,5-bisphosphate phosphodiesterase epsilon-1
LOC105186472	0.502251	10.6094	7.92357e-07	6.96767e-06	neural-cadherin isoform X5
LOC105185481	1.08552	4.32612	7.99523e-07	7.02581e-06	uncharacterized protein LOC105185481
LOC105186811	-0.615944	6.84049	8.00581e-07	7.03023e-06	60S ribosomal protein L8
LOC105182940	-0.912952	4.82934	8.07872e-07	7.08932e-06	ADP-ribosylation factor-like protein 2
LOC105186654	-1.29029	3.52765	8.10782e-07	7.10993e-06	uncharacterized protein LOC105186654 isoform X1
LOC105191163	0.600728	7.57859	8.22831e-07	7.2106e-06	potassium voltage-gated channel protein eag isoform X6
LOC105188446	-1.17495	3.5834	8.28773e-07	7.25764e-06	DNA-directed RNA polymerase III subunit RPC9
LOC105192251	-0.902867	4.39182	8.36535e-07	7.32055e-06	DNA-directed primase/polymerase protein
LOC105182269	-0.840699	5.6414	8.43541e-07	7.37676e-06	uncharacterized protein LOC105182269 isoform X1
LOC105183346	-2.28771	3.58901	8.4451e-07	7.38013e-06	uncharacterized protein LOC105183346
LOC105191165	0.564136	7.47817	8.46105e-07	7.38897e-06	protein similar isoform X2
LOC105181971	1.48151	4.3648	8.49505e-07	7.41354e-06	ion transport peptide
LOC105188112	0.586313	6.71297	8.54092e-07	7.44843e-06	ras-related protein Rab-1A
LOC105186539	-1.05379	4.03847	8.54806e-07	7.44952e-06	phosphatidylinositol N-acetylglucosaminyltransferase subunit C isoform X2
LOC105190015	1.36322	9.01155	8.69007e-07	7.56807e-06	cytochrome P450 9e2-like
LOC105183909	0.779985	6.38632	8.74084e-07	7.60706e-06	monocarboxylate transporter 1 isoform X2
LOC105186466	-0.728991	5.80663	8.9347e-07	7.77043e-06	uncharacterized protein LOC105186466 isoform X1
LOC105181906	1.07605	4.34885	8.99381e-07	7.81646e-06	protein N-terminal asparagine amidohydrolase
LOC105189558	0.53842	8.71393	9.15068e-07	7.94733e-06	arginine-glutamic acid dipeptide repeats protein isoform X1
LOC105187182	-0.974668	4.68266	9.30911e-07	8.07939e-06	telomere length and silencing protein 1 homolog
LOC105184510	0.662586	7.57538	9.35766e-07	8.11596e-06	neuroligin-1 isoform X2
LOC105190391	-0.876956	4.82343	9.4628e-07	8.20153e-06	DNA replication factor Cdt1
LOC105187812	1.88662	2.91721	9.5582e-07	8.27854e-06	homeobox protein OTX2-B
LOC105182256	-0.875118	4.78501	9.6423e-07	8.33996e-06	optic atrophy 3 protein homolog
LOC112589573	3.66432	1.78666	9.64129e-07	8.33996e-06	uncharacterized protein LOC112589573
LOC105182554	0.916712	4.87403	9.68571e-07	8.37179e-06	kinesin-like protein CG14535 isoform X2
LOC105191658	-0.899859	5.03786	9.69439e-07	8.37357e-06	DNA mismatch repair protein Mlh1 isoform X1
LOC105185133	-0.600527	6.12402	9.82334e-07	8.47916e-06	myosin-10
LOC105190384	-0.534042	10.278	9.85124e-07	8.49745e-06	eukaryotic initiation factor 4A-I
LOC105183386	-0.76459	5.02259	9.94721e-07	8.57439e-06	probable leucine--tRNA ligase, mitochondrial
LOC105187380	-0.708197	5.31371	1.01828e-06	8.77149e-06	phosphorylated adapter RNA export protein
LOC105181263	-0.971545	4.87766	1.0337e-06	8.89827e-06	uncharacterized protein LOC105181263
LOC105187503	-0.589959	7.0569	1.04166e-06	8.9607e-06	45 kDa calcium-binding protein isoform X1
LOC105180857	-0.706051	5.76985	1.04443e-06	8.97841e-06	cysteine--tRNA ligase, cytoplasmic
LOC105190560	0.64492	6.61607	1.04519e-06	8.97888e-06	ubiquitin-conjugating enzyme E2 H isoform X2
LOC105192538	0.559296	7.43799	1.05099e-06	9.02252e-06	nucleolysin TIAR isoform X3
LOC105184133	-0.615661	6.64592	1.06001e-06	9.09382e-06	probable ATP-dependent RNA helicase DDX43
LOC105191289	0.624079	6.66372	1.09257e-06	9.36681e-06	tyrosine-protein kinase Src64B isoform X1
LOC105180994	0.705201	5.84103	1.10069e-06	9.43003e-06	uncharacterized protein LOC105180994
LOC105183498	0.781952	5.67902	1.13194e-06	9.6912e-06	dipeptidase 1
LOC105185184	-0.87915	4.42313	1.14023e-06	9.749e-06	probable U3 small nucleolar RNA-associated protein 11
LOC105185276	-0.652728	6.13376	1.13988e-06	9.749e-06	pre-rRNA-processing protein TSR1 homolog
LOC105191738	-0.879946	4.56622	1.15455e-06	9.86477e-06	zinc finger matrin-type protein 2
LOC105185951	-2.1654	1.49375	1.15842e-06	9.8911e-06	protein chibby homolog 1
LOC105184368	1.61985	3.59894	1.16109e-06	9.90723e-06	luc7-like protein 3
LOC105187987	0.761654	6.40229	1.1624e-06	9.91169e-06	protein hairy
LOC105180940	-0.780002	5.17554	1.16393e-06	9.9181e-06	pyrroline-5-carboxylate reductase 2
LOC105185212	-0.954347	4.03919	1.1678e-06	9.94437e-06	ribonuclease P/MRP protein subunit POP5
LOC105185174	-0.587967	6.4047	1.1696e-06	9.953e-06	RNA exonuclease 1 homolog
LOC105181664	0.892676	5.16505	1.1747e-06	9.98965e-06	uncharacterized protein LOC105181664
LOC105183815	-0.637634	5.77648	1.20516e-06	1.02419e-05	differentially expressed in FDCP 6 homolog
LOC105191583	0.561918	7.29081	1.21238e-06	1.02963e-05	beta-2 adrenergic receptor
LOC105189485	-1.23022	3.27838	1.22154e-06	1.03671e-05	uncharacterized protein LOC105189485
LOC105191295	0.743168	5.70588	1.22625e-06	1.04002e-05	transcription factor Sox-2 isoform X3
LOC105181248	-0.891778	4.63552	1.24911e-06	1.05869e-05	retinoblastoma-binding protein 5 homolog
LOC105192200	-0.669868	5.5751	1.25534e-06	1.06307e-05	pyridine nucleotide-disulfide oxidoreductase domain-containing protein 1
LOC105180538	0.604586	7.2853	1.25596e-06	1.06307e-05	2-phosphoxylose phosphatase 1
LOC105180649	0.56098	7.90964	1.26448e-06	1.06957e-05	tyrosine-protein phosphatase 69D isoform X1
LOC105184650	-0.653862	5.78648	1.27703e-06	1.07946e-05	DNA-directed RNA polymerase III subunit RPC2
LOC105187225	-0.538434	8.04226	1.28909e-06	1.08893e-05	small subunit processome component 20 homolog
LOC105185264	-0.542435	6.90436	1.29338e-06	1.09182e-05	LMBR1 domain-containing protein 2 homolog
LOC105183390	-0.782811	5.8673	1.29863e-06	1.09553e-05	leucine-rich repeat-containing protein 47
LOC105190923	0.871101	5.65612	1.30535e-06	1.10046e-05	protein shisa-5 isoform X3
LOC105192143	-0.610805	6.50753	1.30758e-06	1.10161e-05	proliferation-associated protein 2G4
LOC105185521	-0.750326	5.22961	1.31428e-06	1.10651e-05	60S ribosomal export protein NMD3
LOC105186549	-0.748087	5.33683	1.32619e-06	1.1158e-05	F-box only protein 28
LOC112590757	6.61505	1.31792	1.32774e-06	1.11636e-05	uncharacterized protein LOC112590757
LOC105181028	-0.694152	5.55953	1.33726e-06	1.12362e-05	uncharacterized protein LOC105181028
LOC105182086	-0.63892	5.82397	1.36624e-06	1.14721e-05	negative elongation factor D
LOC105191338	-1.19316	4.17273	1.37489e-06	1.15371e-05	U6 snRNA phosphodiesterase
LOC105182750	-0.884052	4.86659	1.37852e-06	1.15598e-05	zinc finger protein 511
LOC109504331	-1.0124	4.25772	1.38043e-06	1.15682e-05	uncharacterized protein LOC109504331
LOC112590339	-0.857754	5.07631	1.38739e-06	1.16188e-05	uncharacterized protein LOC112590339 isoform X2
LOC105182783	-0.733042	5.08129	1.39423e-06	1.16684e-05	actin-related protein 6
LOC105184663	0.563032	7.15891	1.39654e-06	1.168e-05	protein BCL9 homolog isoform X1
LOC105183510	0.599444	7.3695	1.40527e-06	1.17452e-05	uncharacterized protein LOC105183510
LOC105189724	-0.888778	4.60972	1.41318e-06	1.17957e-05	probable ATP-dependent RNA helicase DDX55 homolog isoform X1
LOC105184532	-0.628761	6.20316	1.4129e-06	1.17957e-05	calcium-independent phospholipase A2-gamma isoform X2
LOC105183678	0.91976	5.59011	1.4162e-06	1.18132e-05	transcription factor kayak isoform X1
LOC105191395	2.31213	2.45106	1.42081e-06	1.18438e-05	uncharacterized protein LOC105191395
LOC105191671	2.99949	2.3129	1.43591e-06	1.19618e-05	BCL-6 corepressor-like protein 1
LOC105188387	-0.588612	7.16389	1.43827e-06	1.19736e-05	regulator of G-protein signaling 7 isoform X1
LOC105191008	-0.681519	5.62954	1.44478e-06	1.20199e-05	glutamate-rich WD repeat-containing protein 1 isoform X1
LOC105185998	0.565916	7.20493	1.46896e-06	1.2213e-05	transmembrane and TPR repeat-containing protein 1
LOC105183437	-0.978224	3.96199	1.47655e-06	1.2268e-05	39S ribosomal protein L22, mitochondrial
LOC105182885	-0.704934	5.65692	1.47779e-06	1.22703e-05	guanylate kinase isoform X3
LOC105189048	-0.599144	7.18223	1.48933e-06	1.2358e-05	40S ribosomal protein S24
LOC105182540	-0.958354	4.61306	1.49502e-06	1.23971e-05	uncharacterized protein LOC105182540 isoform X1
LOC105181242	0.628477	7.34843	1.50935e-06	1.25077e-05	RNA polymerase II elongation factor Ell
LOC112590195	1.00357	4.61915	1.54341e-06	1.27816e-05	transducin-like enhancer protein 4 isoform X1
LOC105185961	-0.731052	5.4847	1.57407e-06	1.3027e-05	uncharacterized protein LOC105185961 isoform X1
LOC105190361	-0.799989	5.06074	1.57771e-06	1.30486e-05	serine/threonine-protein phosphatase 2A regulatory subunit B\\'\\' subunit gamma
LOC105189530	1.91086	6.54396	1.58196e-06	1.30752e-05	facilitated trehalose transporter Tret1 isoform X1
LOC105183733	-0.511923	8.33403	1.58626e-06	1.31022e-05	oxysterol-binding protein-related protein 8 isoform X3
LOC105191483	-1.05813	4.39289	1.5951e-06	1.31666e-05	pachytene checkpoint protein 2 homolog
LOC112590404	-1.4775	2.45146	1.59646e-06	1.31692e-05	uncharacterized protein LOC112590404
LOC105184854	-0.731921	6.30974	1.60137e-06	1.32011e-05	cytosolic non-specific dipeptidase
LOC105183971	-1.26083	3.11663	1.61315e-06	1.32809e-05	uncharacterized protein LOC105183971 isoform X1
LOC105191585	-0.805555	5.41508	1.61246e-06	1.32809e-05	uncharacterized protein LOC105191585
LOC105183739	0.531496	7.75661	1.62556e-06	1.33744e-05	uncharacterized protein LOC105183739 isoform X3
LOC105189787	-0.545976	8.04752	1.64234e-06	1.35036e-05	phosphatidate cytidylyltransferase, photoreceptor-specific
LOC105180780	-0.540013	6.90524	1.6882e-06	1.38718e-05	nucleolar and coiled-body phosphoprotein 1 isoform X3
LOC105183293	0.754236	5.73305	1.69069e-06	1.38832e-05	forkhead box protein O
LOC105182032	0.540899	8.89302	1.69707e-06	1.39266e-05	neuroendocrine convertase 2
LOC105186299	0.558196	7.98974	1.7012e-06	1.39514e-05	protein FAM151B isoform X1
LOC105192134	-0.504338	8.69068	1.70276e-06	1.39552e-05	heterogeneous nuclear ribonucleoprotein R isoform X6
LOC105182286	-0.623042	6.16881	1.71479e-06	1.40446e-05	partitioning defective 3 homolog
LOC105182678	-0.577469	6.65819	1.72943e-06	1.4142e-05	nucleoporin GLE1
LOC105184534	0.636156	7.88602	1.7281e-06	1.4142e-05	dachshund homolog 2
LOC105182426	0.682786	5.62758	1.73003e-06	1.4142e-05	TWiK family of potassium channels protein 18
LOC105181528	-0.675014	6.0368	1.73261e-06	1.41539e-05	40S ribosomal protein S16
LOC105187858	-0.532851	7.98057	1.75575e-06	1.43337e-05	endoribonuclease Dicer
LOC105191918	-0.862395	4.46641	1.75934e-06	1.43471e-05	peroxisomal membrane protein 11C isoform X1
LOC105185312	0.784221	5.25637	1.75966e-06	1.43471e-05	esterase FE4
LOC105183896	-0.598224	6.1136	1.82995e-06	1.49106e-05	transport and Golgi organization protein 6 homolog
LOC105181399	0.774873	5.24302	1.83973e-06	1.49807e-05	protein vein isoform X2
LOC105184865	-0.679455	5.67096	1.8448e-06	1.50123e-05	X-ray repair cross-complementing protein 5-like isoform X1
LOC105184045	-0.746969	5.74866	1.84796e-06	1.50284e-05	ATPase ASNA1 homolog isoform X1
LOC105183106	-0.908259	4.7338	1.88439e-06	1.53148e-05	bifunctional coenzyme A synthase
LOC105191599	-0.808325	5.25297	1.8946e-06	1.53878e-05	probable cytosolic Fe-S cluster assembly factor AGAP009023
LOC105182890	-1.03753	3.82205	1.91463e-06	1.55406e-05	uncharacterized protein LOC105182890 isoform X1
LOC105181483	-0.556612	7.53947	1.94452e-06	1.57731e-05	heparan-alpha-glucosaminide N-acetyltransferase isoform X2
LOC105182125	0.588663	6.87417	1.9471e-06	1.57838e-05	hybrid signal transduction histidine kinase B isoform X1
LOC105191696	-0.85592	4.55684	1.97959e-06	1.60165e-05	centromere protein I
LOC105184094	-0.524178	7.5612	1.97853e-06	1.60165e-05	golgin subfamily A member 6-like protein 7 isoform X5
LOC112588620	2.04803	2.70973	1.97851e-06	1.60165e-05	uncharacterized protein LOC112588620
LOC105191538	-0.961918	4.41433	1.99575e-06	1.61369e-05	SUZ domain-containing protein 1 isoform X1
LOC105185357	0.577008	7.68244	2.00383e-06	1.61918e-05	zinc finger protein 316 isoform X3
LOC105188991	-0.529226	7.57931	2.01942e-06	1.63074e-05	transcriptional repressor CTCFL isoform X1
LOC105190295	-0.663267	7.6543	2.02329e-06	1.63282e-05	60S ribosomal protein L6
LOC105181268	1.54417	5.51691	2.04322e-06	1.64786e-05	cartilage oligomeric matrix protein isoform X1
LOC105190005	0.707771	6.10784	2.05115e-06	1.6532e-05	cytochrome P450 9e2
LOC105186000	-0.898007	4.72932	2.05928e-06	1.6587e-05	adenosine deaminase-like protein
LOC105188133	0.496518	10.3581	2.06483e-06	1.66168e-05	arginine kinase isoform X1
LOC105183554	0.622052	6.38036	2.06561e-06	1.66168e-05	uncharacterized protein LOC105183554
LOC105190174	0.568723	9.67852	2.09655e-06	1.6855e-05	ELAV-like protein 3 isoform X11
LOC105182701	3.07596	6.5825	2.11289e-06	1.69756e-05	endocuticle structural glycoprotein SgAbd-1-like
LOC105182726	-0.783196	4.91555	2.12393e-06	1.70426e-05	protein O-mannosyl-transferase 2 isoform X2
LOC105182570	0.787083	5.11722	2.12299e-06	1.70426e-05	uncharacterized protein LOC105182570
LOC105183867	0.851854	4.84862	2.14902e-06	1.7233e-05	ras-related protein Rab-40C
LOC105192092	-0.802908	5.0158	2.16285e-06	1.73329e-05	caseinolytic peptidase B protein homolog
LOC105183258	-0.597918	6.05602	2.20415e-06	1.76527e-05	signal recognition particle subunit SRP72
LOC105185513	-1.14269	3.58774	2.21888e-06	1.77544e-05	vacuolar protein sorting-associated protein 45
LOC105187609	-1.00634	4.38559	2.21964e-06	1.77544e-05	exonuclease 1
LOC105183920	0.549968	7.0933	2.2211e-06	1.77548e-05	tetraspanin-7
LOC112590308	1.07434	4.28056	2.22407e-06	1.77673e-05	glutamate receptor ionotropic, kainate 1-like
LOC105186796	0.59872	7.43583	2.22683e-06	1.77781e-05	RNA-binding protein Musashi homolog Rbp6 isoform X2
LOC105182332	0.93891	4.65088	2.2356e-06	1.78369e-05	G-protein coupled receptor 52 isoform X2
LOC105191963	0.975161	5.99623	2.24849e-06	1.79284e-05	opioid-binding protein/cell adhesion molecule homolog isoform X2
LOC105185510	-0.98994	4.26624	2.25658e-06	1.79816e-05	tRNA-specific adenosine deaminase 1
LOC105187122	0.862754	4.9179	2.26188e-06	1.80125e-05	photoreceptor-specific nuclear receptor isoform X2
LOC105189876	-0.702115	5.6922	2.26373e-06	1.80159e-05	transcription initiation factor TFIID subunit 5
LOC112588861	-1.01935	4.17186	2.27239e-06	1.80735e-05	uncharacterized protein LOC112588861
LOC105188967	-1.01723	4.17844	2.27782e-06	1.81052e-05	sperm-associated antigen 7 homolog
LOC112589278	-0.821714	5.36094	2.28902e-06	1.81753e-05	uncharacterized protein LOC112589278
LOC105183658	-0.628232	6.57954	2.28951e-06	1.81753e-05	protein HEXIM
LOC105188282	0.513781	8.89314	2.3034e-06	1.82741e-05	protein Fe65 homolog isoform X3
LOC105187602	-0.699372	5.25374	2.30904e-06	1.83074e-05	GDP-mannose 4,6 dehydratase isoform X1
LOC105187966	-0.82125	4.79071	2.33587e-06	1.85085e-05	thioredoxin, mitochondrial
LOC105187872	-0.783971	5.05356	2.33777e-06	1.8512e-05	prefoldin subunit 3
LOC105185309	-0.941616	4.38002	2.35715e-06	1.86538e-05	DNA-directed RNA polymerase III subunit RPC3
LOC105186850	-0.671375	5.80918	2.36192e-06	1.86798e-05	zinc finger protein Dzip1 isoform X2
LOC105185129	-0.747561	5.08729	2.36864e-06	1.87212e-05	26S proteasome non-ATPase regulatory subunit 9
LOC105185467	-0.504597	7.83917	2.37403e-06	1.87522e-05	heterogeneous nuclear ribonucleoprotein A1, A2/B1 homolog isoform X1
LOC105189647	0.542254	9.87757	2.38873e-06	1.88565e-05	DNA N6-methyl adenine demethylase isoform X1
LOC105184737	-0.712498	6.84771	2.39139e-06	1.88657e-05	60S ribosomal protein L18a
LOC105189615	0.544718	7.97459	2.40037e-06	1.89248e-05	uncharacterized protein LOC105189615
LOC105180494	-0.515205	8.04485	2.41794e-06	1.90515e-05	UPF0430 protein CG31712 isoform X4
LOC105188104	0.694518	5.97909	2.43904e-06	1.92057e-05	ankyrin repeat domain-containing protein 50, partial
LOC105188607	-0.551339	7.06513	2.44335e-06	1.92277e-05	uncharacterized protein LOC105188607 isoform X2
LOC109503661	2.9161	7.14906	2.44507e-06	1.92293e-05	glutenin, high molecular weight subunit PW212-like
LOC105181118	-0.548655	7.01303	2.47985e-06	1.94907e-05	cation-independent mannose-6-phosphate receptor isoform X1
LOC105187571	3.45696	2.42259	2.50961e-06	1.97123e-05	cytochrome P450 9e2 isoform X2
LOC105183244	0.629548	6.75244	2.51374e-06	1.97326e-05	ras GTPase-activating protein-binding protein 2 isoform X1
LOC105188791	0.694128	5.74485	2.51708e-06	1.97465e-05	discoidin domain-containing receptor 2 isoform X1
LOC105186141	-1.81711	3.1911	2.52203e-06	1.97731e-05	histone H2B
LOC105183940	-0.766659	5.18905	2.53222e-06	1.98407e-05	eukaryotic translation initiation factor 4E-1A isoform X2
LOC105189514	-1.11279	3.65873	2.56801e-06	2.01087e-05	biogenesis of lysosome-related organelles complex 1 subunit 6 isoform X1
LOC105186117	-0.648139	5.66963	2.57107e-06	2.01202e-05	protein KTI12 homolog isoform X2
LOC105184464	-1.11118	4.00939	2.59207e-06	2.0272e-05	DNA replication licensing factor Mcm7
LOC105182421	0.698056	6.02503	2.63545e-06	2.05985e-05	zinc finger protein 180
LOC105185753	0.611085	7.48116	2.64986e-06	2.06984e-05	PHD finger protein rhinoceros
LOC105190670	-0.838596	5.49858	2.68144e-06	2.09195e-05	serine/threonine-protein kinase grp isoform X2
LOC105189754	0.656629	6.83215	2.68147e-06	2.09195e-05	casein kinase I isoform X2
LOC105192198	-0.556398	7.89732	2.69571e-06	2.10175e-05	interferon-inducible double-stranded RNA-dependent protein kinase activator A homolog isoform X5
LOC105191441	0.708826	5.9008	2.74568e-06	2.1394e-05	cadherin-99C isoform X1
LOC105185483	-0.745452	5.04142	2.76452e-06	2.15275e-05	recQ-mediated genome instability protein 1 isoform X1
LOC105182753	0.527281	9.09453	2.80598e-06	2.1837e-05	uncharacterized protein LOC105182753 isoform X1
LOC105181953	-0.837296	5.02672	2.82785e-06	2.19936e-05	ubiquinone biosynthesis O-methyltransferase, mitochondrial isoform X2
LOC105187873	1.60704	3.84337	2.83506e-06	2.20362e-05	cAMP-dependent protein kinase catalytic subunit-like
LOC105182859	-0.650072	5.92592	2.88653e-06	2.24225e-05	hexosaminidase D
LOC105187154	-0.538403	6.8121	2.90308e-06	2.25372e-05	tubulin-specific chaperone D isoform X2
LOC105190348	0.909732	4.86942	2.90994e-06	2.25765e-05	metal-response element-binding transcription factor 2 isoform X2
LOC109504093	0.885007	4.943	2.91215e-06	2.25799e-05	beta-1,4-glucuronyltransferase 1
LOC105187251	-0.728654	5.44751	2.93949e-06	2.27779e-05	tRNA (guanine(10)-N2)-methyltransferase homolog
LOC105188772	0.537273	8.78906	2.95225e-06	2.28628e-05	uncharacterized protein LOC105188772 isoform X2
LOC112588078	-1.12769	4.14487	2.95561e-06	2.28748e-05	uncharacterized protein LOC112588078 isoform X1
LOC105181420	-0.786188	5.50783	2.96794e-06	2.29562e-05	poly(ADP-ribose) glycohydrolase ARH3 isoform X1
LOC105186150	0.559934	6.81773	2.98762e-06	2.30943e-05	uncharacterized protein LOC105186150 isoform X2
LOC105185563	1.1458	4.33816	2.99734e-06	2.31553e-05	fork head domain transcription factor slp2 isoform X2
LOC105185909	-0.878986	4.51872	3.0084e-06	2.32265e-05	adrenodoxin-like protein, mitochondrial
LOC105187327	-0.523555	7.56735	3.03685e-06	2.34319e-05	splicing factor, suppressor of white-apricot homolog isoform X1
LOC105189136	-0.4981	10.4019	3.058e-06	2.35663e-05	elongation factor 1-alpha
LOC105181937	0.745051	6.34607	3.05784e-06	2.35663e-05	uncharacterized protein DDB_G0271670
LOC105185925	-0.90626	4.51025	3.08615e-06	2.37688e-05	calcium and integrin-binding protein 1
LOC105192184	0.927762	5.12402	3.12193e-06	2.40298e-05	opsin, ultraviolet-sensitive
LOC112589629	-0.969843	4.00415	3.14202e-06	2.41697e-05	uncharacterized protein LOC112589629
LOC105185484	0.514795	8.01596	3.23469e-06	2.48674e-05	DAZ-associated protein 2 isoform X2
LOC105181677	-0.925056	4.41848	3.2405e-06	2.48969e-05	uncharacterized protein LOC105181677 isoform X1
LOC105183521	-0.711917	5.21366	3.26043e-06	2.50349e-05	phosphorylase b kinase gamma catalytic chain, skeletal muscle/heart isoform isoform X3
LOC105189656	0.884679	4.85026	3.27448e-06	2.51275e-05	uncharacterized protein LOC105189656 isoform X1
LOC105180496	0.610991	8.08772	3.2923e-06	2.52489e-05	serine/threonine-protein kinase 24 isoform X4
LOC105185678	-1.37456	3.42754	3.30089e-06	2.52919e-05	coiled-coil domain-containing protein 86
LOC105181243	-0.9358	4.03954	3.3019e-06	2.52919e-05	UPF0428 protein CXorf56 homolog
LOC105184671	-0.96416	4.21723	3.31649e-06	2.53883e-05	NAD-dependent protein deacylase Sirt4 isoform X1
LOC105185726	0.5885	6.78258	3.33075e-06	2.54821e-05	leishmanolysin-like peptidase isoform X1
LOC109504360	0.634581	6.61654	3.34542e-06	2.55788e-05	leucine repeat adapter protein 25 isoform X2
LOC105191505	-0.874806	4.39264	3.38161e-06	2.58399e-05	alpha-ketoglutarate-dependent dioxygenase alkB homolog 7, mitochondrial
LOC105192566	0.467858	9.89163	3.39203e-06	2.59039e-05	histone-lysine N-methyltransferase 2C-like isoform X2
LOC105180544	-0.637689	5.64654	3.41681e-06	2.60617e-05	DNA-binding protein Ets97D isoform X1
LOC105182317	-0.630491	7.0113	3.41605e-06	2.60617e-05	N-acetylneuraminate lyase
LOC105186523	-1.05761	3.91736	3.42252e-06	2.60895e-05	UPF0488 protein CG14286
LOC105183493	0.664157	5.75511	3.43426e-06	2.61632e-05	myoglobin isoform X2
LOC105180822	-0.612978	6.47029	3.47879e-06	2.64757e-05	tudor and KH domain-containing protein homolog
LOC105181748	0.555385	8.5152	3.47946e-06	2.64757e-05	PHD finger protein rhinoceros
LOC105192576	-0.812433	5.00361	3.48337e-06	2.64895e-05	Down syndrome critical region protein 3 homolog
LOC105187156	-0.867095	4.71433	3.4973e-06	2.65795e-05	eukaryotic translation initiation factor 4E type 2 isoform X1
LOC105184438	-0.717222	5.40478	3.49999e-06	2.65839e-05	uncharacterized protein LOC105184438 isoform X1
LOC105184352	1.28626	3.8445	3.50749e-06	2.6625e-05	probable G-protein coupled receptor Mth-like 1
LOC105189941	-0.807474	4.87806	3.54392e-06	2.68853e-05	actin-related protein 2/3 complex subunit 4
LOC105187238	-0.985497	4.50731	3.57377e-06	2.70955e-05	Golgi SNAP receptor complex member 2
LOC105192442	-0.469985	9.76209	3.58447e-06	2.71604e-05	vigilin
LOC105190942	0.57813	7.33151	3.58833e-06	2.71734e-05	semaphorin-2A isoform X2
LOC105187443	-0.583537	6.10545	3.61957e-06	2.73935e-05	ubiquitin carboxyl-terminal hydrolase MINDY-3 homolog
LOC105191602	-1.01362	4.4036	3.65464e-06	2.76424e-05	thioredoxin domain-containing protein 9
LOC105185973	-0.855795	4.43816	3.693e-06	2.79159e-05	DNA-directed RNA polymerases I, II, and III subunit RPABC2
LOC105182661	-0.988661	4.18073	3.6998e-06	2.79339e-05	S-phase kinase-associated protein 2
LOC105183933	-0.612472	6.1779	3.69957e-06	2.79339e-05	kinesin-associated protein 3 isoform X3
LOC105191919	2.07095	6.41177	3.71263e-06	2.80141e-05	invertebrate-type lysozyme 3
LOC105185586	-0.47752	8.49218	3.73904e-06	2.81966e-05	type I inositol 3,4-bisphosphate 4-phosphatase isoform X5
LOC105182469	-1.19525	3.99734	3.76215e-06	2.8337e-05	ribonuclease P protein subunit p21 isoform X1
LOC105181410	-1.00333	3.93043	3.7616e-06	2.8337e-05	transmembrane protein 147
LOC105183136	-0.712889	6.0004	3.77387e-06	2.84084e-05	39S ribosomal protein L16, mitochondrial
LOC105190069	0.526331	8.31293	3.80042e-06	2.85913e-05	bax inhibitor 1
LOC105187915	0.534632	8.06848	3.82507e-06	2.87596e-05	synaptic vesicular amine transporter
LOC105181802	-0.569768	7.30911	3.83041e-06	2.87826e-05	uncharacterized protein LOC105181802
LOC105180937	-1.0851	3.88062	3.87964e-06	2.91209e-05	phosphomevalonate kinase isoform X1
LOC105181473	-0.651853	6.23492	3.88002e-06	2.91209e-05	phosphatidylinositol phosphatase PTPRQ isoform X2
LOC112588898	1.19537	4.21033	3.88542e-06	2.91441e-05	probable serine/threonine-protein kinase DDB_G0282963
LOC105183564	0.559785	7.44409	3.89036e-06	2.91638e-05	metabotropic glutamate receptor isoform X2
LOC105185323	0.881056	4.58566	3.89911e-06	2.92121e-05	zinc transporter 7-A
LOC112588752	-1.17528	3.35827	3.9058e-06	2.9245e-05	uncharacterized protein LOC112588752
LOC105186138	-0.712939	6.05276	3.92994e-06	2.94083e-05	nuclear pore complex protein Nup155 isoform X1
LOC105185242	-1.28354	3.20996	3.95832e-06	2.96032e-05	uncharacterized protein LOC105185242 isoform X2
LOC105191168	4.67786	7.68298	3.96445e-06	2.96315e-05	uncharacterized protein LOC105191168
LOC105187672	-0.653752	5.80792	3.97533e-06	2.96953e-05	tetratricopeptide repeat protein 17 isoform X2
LOC105192303	-0.677375	5.8657	3.98141e-06	2.97231e-05	peroxisomal biogenesis factor 3
LOC105187191	-0.570137	6.48116	4.00241e-06	2.98623e-05	nuclear cap-binding protein subunit 1
LOC112590366	-0.929695	4.15183	4.01924e-06	2.99702e-05	putative nuclease HARBI1
LOC105188937	-1.06293	3.67184	4.07547e-06	3.03716e-05	endonuclease III-like protein 1
LOC105192174	-0.711182	5.32456	4.09191e-06	3.04762e-05	uncharacterized protein LOC105192174 isoform X1
LOC105190071	-0.546349	6.83499	4.10228e-06	3.05354e-05	DDB1- and CUL4-associated factor 8 isoform X1
LOC105181875	-0.59831	6.15334	4.10746e-06	3.05561e-05	uncharacterized protein LOC105181875 isoform X2
LOC105184015	-0.622361	7.34722	4.16013e-06	3.09296e-05	glycerol-3-phosphate acyltransferase 1, mitochondrial isoform X1
LOC105182545	-0.574768	6.81014	4.16556e-06	3.09519e-05	vacuolar protein sorting-associated protein 35 isoform X1
LOC105187843	-0.714355	5.45341	4.19055e-06	3.11192e-05	rac GTPase-activating protein 1 isoform X2
LOC105189050	0.479358	9.87232	4.21022e-06	3.1247e-05	talin-1 isoform X2
LOC105188969	0.90276	8.67522	4.27647e-06	3.17201e-05	uncharacterized protein LOC105188969
LOC105183251	-0.571354	6.49348	4.2876e-06	3.1784e-05	activin receptor type-2A
LOC109503911	-1.32553	3.33693	4.29554e-06	3.18056e-05	uncharacterized protein LOC109503911
LOC105189178	0.583339	7.14751	4.29364e-06	3.18056e-05	dual specificity protein kinase splA isoform X1
LOC105182307	0.544275	7.82584	4.30691e-06	3.18711e-05	pyruvate kinase isoform X1
LOC105189437	0.558653	7.73025	4.31271e-06	3.18768e-05	interferon regulatory factor 2-binding protein-like
LOC105184631	2.53194	2.33671	4.31235e-06	3.18768e-05	maltase 2
LOC105183766	-0.566579	6.69872	4.33886e-06	3.20514e-05	H/ACA ribonucleoprotein complex non-core subunit NAF1 isoform X3
LOC105189189	-0.63624	5.84503	4.37218e-06	3.22787e-05	elongation factor G, mitochondrial
LOC105180489	-0.51102	8.33682	4.40636e-06	3.2512e-05	far upstream element-binding protein 1
LOC112590608	1.32642	4.00405	4.43874e-06	3.27319e-05	uncharacterized protein LOC112590608, partial
LOC105187414	0.67268	6.07098	4.44836e-06	3.27836e-05	probable beta-hexosaminidase fdl
LOC105188228	-0.65259	5.65428	4.48569e-06	3.30396e-05	probable ATP-dependent RNA helicase pitchoune
LOC105185200	-0.972232	4.15267	4.50863e-06	3.31892e-05	queuine tRNA-ribosyltransferase accessory subunit 2
LOC112589961	-0.598525	6.33733	4.52604e-06	3.3298e-05	ralA-binding protein 1
LOC105186470	0.918266	5.17649	4.53e-06	3.33078e-05	aromatic-L-amino-acid decarboxylase
LOC105187537	-0.568185	6.41647	4.53425e-06	3.33196e-05	UTP--glucose-1-phosphate uridylyltransferase isoform X3
LOC105191063	-0.655952	5.5215	4.54761e-06	3.33984e-05	ras-related protein Rab-39B
LOC105191722	0.52937	9.07709	4.63142e-06	3.39942e-05	ALK tyrosine kinase receptor
LOC105186792	0.591264	6.18337	4.64514e-06	3.40751e-05	transmembrane protein 35A
LOC105192573	-0.604623	6.5789	4.69287e-06	3.44053e-05	putative elongator complex protein 1
LOC105180549	-0.649993	5.70914	4.78365e-06	3.50506e-05	AP-3 complex subunit mu-1 isoform X1
LOC105190570	-0.528397	6.94775	4.80596e-06	3.51936e-05	ras GTPase-activating protein 1
LOC105181546	-0.926904	4.20849	4.87043e-06	3.56039e-05	GATOR complex protein NPRL2
LOC105184648	-0.587433	6.07333	4.86558e-06	3.56039e-05	FAST kinase domain-containing protein 4
LOC105184537	-0.52845	7.5394	4.86829e-06	3.56039e-05	cohesin subunit SA-2
LOC105185764	0.583346	6.81356	4.8758e-06	3.56226e-05	protein SCAI isoform X2
LOC105182720	2.99275	1.70189	4.90572e-06	3.58206e-05	uncharacterized protein LOC105182720 isoform X1
LOC105180746	-0.605919	6.36358	4.936e-06	3.60208e-05	nucleolar protein 56
LOC105186468	-0.873035	4.41642	4.94115e-06	3.60376e-05	dynein light chain Tctex-type
LOC105184709	-0.907933	4.60122	5.01949e-06	3.65879e-05	probable 28S ribosomal protein S23, mitochondrial
LOC105183675	0.528289	7.65443	5.13062e-06	3.73764e-05	disintegrin and metalloproteinase domain-containing protein 19
LOC105184148	-0.652811	5.97879	5.168e-06	3.76271e-05	DNA primase small subunit
LOC105190157	0.732806	5.50413	5.18149e-06	3.77036e-05	histone-lysine N-methyltransferase SETD1B isoform X1
LOC105187373	-0.851576	4.54195	5.24419e-06	3.8116e-05	WASH complex subunit 3
LOC105183864	0.576386	7.08637	5.24138e-06	3.8116e-05	forkhead box protein K2 isoform X1
LOC105190248	-0.873586	4.79967	5.25399e-06	3.81653e-05	cell division cycle protein 23 homolog
LOC112589981	-1.50277	2.37511	5.26691e-06	3.82237e-05	uncharacterized protein LOC112589981
LOC105183425	-0.896339	4.46242	5.26806e-06	3.82237e-05	set1/Ash2 histone methyltransferase complex subunit ASH2
LOC105185555	-0.550104	6.71191	5.27655e-06	3.82633e-05	serine/threonine-protein kinase ATR
LOC105192028	-0.766977	4.99334	5.35981e-06	3.88448e-05	probable tubulin polyglutamylase TTLL1
LOC105184483	1.9051	3.04833	5.39417e-06	3.90715e-05	uncharacterized protein LOC105184483
LOC105188974	-0.646165	5.65654	5.41163e-06	3.91755e-05	armadillo repeat-containing protein 1
LOC105186911	-0.86422	4.46121	5.44394e-06	3.93643e-05	hemK methyltransferase family member 2
LOC105189662	-0.560858	6.53831	5.4429e-06	3.93643e-05	dnaJ homolog dnj-5
LOC105186118	-0.73951	5.45917	5.45776e-06	3.94418e-05	kinesin-like protein KIF23
LOC105181557	-0.56309	6.99836	5.46489e-06	3.94707e-05	nucleosome assembly protein 1-like 1 isoform X2
LOC112588433	-1.19064	3.13797	5.48394e-06	3.95406e-05	trihelix transcription factor GT-4-like isoform X2
LOC105187234	-0.972851	4.52992	5.48291e-06	3.95406e-05	N-alpha-acetyltransferase 20 isoform X1
LOC105191998	0.580719	7.27404	5.481e-06	3.95406e-05	uncharacterized protein LOC105191998
LOC105184344	-0.548481	6.46562	5.49806e-06	3.96199e-05	inner nuclear membrane protein Man1 isoform X2
LOC105183414	0.61971	6.66587	5.52115e-06	3.97636e-05	vesicular glutamate transporter 1
LOC105189660	-0.990152	3.66447	5.55437e-06	3.99801e-05	protein nessun dorma
LOC105185781	-0.562717	6.98653	5.56359e-06	4.00237e-05	UPF0518 protein AAEL005291 isoform X2
LOC105192331	-0.615838	6.09439	5.58751e-06	4.01729e-05	protein phosphatase inhibitor 2 isoform X1
LOC105190421	-0.810478	4.65237	5.60131e-06	4.02493e-05	PIH1 domain-containing protein 1 isoform X2
LOC105184582	-0.809436	5.46519	5.61589e-06	4.03088e-05	exocyst complex component 4
LOC109504362	1.78562	2.83276	5.61596e-06	4.03088e-05	transcription factor Sp9 isoform X3
LOC105181341	-0.717268	5.31632	5.69493e-06	4.08524e-05	transcription factor IIIA
LOC105189821	-0.740807	5.2211	5.71342e-06	4.09618e-05	cyclin-dependent kinase 7
LOC105185922	-0.534293	7.09981	5.73224e-06	4.10735e-05	ATP-binding cassette sub-family B member 6, mitochondrial
LOC109504428	-1.38992	2.61986	5.77284e-06	4.1341e-05	uncharacterized protein LOC109504428
LOC105190630	-1.67967	1.72801	5.82575e-06	4.16963e-05	tectonic-3
LOC105181272	0.499516	10.6528	5.84451e-06	4.18069e-05	microtubule-associated protein futsch isoform X2
LOC105191194	-0.480269	8.26006	5.86898e-06	4.19583e-05	transcription elongation regulator 1 isoform X1
LOC105190600	-1.27501	3.38258	5.9587e-06	4.25756e-05	leucine-rich repeat protein 1 isoform X3
LOC105181426	-0.959312	4.25947	6.00023e-06	4.28482e-05	uncharacterized protein LOC105181426
LOC105192443	-0.685459	5.3212	6.02146e-06	4.29755e-05	bystin
LOC105182207	0.566793	7.48362	6.02884e-06	4.30039e-05	uncharacterized protein DDB_G0271670 isoform X1
LOC105187533	-0.875896	4.54686	6.06461e-06	4.32347e-05	m7GpppX diphosphatase
LOC105181793	1.24165	4.06761	6.12955e-06	4.36731e-05	serine proteinase stubble isoform X2
LOC105187324	0.577984	6.71295	6.20823e-06	4.42088e-05	RING finger protein 11
LOC105183749	-0.696374	5.68524	6.21846e-06	4.42567e-05	zinc finger protein 266 isoform X2
LOC105191488	-0.622577	6.62312	6.22831e-06	4.43019e-05	serine/threonine-protein kinase VRK1
LOC105186640	1.2879	3.65028	6.2471e-06	4.44106e-05	lipase 3
LOC105185063	-0.576249	6.57094	6.26661e-06	4.45243e-05	m7GpppN-mRNA hydrolase
LOC105187725	0.586024	7.14555	6.28523e-06	4.46255e-05	nephrin isoform X1
LOC105187914	0.596452	6.91157	6.28791e-06	4.46255e-05	alpha-1,6-mannosyl-glycoprotein 2-beta-N-acetylglucosaminyltransferase isoform X2
LOC105185715	-1.00095	4.13429	6.33928e-06	4.49648e-05	protein DPCD
LOC105183222	2.143	3.90367	6.3597e-06	4.50844e-05	hemolymph lipopolysaccharide-binding protein
LOC105182709	6.37297	1.08606	6.38653e-06	4.52493e-05	uncharacterized protein LOC105182709 isoform X1
LOC105181970	0.621686	6.48503	6.47656e-06	4.58615e-05	transmembrane protein adipocyte-associated 1 homolog isoform X2
LOC105183401	-0.713293	5.52663	6.4851e-06	4.58963e-05	charged multivesicular body protein 2a
LOC105188688	-0.772229	4.73066	6.49328e-06	4.59284e-05	RNA-binding protein 8A
LOC105189230	1.22603	3.95579	6.55626e-06	4.6348e-05	esterase FE4
LOC105182170	0.540187	7.02114	6.56358e-06	4.63739e-05	uncharacterized protein LOC105182170 isoform X1
LOC105183266	-0.868393	4.47944	6.61262e-06	4.66942e-05	ubiquitin thioesterase otubain-like
LOC105181761	2.79487	1.86936	6.61653e-06	4.66958e-05	uncharacterized protein LOC105181761 isoform X1
LOC105185763	0.726278	6.82157	6.6491e-06	4.68995e-05	uncharacterized protein LOC105185763 isoform X1
LOC105184711	-1.09505	4.09247	6.67262e-06	4.70392e-05	DNA replication licensing factor Mcm3
LOC105192108	0.602596	7.36953	6.68932e-06	4.71306e-05	slo-interacting protein 1 isoform X3
LOC112589724	-1.08051	3.96426	6.70612e-06	4.72227e-05	uncharacterized protein LOC112589724
LOC105181128	1.14085	5.10101	6.78272e-06	4.77355e-05	G-protein coupled receptor moody isoform X1
LOC105184349	-1.51918	3.1429	6.83135e-06	4.80511e-05	telomerase reverse transcriptase-like
LOC105189902	0.467651	9.48216	6.84779e-06	4.81399e-05	ITG-like peptide isoform X1
LOC105180510	-0.566991	6.48065	6.886e-06	4.83817e-05	BRCA1-associated protein isoform X2
LOC105185246	-0.706235	5.16697	6.91172e-06	4.85355e-05	cysteine-rich protein 2-binding protein
LOC105180561	-0.581814	7.20261	6.96798e-06	4.89034e-05	60S ribosomal protein L23a isoform X3
LOC105192436	0.632378	6.11719	7.11593e-06	4.9903e-05	thrombospondin type-1 domain-containing protein 4 isoform X1
LOC105180725	0.721321	5.91227	7.1183e-06	4.9903e-05	uncharacterized protein LOC105180725
LOC105187171	-0.546933	6.99218	7.16525e-06	5.02043e-05	26S proteasome non-ATPase regulatory subunit 12 isoform X1
LOC105190889	0.874436	8.96588	7.20642e-06	5.04649e-05	uncharacterized protein LOC105190889
LOC105181935	-0.529926	7.25303	7.24645e-06	5.07116e-05	eukaryotic initiation factor 4A-III
LOC105189231	2.67999	5.18567	7.24967e-06	5.07116e-05	pancreatic lipase-related protein 2
LOC105186396	-0.594119	5.75485	7.31235e-06	5.11218e-05	WD repeat-containing protein 3 isoform X1
LOC105186239	0.676772	6.21796	7.31639e-06	5.11218e-05	uncharacterized protein LOC105186239
LOC105186836	-1.12148	3.32009	7.32044e-06	5.11219e-05	surfeit locus protein 6 homolog
LOC105184415	-0.810226	4.57122	7.40069e-06	5.16538e-05	uncharacterized protein LOC105184415
LOC105181355	0.856009	4.99682	7.40792e-06	5.16758e-05	protein rolling stone isoform X2
LOC105189391	-0.548805	6.39465	7.49492e-06	5.22251e-05	actin-related protein 1
LOC105188265	0.485989	9.65619	7.49218e-06	5.22251e-05	titin isoform X2
LOC105189112	0.568295	7.34056	7.50843e-06	5.22904e-05	amyloid beta A4 precursor protein-binding family B member 1-interacting protein isoform X3
LOC105184702	-0.572802	6.33338	7.59721e-06	5.28796e-05	lariat debranching enzyme
LOC105190053	0.973943	4.44691	7.61573e-06	5.29794e-05	uncharacterized protein LOC105190053
LOC105188459	-0.509657	7.31018	7.69064e-06	5.34704e-05	hamartin
LOC105180926	1.40192	3.84101	7.69477e-06	5.34704e-05	alpha-glucosidase isoform X2
LOC105190761	-0.726272	5.12161	7.7079e-06	5.35029e-05	rhomboid-related protein 4
LOC105186600	-0.567129	6.78538	7.70384e-06	5.35029e-05	serine/threonine-protein phosphatase 4 regulatory subunit 3 isoform X1
LOC105184394	-1.17709	6.4021	7.82914e-06	5.43146e-05	multifunctional protein ADE2
LOC105181637	-0.523701	6.63052	7.90461e-06	5.48082e-05	proteasome activator complex subunit 3 isoform X1
LOC105192427	-1.11739	3.35002	7.93614e-06	5.49967e-05	uncharacterized protein LOC105192427
LOC105181762	-0.652021	5.92209	7.95078e-06	5.5068e-05	dynein intermediate chain 2, ciliary isoform X1
LOC105185769	-1.24301	3.15674	7.95618e-06	5.50752e-05	uncharacterized protein LOC105185769
LOC105181538	-0.83409	4.61424	7.98638e-06	5.52541e-05	myosin light chain kinase A
LOC105186020	-0.546488	6.83241	8.06635e-06	5.57768e-05	WD40 repeat-containing protein SMU1
LOC105182348	0.488793	7.91689	8.10237e-06	5.59953e-05	tyrosine-protein phosphatase 10D isoform X4
LOC105187583	-0.487115	8.48565	8.19859e-06	5.65984e-05	transmembrane protein 131 isoform X3
LOC105183728	0.507969	7.30122	8.19428e-06	5.65984e-05	BTB/POZ domain-containing protein 18 isoform X1
LOC105190830	-0.670124	5.71521	8.28993e-06	5.71978e-05	ATP-dependent RNA helicase DDX54
LOC112588053	0.497288	7.8079	8.36016e-06	5.7651e-05	uncharacterized protein LOC112588053 isoform X1
LOC105189823	-0.624982	6.06148	8.39637e-06	5.78376e-05	39S ribosomal protein S30, mitochondrial
LOC105181381	0.538381	7.70768	8.39547e-06	5.78376e-05	rap1 GTPase-activating protein 1 isoform X1
LOC105186759	-0.51266	6.70816	8.42973e-06	5.8026e-05	protein SET isoform X1
LOC105192284	0.787906	5.238	8.4329e-06	5.8026e-05	enhancer of split mgamma protein isoform X1
LOC105183533	1.76462	3.08995	8.45866e-06	5.81717e-05	glucose dehydrogenase
LOC105182841	-0.57673	6.55831	8.48045e-06	5.82899e-05	acid phosphatase type 7
LOC105186984	-0.560442	6.20153	8.65794e-06	5.94775e-05	RNA polymerase II-associated factor 1 homolog
LOC105191202	-0.533567	6.63841	8.73227e-06	5.99556e-05	arf-GAP with coiled-coil, ANK repeat and PH domain-containing protein 2 isoform X1
LOC105187742	0.740667	6.23706	8.85213e-06	6.07456e-05	solute carrier organic anion transporter family member 4C1 isoform X1
LOC109504153	0.724286	5.13821	8.91884e-06	6.11702e-05	uncharacterized protein LOC109504153 isoform X1
LOC105192482	0.769361	5.12101	8.9521e-06	6.1365e-05	protein turtle homolog B
LOC105190581	-0.861569	4.28855	8.96184e-06	6.13985e-05	ribosomal L1 domain-containing protein CG13096
LOC105190805	-0.494471	7.04099	8.99505e-06	6.15749e-05	probable E3 ubiquitin-protein ligase HERC4 isoform X1
LOC105189182	0.586833	7.04198	9.00217e-06	6.15749e-05	protein tincar
LOC105190827	1.8643	2.80332	9.00107e-06	6.15749e-05	loricrin
LOC105185606	-0.526899	7.08906	9.0716e-06	6.20162e-05	uncharacterized protein LOC105185606
LOC105181428	-1.02999	4.10936	9.13058e-06	6.23786e-05	RNA-binding protein 8A isoform X3
LOC105191143	-0.520779	6.91983	9.13447e-06	6.23786e-05	poly(A)-specific ribonuclease PARN
LOC105190230	-0.732272	5.13209	9.16287e-06	6.25388e-05	metalloendopeptidase OMA1, mitochondrial isoform X2
LOC105187613	4.79903	5.79926	9.22694e-06	6.29421e-05	cytochrome P450 9e2
LOC105192462	-0.542589	6.92685	9.30672e-06	6.34522e-05	probable tyrosyl-DNA phosphodiesterase isoform X2
LOC105192468	-0.688012	5.31225	9.34358e-06	6.36692e-05	probable tyrosyl-DNA phosphodiesterase isoform X1
LOC105189617	0.919515	6.96768	9.37929e-06	6.38781e-05	sodium-coupled monocarboxylate transporter 1 isoform X2
LOC105186564	0.652841	5.56993	9.50937e-06	6.47292e-05	orcokinin peptides
LOC105190705	0.681146	6.417	9.55963e-06	6.50363e-05	protein naked cuticle
LOC105182772	-0.870379	4.36328	9.59937e-06	6.52716e-05	tRNA methyltransferase 10 homolog A isoform X1
LOC105181249	-0.625682	5.39457	9.67435e-06	6.57461e-05	ran-specific GTPase-activating protein isoform X1
LOC105192160	-0.824745	4.71975	9.73696e-06	6.61361e-05	U6 snRNA-associated Sm-like protein LSm1
LOC105184454	-0.571275	6.10956	9.75036e-06	6.61915e-05	diphthine methyltransferase isoform X1
LOC105182642	-0.608339	5.57236	9.77238e-06	6.63055e-05	centriolin
LOC109503767	-3.41742	0.76938	9.80191e-06	6.64702e-05	uncharacterized protein LOC109503767
LOC105189542	-0.871734	4.25526	9.83835e-06	6.66816e-05	translin
LOC105187282	-0.549738	6.45493	9.89555e-06	6.70334e-05	golgin subfamily A member 1 isoform X1
LOC105185036	-1.15644	3.25942	9.92816e-06	6.72183e-05	E3 ubiquitin-protein ligase RNF4 isoform X1
LOC105182339	-0.585819	5.6397	9.97811e-06	6.75203e-05	peptide-N(4)-(N-acetyl-beta-glucosaminyl)asparagine amidase
LOC105190079	0.549715	7.37214	1.00177e-05	6.77521e-05	uncharacterized protein LOC105190079 isoform X3
LOC105183016	0.654871	8.08603	1.00232e-05	6.77528e-05	rho GTPase-activating protein 100F isoform X5
LOC105186828	1.74908	3.25656	1.00362e-05	6.78048e-05	histone-lysine N-methyltransferase SETMAR-like
LOC105190502	-1.15535	3.09462	1.02053e-05	6.891e-05	uncharacterized protein LOC105190502
LOC105191486	0.77428	5.41175	1.02205e-05	6.89761e-05	uncharacterized protein LOC105191486 isoform X2
LOC105188428	-0.657746	5.67627	1.02579e-05	6.91917e-05	39S ribosomal protein L43, mitochondrial
LOC105189795	-0.639731	5.67543	1.02777e-05	6.92881e-05	ankyrin repeat and MYND domain-containing protein 2
LOC109503685	-1.32155	2.90963	1.03518e-05	6.97139e-05	hydroxyacyl-thioester dehydratase type 2, mitochondrial-like
LOC105184982	-0.7041	5.39022	1.03519e-05	6.97139e-05	methionine aminopeptidase 1D, mitochondrial isoform X1
LOC105184879	1.3475	3.98837	1.03643e-05	6.97605e-05	uncharacterized protein LOC105184879
LOC105192243	-0.794454	5.38134	1.03839e-05	6.98553e-05	NADH dehydrogenase
LOC105191781	0.626661	6.26188	1.05384e-05	7.08567e-05	mitochondrial folate transporter/carrier isoform X1
LOC105182245	1.04643	5.01574	1.07047e-05	7.1937e-05	probable multidrug resistance-associated protein lethal(2)03659 isoform X1
LOC105180572	0.761808	5.03169	1.0791e-05	7.24784e-05	uncharacterized protein LOC105180572 isoform X2
LOC105182811	-0.649224	5.69868	1.08197e-05	7.26325e-05	phenylalanine--tRNA ligase alpha subunit isoform X1
LOC105180579	-1.10724	3.61742	1.084e-05	7.27306e-05	RNA-binding motif protein, X-linked 2 isoform X1
LOC105182933	0.707873	5.68919	1.0876e-05	7.29331e-05	two pore potassium channel protein sup-9 isoform X1
LOC105191563	0.580385	6.88918	1.08822e-05	7.2936e-05	TGF-beta receptor type-1 isoform X3
LOC105186799	-0.839476	4.99798	1.09098e-05	7.30827e-05	S-formylglutathione hydrolase isoform X1
LOC105182970	-0.830762	4.50544	1.09427e-05	7.32642e-05	iron-sulfur cluster co-chaperone protein HscB, mitochondrial
LOC105192021	-0.526298	6.61137	1.09986e-05	7.35993e-05	serine-protein kinase ATM
LOC105191258	-0.586406	5.80135	1.10993e-05	7.42338e-05	vacuolar protein sorting-associated protein 26B-like
LOC105188792	0.528388	7.09682	1.11505e-05	7.4537e-05	discoidin domain-containing receptor 2
LOC105185575	0.569214	8.32854	1.11661e-05	7.46015e-05	cAMP-dependent protein kinase type II regulatory subunit isoform X1
LOC105190931	0.500626	8.91342	1.12185e-05	7.4912e-05	uncharacterized protein LOC105190931 isoform X1
LOC105185385	-0.7935	4.68415	1.13272e-05	7.55981e-05	ufm1-specific protease 2 isoform X1
LOC112588634	0.772549	5.0014	1.13337e-05	7.5602e-05	genetic suppressor element 1-like, partial
LOC105189674	-0.546158	6.48637	1.1417e-05	7.61172e-05	histone acetyltransferase KAT2A
LOC105185524	-0.54181	6.28369	1.15973e-05	7.72785e-05	zinc finger protein 800
LOC105190571	-0.876666	4.50252	1.16457e-05	7.75193e-05	ras-like protein 1
LOC105181667	-0.564457	6.84187	1.16424e-05	7.75193e-05	ATP-dependent zinc metalloprotease YME1 homolog
LOC105188589	-0.682958	5.58024	1.16795e-05	7.77039e-05	inactive peptidyl-prolyl cis-trans isomerase FKBP6
LOC105191629	-0.752389	5.37346	1.18038e-05	7.84895e-05	nucleotide exchange factor SIL1 isoform X1
LOC105191193	-0.632285	5.6421	1.18459e-05	7.87282e-05	DNA polymerase delta small subunit
LOC105186698	-0.518641	7.14932	1.18862e-05	7.89542e-05	tyrosine-protein phosphatase corkscrew isoform X1
LOC105181717	-2.68614	4.10973	1.19294e-05	7.91995e-05	cytochrome P450 4C1 isoform X2
LOC105184343	-0.531543	6.71199	1.1958e-05	7.9348e-05	inositol monophosphatase 1
LOC105190938	-0.560409	6.36855	1.20246e-05	7.97483e-05	uncharacterized protein LOC105190938 isoform X1
LOC105183789	-1.13777	3.21073	1.20436e-05	7.9832e-05	uncharacterized protein LOC105183789
LOC105185650	-0.564283	6.31427	1.20792e-05	8.00263e-05	islet cell autoantigen 1 isoform X1
LOC105190103	-0.535271	6.49049	1.21525e-05	8.04699e-05	protein RTF2 homolog
LOC105187509	-0.63385	5.61958	1.21917e-05	8.06872e-05	F-box only protein 9
LOC105185252	-0.809149	4.83034	1.22011e-05	8.07073e-05	nucleolar protein 6
LOC105181681	0.498736	9.99108	1.22445e-05	8.09517e-05	calcium-activated potassium channel slowpoke isoform X4
LOC109504203	1.68044	2.81598	1.23046e-05	8.1307e-05	protein Cep78 homolog
LOC105185655	0.515594	7.54901	1.23737e-05	8.17205e-05	uncharacterized protein LOC105185655 isoform X1
LOC105183997	-0.510154	7.4465	1.23894e-05	8.17813e-05	ADP-ribosylation factor GTPase-activating protein 1 isoform X1
LOC105184418	-0.564669	6.71984	1.24293e-05	8.19596e-05	lysophospholipase D GDPD1
LOC105192245	1.79126	3.54922	1.24289e-05	8.19596e-05	uncharacterized protein LOC105192245
LOC105190623	-0.539158	6.56093	1.25316e-05	8.2591e-05	WD repeat-containing protein 75
LOC105186717	0.645528	5.85891	1.25752e-05	8.28354e-05	type 1 phosphatidylinositol 4,5-bisphosphate 4-phosphatase
LOC105184255	-0.965485	4.27974	1.26628e-05	8.33692e-05	enhancer of rudimentary homolog isoform X2
LOC105192237	-1.06796	3.48967	1.27314e-05	8.37772e-05	protein FAM177A1
LOC105190529	-0.490589	7.31246	1.27694e-05	8.39831e-05	Golgi apparatus protein 1
LOC105180617	-0.446125	9.17283	1.28689e-05	8.45941e-05	E3 ubiquitin-protein ligase RBBP6
LOC105181556	-0.659261	5.70139	1.28867e-05	8.46669e-05	40S ribosomal protein S16
LOC105187383	2.27689	2.64078	1.30139e-05	8.5458e-05	zinc finger protein 664-like isoform X1
LOC105186945	-0.698426	7.72555	1.31988e-05	8.66275e-05	platelet-derived growth factor subunit A isoform X1
LOC105189343	-1.39375	2.35772	1.3426e-05	8.80727e-05	ras GTPase-activating-like protein IQGAP1
LOC105189579	-0.543477	8.12723	1.34445e-05	8.81488e-05	60S ribosomal protein L34
LOC105191060	0.818241	7.28939	1.34696e-05	8.82671e-05	facilitated trehalose transporter Tret1 isoform X2
LOC105192699	-0.547194	6.40865	1.35013e-05	8.84284e-05	cytochrome b5 reductase 4 isoform X1
LOC105181918	0.477413	8.39333	1.35081e-05	8.84284e-05	uncharacterized protein LOC105181918 isoform X5
LOC109503580	-0.657813	5.47171	1.35745e-05	8.872e-05	single-strand selective monofunctional uracil DNA glycosylase
LOC105186238	0.594405	6.67178	1.35686e-05	8.872e-05	nucleolar protein 4-like isoform X1
LOC105190272	0.613789	5.86151	1.35807e-05	8.872e-05	venom dipeptidyl peptidase 4 isoform X2
LOC105183442	1.54029	6.55368	1.35669e-05	8.872e-05	leucine-rich repeat transmembrane neuronal protein 4-like
LOC105183945	0.870072	4.51304	1.36631e-05	8.92121e-05	PI-PLC X domain-containing protein 1
LOC105188479	-0.558701	5.89539	1.37495e-05	8.97299e-05	T-complex protein 11-like protein 1
LOC105181461	-0.535302	6.52543	1.38047e-05	9.00436e-05	mediator of RNA polymerase II transcription subunit 16 isoform X1
LOC105187111	-0.616691	5.53508	1.38137e-05	9.00556e-05	uncharacterized protein LOC105187111
LOC105190139	0.497244	8.74545	1.3926e-05	9.06948e-05	uncharacterized protein LOC105190139 isoform X2
LOC105186510	0.574755	6.8889	1.39223e-05	9.06948e-05	LOW QUALITY PROTEIN: nephrin
LOC112588639	-5.63016	0.119761	1.39882e-05	9.10531e-05	O-acyltransferase like protein-like
LOC105189190	-0.641961	5.76087	1.40806e-05	9.16071e-05	protein brambleberry
LOC105192133	0.491487	8.26739	1.41269e-05	9.18609e-05	cubilin isoform X3
LOC105189075	-1.12579	3.83599	1.41367e-05	9.18776e-05	twinkle protein, mitochondrial
LOC105191678	0.487198	7.9089	1.4145e-05	9.18843e-05	uncharacterized protein LOC105191678 isoform X1
LOC105187038	0.574069	6.64692	1.41896e-05	9.21272e-05	uncharacterized protein F26C11.3
LOC105184904	-0.604141	6.78218	1.43633e-05	9.32068e-05	succinate--CoA ligase
LOC105190206	-0.641219	5.52189	1.43897e-05	9.33302e-05	adenylyltransferase and sulfurtransferase MOCS3 isoform X2
LOC105186647	0.838777	4.59114	1.45085e-05	9.40527e-05	Na(+)/H(+) exchange regulatory cofactor NHE-RF1 isoform X1
LOC105189969	-0.467763	9.27595	1.45326e-05	9.41607e-05	serine/threonine-protein kinase 10 isoform X7
LOC112588996	1.16485	3.95335	1.45956e-05	9.45205e-05	uncharacterized protein LOC112588996
LOC105191656	-0.616064	6.29701	1.46508e-05	9.48296e-05	heat shock 70 kDa protein cognate 4
LOC105185710	-0.778859	4.61818	1.4786e-05	9.55576e-05	NTF2-related export protein isoform X1
LOC105191479	-0.54571	6.42436	1.47793e-05	9.55576e-05	uncharacterized protein LOC105191479 isoform X2
LOC105184103	-0.514908	6.96666	1.47805e-05	9.55576e-05	DNA-directed RNA polymerase, mitochondrial isoform X1
LOC105181533	-0.84599	4.53916	1.48063e-05	9.564e-05	translation initiation factor eIF-2B subunit beta
LOC105188551	-0.449451	8.57478	1.48198e-05	9.56783e-05	cold shock domain-containing protein E1
LOC105191717	-0.561211	5.94975	1.48904e-05	9.60853e-05	smad nuclear-interacting protein 1
LOC105181492	0.498273	7.93547	1.49278e-05	9.62773e-05	growth factor receptor-bound protein 14 isoform X1
LOC105184337	-2.99918	8.12196	1.50379e-05	9.69381e-05	titin isoform X2
LOC105187989	-0.550151	6.41944	1.50917e-05	9.72351e-05	dnaJ homolog subfamily C member 7 isoform X2
LOC105182748	-0.870825	4.22159	1.51194e-05	9.73642e-05	mitochondrial genome maintenance exonuclease 1 isoform X1
LOC105184710	-0.554874	8.02151	1.51641e-05	9.76024e-05	40S ribosomal protein S8
LOC105182863	-1.0459	4.30138	1.52795e-05	9.82951e-05	uncharacterized protein LOC105182863
LOC105189903	-0.706664	5.76362	1.52957e-05	9.83492e-05	zinc finger protein 92-like isoform X1
LOC105186376	1.01053	4.30391	1.53775e-05	9.88254e-05	protein yellow
LOC105189895	-1.25492	2.82136	1.55634e-05	9.99693e-05	transcription initiation factor TFIID subunit 13 isoform X2
LOC105189961	0.64324	5.64921	1.5623e-05	0.000100266	uncharacterized protein LOC105189961
LOC105191348	0.809176	8.17233	1.56334e-05	0.000100266	cathepsin L
LOC105188665	2.50852	2.12047	1.56292e-05	0.000100266	uncharacterized protein LOC105188665
LOC112590508	-1.19619	3.23685	1.56673e-05	0.000100433	putative uncharacterized protein DDB_G0274535 isoform X2
LOC105186168	-0.743292	4.97172	1.56753e-05	0.000100433	DNA-directed RNA polymerase II subunit RPB7
LOC105182755	-0.721698	5.33826	1.60247e-05	0.00010262	39S ribosomal protein L41, mitochondrial isoform X1
LOC105183534	0.740499	5.34414	1.60646e-05	0.000102823	flotillin-2
LOC112588434	-1.03316	3.54653	1.64257e-05	0.000105081	putative nuclease HARBI1 isoform X2
LOC105184197	-0.945101	3.82107	1.64401e-05	0.00010512	39S ribosomal protein L40, mitochondrial
LOC105188577	-0.620136	5.44231	1.65081e-05	0.000105502	F-box/LRR-repeat protein 4
LOC105184149	0.526818	7.40351	1.66875e-05	0.000106595	uncharacterized protein LOC105184149
LOC105181965	-0.492229	8.2272	1.6763e-05	0.000107023	methionine aminopeptidase 2
LOC105191339	-0.812575	4.65444	1.68323e-05	0.000107411	uncharacterized protein LOC105191339 isoform X2
LOC105184392	-0.811476	4.72535	1.69749e-05	0.000108267	general transcription factor 3C polypeptide 6
LOC105182879	-1.07315	3.52738	1.7046e-05	0.00010861	DNA-directed RNA polymerases I, II, and III subunit RPABC4
LOC105189750	-0.871298	4.46607	1.70435e-05	0.00010861	uncharacterized protein LOC105189750 isoform X1
LOC105182588	1.91479	5.6125	1.70785e-05	0.000108763	uncharacterized protein LOC105182588 isoform X1
LOC105183505	0.496781	8.54638	1.72231e-05	0.000109596	uncharacterized protein LOC105183505
LOC105189832	1.20019	5.1322	1.72267e-05	0.000109596	peptidoglycan-recognition protein LE isoform X2
LOC105186345	-0.754543	5.29356	1.72696e-05	0.000109797	zinc finger CCCH-type with G patch domain-containing protein
LOC105186417	-0.505214	6.561	1.72757e-05	0.000109797	uncharacterized protein LOC105186417 isoform X2
LOC105186544	-0.546916	6.18498	1.72943e-05	0.00010986	ER membrane protein complex subunit 7
LOC105185695	-2.96543	0.590388	1.76072e-05	0.000111792	putative fatty acyl-CoA reductase CG5065 isoform X1
LOC105182311	-0.675212	5.2676	1.79799e-05	0.000114101	28S ribosomal protein S10, mitochondrial
LOC105182258	-0.586669	6.35254	1.80277e-05	0.000114345	GPI ethanolamine phosphate transferase 1 isoform X2
LOC105185950	-0.569255	6.16525	1.80363e-05	0.000114345	DNA topoisomerase 3-alpha isoform X1
LOC105180543	0.472632	8.65931	1.82686e-05	0.000115701	probable serine/threonine-protein kinase DDB_G0282963 isoform X2
LOC105184100	0.498723	8.68957	1.82671e-05	0.000115701	uncharacterized protein LOC105184100 isoform X2
LOC105190320	-0.59776	6.02908	1.84279e-05	0.000116652	BRISC and BRCA1-A complex member 2
[truncated: 10,655 more rows]

## Sheet: Fb_W_vs_G
genes	logFC	logCPM	PValue	FDR	Annotation
LOC105191040	-9.45677	8.62889	2.19e-73	2.78e-69	fatty acid synthase
LOC112590176	-8.44346	7.0729	6.81e-64	4.31e-60	fatty acid synthase-like
LOC109504628	-6.87784	7.87892	4.53e-56	1.91e-52	cytochrome P450 6B5-like
LOC112590521	-9.12307	9.02229	6.59e-55	2.09e-51	putative fatty acyl-CoA reductase CG5065 isoform X1
LOC105191801	-8.09434	9.13922	5.17e-53	1.31e-49	acyl-CoA Delta(11) desaturase
LOC112588736	-8.55009	5.215	4.33e-52	9.14e-49	fatty acid synthase-like
LOC105190430	-8.36714	6.54099	4.81e-51	8.69e-48	acyl-CoA Delta(11) desaturase
LOC105181727	-5.25465	3.79874	4.48e-35	7.08e-32	uncharacterized protein LOC105181727
LOC105182094	4.97954	4.92583	1.13e-31	1.59e-28	facilitated trehalose transporter Tret1
LOC105188703	4.16074	4.20734	3.5e-30	4.42e-27	uncharacterized protein LOC105188703 isoform X1
LOC112590013	4.80812	5.02153	1.31e-29	1.51e-26	venom carboxylesterase-6-like
LOC105190160	4.13882	4.8338	1.38e-28	1.45e-25	uncharacterized protein LOC105190160
LOC105189745	4.64218	7.29198	1.18e-26	1.15e-23	alpha-tocopherol transfer protein-like isoform X1
LOC105182337	3.53103	7.77137	1.58e-26	1.42e-23	venom carboxylesterase-6
LOC105192591	-4.26586	6.00517	1.75e-26	1.48e-23	putative fatty acyl-CoA reductase CG5065
LOC105190300	7.39979	7.08908	6.7e-26	5.3e-23	elongation of very long chain fatty acids protein AAEL008004
LOC105181577	-7.69742	2.84582	1.38e-25	1.03e-22	fatty acid synthase-like
LOC112590350	3.66433	7.61607	2.22e-25	1.56e-22	cytochrome P450 4C1-like isoform X1
LOC105190593	3.14891	6.36805	2.01e-24	1.34e-21	lysophospholipid acyltransferase 2
LOC105191178	7.60262	8.81551	2.65e-24	1.68e-21	elongation of very long chain fatty acids protein AAEL008004
LOC105184442	-5.87937	4.42673	5.26e-24	3.17e-21	fatty-acid amide hydrolase 2
LOC105180631	7.81389	3.72199	8.38e-24	4.82e-21	laccase
LOC105184100	4.99489	4.00189	1.8e-23	9.92e-21	uncharacterized protein LOC105184100 isoform X2
LOC105181811	3.47314	5.96041	2.08e-23	1.1e-20	muscle-specific protein 20
LOC105182047	-7.85496	2.99483	3.41e-23	1.72e-20	elongation of very long chain fatty acids protein AAEL008004
LOC105183841	3.69123	6.86069	3.83e-23	1.87e-20	dorsal-ventral patterning protein Sog isoform X1
LOC105192151	2.68745	5.12469	1.54e-21	7.02e-19	BMP-binding endothelial regulator protein, partial
LOC105189493	3.10501	3.79942	1.55e-21	7.02e-19	calcium-dependent secretion activator isoform X1
LOC105185293	3.07662	8.99707	2.24e-21	9.44e-19	basement membrane-specific heparan sulfate proteoglycan core protein
LOC105186475	3.73958	6.69988	2.23e-21	9.44e-19	collagen alpha-1(IV) chain
LOC105186996	2.73369	5.30911	2.43e-21	9.91e-19	cysteine-rich protein 1
LOC105181068	2.9497	7.14048	3.57e-21	1.41e-18	fatty acid hydroxylase domain-containing protein 2 isoform X2
LOC105181393	-6.72371	2.68154	9.18e-21	3.52e-18	juvenile hormone acid O-methyltransferase-like
LOC105188434	6.79091	9.92482	4.07e-20	1.52e-17	pheromone-binding protein Gp-9-like
LOC105184051	6.55962	3.65459	8.43e-20	3.05e-17	major facilitator superfamily domain-containing protein 6 isoform X1
LOC105186541	4.15867	3.68545	1.17e-19	4.11e-17	serine protease 41 isoform X1
LOC105186530	3.61159	6.23246	1.23e-18	4.21e-16	lachesin isoform X2
LOC105190836	-6.27628	5.28124	2.14e-18	7.11e-16	elongation of very long chain fatty acids protein AAEL008004 isoform X1
LOC105191385	5.62934	5.99548	2.63e-18	8.54e-16	uncharacterized protein LOC105191385
LOC105180912	3.58402	5.9109	1.12e-17	3.54e-15	serine protease snake
LOC105190170	2.83524	8.91995	1.35e-17	4.17e-15	delta-1-pyrroline-5-carboxylate synthase isoform X2
LOC112590550	2.56647	5.00174	1.56e-17	4.69e-15	BMP-binding endothelial regulator protein-like
LOC105192391	2.53532	6.69732	1.7e-17	4.91e-15	long-chain-fatty-acid--CoA ligase 1 isoform X1
LOC105180622	4.30126	4.18788	1.71e-17	4.91e-15	neprilysin-4 isoform X2
LOC105189718	3.21317	4.92595	3.87e-17	1.09e-14	uncharacterized protein LOC105189718
LOC105180591	2.59667	5.62085	4.16e-17	1.14e-14	torso-like protein
LOC105182042	2.55764	5.64682	5.8e-17	1.56e-14	cystinosin homolog isoform X2
LOC105186476	3.71333	7.1308	7.04e-17	1.86e-14	collagen alpha-5(IV) chain
LOC105189203	2.55467	7.54363	1.17e-16	3.03e-14	uncharacterized protein LOC105189203
LOC105181288	3.3585	4.04849	1.4e-16	3.55e-14	synaptic vesicle glycoprotein 2B isoform X2
LOC105189292	2.52719	5.6636	1.57e-16	3.9e-14	endothelin-converting enzyme 2
LOC105187571	6.83632	5.12547	1.61e-16	3.92e-14	cytochrome P450 9e2 isoform X2
LOC105185633	5.41023	2.23064	2.28e-16	5.44e-14	venom protease isoform X3
LOC105189013	4.40648	4.01397	2.59e-16	6.08e-14	acyl-CoA Delta(11) desaturase isoform X2
LOC105190713	3.17283	8.822	2.97e-16	6.83e-14	protein henna isoform X1
LOC105190862	5.18983	5.23523	4.07e-16	9.2e-14	protein takeout isoform X2
LOC105189626	2.94587	6.93736	4.54e-16	1.01e-13	cytochrome P450 4C1 isoform X1
LOC105182278	3.69266	3.17584	4.8e-16	1.05e-13	protein escargot-like
LOC105192666	-3.68936	3.61121	5.6e-16	1.2e-13	uncharacterized protein LOC105192666 isoform X2
LOC105182544	-5.97782	8.29817	5.84e-16	1.23e-13	fatty acid synthase
LOC105190225	-2.47473	5.97844	6.95e-16	1.44e-13	prolyl 3-hydroxylase 2 isoform X1
LOC105191289	2.36317	4.38489	1.02e-15	2.09e-13	tyrosine-protein kinase Src64B isoform X1
LOC105183252	4.99898	2.42963	1.36e-15	2.74e-13	B1 protein
LOC105189180	2.17972	5.59781	1.49e-15	2.94e-13	homeobox protein aristaless
LOC105192662	2.28297	5.34955	1.75e-15	3.41e-13	receptor-type tyrosine-protein phosphatase mu isoform X1
LOC105183247	6.58093	5.41149	2.09e-15	4e-13	probable chitinase 10
LOC105190123	2.87668	7.25358	2.2e-15	4.15e-13	uncharacterized protein LOC105190123 isoform X2
LOC105189172	2.68067	5.22354	2.58e-15	4.81e-13	integrin beta-PS
LOC105191971	3.93907	4.52313	3.13e-15	5.73e-13	flavin-containing monooxygenase FMO GS-OX3 isoform X1
LOC105188443	2.77591	3.44626	3.44e-15	6.13e-13	potassium/sodium hyperpolarization-activated cyclic nucleotide-gated channel 3 isoform X7
LOC112590376	8.34173	3.50288	3.43e-15	6.13e-13	fatty acid synthase-like
LOC105180905	2.89463	9.96344	4.11e-15	7.22e-13	aminopeptidase N
LOC105180521	2.88727	4.06754	4.7e-15	8.14e-13	feline leukemia virus subgroup C receptor-related protein 2
LOC105183408	4.41577	4.38218	7.86e-15	1.34e-12	serine/threonine-protein phosphatase 6 regulatory ankyrin repeat subunit B
LOC105192245	3.18902	5.58597	7.98e-15	1.35e-12	uncharacterized protein LOC105192245
LOC105183527	3.14897	4.81745	8.75e-15	1.46e-12	glucose dehydrogenase
LOC105192557	2.83732	10.1595	9.09e-15	1.49e-12	UDP-glucuronosyltransferase 2A3
LOC105192379	3.01447	4.32605	1.31e-14	2.12e-12	dipeptidyl aminopeptidase-like protein 6 isoform X2
LOC105186827	5.97657	5.75878	1.37e-14	2.2e-12	keratin, type II cytoskeletal 1
LOC105188026	2.80576	6.97834	1.57e-14	2.49e-12	furin-like protease 1, isoforms 1/1-X/2 isoform X2
LOC105181350	2.44974	5.54506	1.93e-14	3.02e-12	sialin isoform X1
LOC105191332	2.82694	4.88148	2.74e-14	4.22e-12	elongation of very long chain fatty acids protein 6
LOC105182806	3.74557	3.9611	3.21e-14	4.89e-12	troponin C
LOC105181411	4.18509	3.20452	4.05e-14	6.11e-12	modular serine protease-like
LOC105189864	2.40794	4.21012	4.24e-14	6.31e-12	trichohyalin
LOC105181737	3.02929	3.76086	4.78e-14	6.96e-12	carcinine transporter
LOC105189061	3.73661	3.61746	4.77e-14	6.96e-12	multidrug resistance-associated protein 4-like
LOC105181961	6.47946	2.88921	4.95e-14	7.11e-12	ejaculatory bulb-specific protein 3
LOC105188827	3.13775	7.14919	5.75e-14	8.18e-12	leucine-rich repeat-containing protein 58
LOC105188290	2.91279	7.78694	7.53e-14	1.06e-11	LOW QUALITY PROTEIN: ryanodine receptor
LOC105186981	4.25201	4.10494	7.82e-14	1.09e-11	cytochrome P450 9e2
LOC112589664	2.49145	6.88032	1.01e-13	1.39e-11	Krueppel homolog 1-like
LOC105184267	2.4251	7.22897	1.11e-13	1.48e-11	pancreatic lipase-related protein 2
LOC105181684	3.07627	10.1857	1.12e-13	1.48e-11	lipid storage droplets surface-binding protein 1
LOC105185572	3.97466	4.03412	1.09e-13	1.48e-11	calpain-C isoform X2
LOC105186822	4.12633	1.99023	1.12e-13	1.48e-11	apolipoprotein D
LOC105182429	2.45016	3.33911	1.22e-13	1.59e-11	homeobox protein cut isoform X1
LOC105183622	3.30183	4.08994	1.23e-13	1.59e-11	tetratricopeptide repeat protein 36 isoform X2
LOC105188614	2.83078	3.61206	1.46e-13	1.87e-11	ATP-binding cassette sub-family G member 4
LOC105188876	3.01508	8.51427	1.8e-13	2.28e-11	cytochrome b561 domain-containing protein 2 isoform X1
LOC105185779	3.11644	3.13005	1.93e-13	2.41e-11	uncharacterized protein LOC105185779
LOC105188251	2.85636	2.89837	2.15e-13	2.66e-11	sodium channel protein Nach
LOC105187375	2.24255	3.99753	2.49e-13	3.06e-11	uncharacterized protein LOC105187375 isoform X2
LOC105188978	2.57798	5.80342	2.54e-13	3.09e-11	chondroadherin
LOC105186093	2.82674	6.57644	2.81e-13	3.39e-11	PDZ and LIM domain protein Zasp isoform X10
LOC105186866	2.33605	10.1502	2.91e-13	3.47e-11	uncharacterized protein LOC105186866
LOC105186648	2.75172	9.54497	2.95e-13	3.49e-11	twitchin isoform X1
LOC105191715	2.41071	6.09616	3.08e-13	3.53e-11	PDZ and LIM domain protein 3 isoform X6
LOC105191680	2.45705	3.81948	3.03e-13	3.53e-11	uncharacterized protein LOC105191680
LOC105182242	2.49387	4.59911	3.05e-13	3.53e-11	maltase A2 isoform X2
LOC105182366	2.52462	4.83046	3.1e-13	3.53e-11	WAP four-disulfide core domain protein 2 isoform X1
LOC105185161	-5.09562	10.5324	3.46e-13	3.91e-11	arylphorin subunit alpha
LOC105191705	2.3804	6.62272	3.55e-13	3.98e-11	sarcalumenin isoform X1
LOC105186865	2.23524	5.68699	3.87e-13	4.29e-11	hemocyte protein-glutamine gamma-glutamyltransferase
LOC105183742	2.52556	4.44055	3.95e-13	4.35e-11	uncharacterized protein LOC105183742
LOC105192180	2.42881	4.5393	4e-13	4.36e-11	phenoloxidase-activating factor 2 isoform X1
LOC105190672	2.91466	7.27556	4.55e-13	4.93e-11	probable peroxisomal acyl-coenzyme A oxidase 1
LOC105183131	-2.56265	5.21095	4.62e-13	4.96e-11	alkyldihydroxyacetonephosphate synthase isoform X1
LOC105186474	3.4327	5.73677	4.71e-13	5.01e-11	tyrosine aminotransferase
LOC105181403	3.36192	2.83002	5.05e-13	5.33e-11	modular serine protease
LOC105182347	2.71443	6.50101	5.39e-13	5.63e-11	soluble scavenger receptor cysteine-rich domain-containing protein SSC5D
LOC105183410	3.1637	8.26984	5.57e-13	5.78e-11	synaptotagmin 1 isoform X1
LOC105186740	2.53051	4.44275	6.51e-13	6.69e-11	uncharacterized protein LOC105186740 isoform X1
LOC105191379	2.26369	8.47516	7.21e-13	7.3e-11	neprilysin-4
LOC105181324	2.65936	5.67827	7.2e-13	7.3e-11	mucin-17 isoform X2
LOC105181404	2.4313	3.50447	8.71e-13	8.75e-11	modular serine protease isoform X1
LOC105190196	3.00551	3.91765	9.07e-13	9.03e-11	ankyrin-2 isoform X1
LOC105181891	1.97377	5.01767	1.12e-12	1.1e-10	neprilysin-4
LOC105181685	2.68929	8.71421	1.12e-12	1.1e-10	lipid storage droplets surface-binding protein 2
LOC105192260	2.15284	8.68564	1.14e-12	1.11e-10	probable cytochrome P450 12a5, mitochondrial
LOC105182594	2.65047	3.54817	1.15e-12	1.11e-10	transcriptional regulator ovo
LOC105184249	2.4295	10.7986	1.3e-12	1.25e-10	uncharacterized protein DDB_G0284671 isoform X3
LOC105181287	2.72534	10.4235	1.39e-12	1.32e-10	peroxidase isoform X3
LOC105184991	2.45301	9.12157	1.45e-12	1.37e-10	calcium-transporting ATPase sarcoplasmic/endoplasmic reticulum type isoform X2
LOC105181089	2.63247	3.53842	1.48e-12	1.38e-10	uncharacterized protein LOC105181089 isoform X3
LOC105181628	2.49134	8.36871	1.9e-12	1.77e-10	transmembrane protein 132B isoform X2
LOC105184603	2.70572	6.86833	1.92e-12	1.77e-10	uncharacterized protein LOC105184603
LOC105183359	2.41332	7.23496	1.98e-12	1.81e-10	uncharacterized protein LOC105183359
LOC105186905	2.28572	4.12818	2.02e-12	1.84e-10	aprataxin
LOC105188520	2.83087	5.11466	2.21e-12	2e-10	golgin subfamily A member 6-like protein 22 isoform X2
LOC105183222	2.36509	5.50802	2.3e-12	2.07e-10	hemolymph lipopolysaccharide-binding protein
LOC105183442	2.99658	12.1448	2.45e-12	2.18e-10	leucine-rich repeat transmembrane neuronal protein 4-like
LOC105184433	2.31225	4.15999	3.05e-12	2.7e-10	adenylate kinase isoenzyme 1 isoform X1
LOC105190612	3.00628	3.67562	3.12e-12	2.74e-10	synaptogenesis protein syg-2 isoform X4
LOC105181665	1.96454	4.94405	3.36e-12	2.93e-10	roundabout homolog 2
Ickin1-1	3.35632	11.5074	3.51e-12	3.04e-10	omega-conotoxin-like protein 1
LOC105182368	3.46785	7.50906	3.78e-12	3.26e-10	WAP four-disulfide core domain protein 2 isoform X2
LOC105180536	3.1088	7.28995	4.07e-12	3.48e-10	probable serine/threonine-protein kinase kinX isoform X1
LOC105181998	3.43152	9.41607	4.57e-12	3.88e-10	beta-hexosaminidase subunit beta
LOC105192324	2.91948	5.82128	4.67e-12	3.94e-10	junctophilin-3
LOC105187060	2.29319	5.4618	5.41e-12	4.53e-10	apolipoprotein D
LOC109504347	2.71797	2.86896	6.06e-12	5.04e-10	40S ribosomal protein S28-like
LOC105188753	2.02491	4.17525	6.47e-12	5.35e-10	actin, muscle
LOC105189356	2.0611	4.63354	6.64e-12	5.45e-10	uncharacterized protein LOC105189356 isoform X1
LOC105181265	2.21328	4.93421	6.68e-12	5.45e-10	uncharacterized protein LOC105181265 isoform X1
LOC105187613	4.05514	4.03726	7.17e-12	5.81e-10	cytochrome P450 9e2
LOC105182112	7.97407	3.90458	7.69e-12	6.2e-10	uncharacterized protein LOC105182112
LOC105184333	2.52003	4.69857	8.12e-12	6.48e-10	titin homolog
LOC105191415	3.652	2.90693	8.15e-12	6.48e-10	O-acyltransferase like protein
LOC105191303	3.25215	3.51084	9e-12	7.12e-10	L-threonine 3-dehydrogenase, mitochondrial
LOC105192206	2.47757	10.9467	9.11e-12	7.16e-10	poly(U)-specific endoribonuclease homolog
LOC105186824	2.3759	9.79258	9.57e-12	7.47e-10	nuclear pore complex protein DDB_G0274915 isoform X1
LOC105180820	2.63991	7.12139	9.77e-12	7.59e-10	uncharacterized protein LOC105180820
LOC105185089	2.32942	6.75729	1.02e-11	7.84e-10	N(4)-(Beta-N-acetylglucosaminyl)-L-asparaginase isoform X1
LOC105181155	2.69302	4.35378	1.03e-11	7.88e-10	uncharacterized protein LOC105181155
LOC112588711	2.98184	9.55186	1.06e-11	8.07e-10	LOW QUALITY PROTEIN: fatty acid synthase-like
LOC105191414	2.72982	7.22403	1.1e-11	8.3e-10	uncharacterized protein LOC105191414
LOC105189112	2.90873	6.13434	1.13e-11	8.48e-10	amyloid beta A4 precursor protein-binding family B member 1-interacting protein isoform X3
LOC109503583	2.29573	8.07032	1.19e-11	8.92e-10	uncharacterized protein LOC109503583 isoform X1
LOC105185634	3.15384	3.58567	1.36e-11	1.01e-09	serine protease persephone
LOC105181576	2.69114	3.06068	1.46e-11	1.08e-09	PR domain zinc finger protein 16 isoform X2
LOC105190515	1.91581	5.41977	1.58e-11	1.16e-09	transcription factor AP-1
LOC105191060	2.91543	8.22421	1.68e-11	1.23e-09	facilitated trehalose transporter Tret1 isoform X2
LOC105184337	2.51421	11.5749	1.76e-11	1.28e-09	titin isoform X2
LOC105181529	2.06607	8.78414	1.9e-11	1.36e-09	protein unzipped isoform X1
LOC105180590	2.10839	4.33884	1.88e-11	1.36e-09	tetratricopeptide repeat protein 5
LOC105186301	3.03027	6.98893	1.9e-11	1.36e-09	protein croquemort
LOC105183286	-2.74508	3.63093	2e-11	1.41e-09	growth/differentiation factor 8
LOC105191569	2.32964	5.86752	1.99e-11	1.41e-09	epidermal growth factor receptor isoform X2
LOC105187020	2.48396	5.44099	2.08e-11	1.46e-09	glutamic acid-rich protein isoform X3
LOC105191753	2.65682	3.23694	2.13e-11	1.49e-09	GATA-binding factor C isoform X1
LOC105181153	2.4947	5.08078	2.45e-11	1.7e-09	uncharacterized protein LOC105181153
LOC105188725	2.8807	4.50856	2.55e-11	1.76e-09	uncharacterized protein LOC105188725 isoform X2
LOC105181268	3.3316	5.42506	2.8e-11	1.93e-09	cartilage oligomeric matrix protein isoform X1
LOC105181027	2.18769	4.99261	3.07e-11	2.1e-09	uncharacterized protein LOC105181027
LOC105183752	1.86589	4.04125	3.19e-11	2.17e-09	uncharacterized protein LOC105183752 isoform X2
LOC105187667	2.22285	10.851	3.29e-11	2.22e-09	glycine-rich cell wall structural protein
LOC105191673	1.83887	5.25708	3.47e-11	2.33e-09	multiple epidermal growth factor-like domains protein 10
LOC105187464	4.20906	4.60936	3.48e-11	2.33e-09	scavenger receptor class B member 1
LOC105181354	1.96656	4.80672	3.52e-11	2.34e-09	voltage-dependent calcium channel subunit alpha-2/delta-3 isoform X1
LOC112590505	6.04595	1.41401	3.58e-11	2.37e-09	UDP-glucuronosyltransferase 2B9-like isoform X1
LOC105188316	2.72361	9.14515	3.95e-11	2.6e-09	four and a half LIM domains protein 2 isoform X5
LOC105184463	1.92746	5.84045	4e-11	2.62e-09	division abnormally delayed protein isoform X1
LOC105182251	2.29511	4.06181	4.33e-11	2.82e-09	uncharacterized protein LOC105182251
LOC112589189	3.05286	3.65655	4.64e-11	3.01e-09	4-coumarate--CoA ligase-like 5 isoform X1
LOC105191251	2.18872	7.89981	5.37e-11	3.47e-09	sex-determining transformer protein 1-like
LOC105184781	2.07818	4.83097	5.49e-11	3.52e-09	pro-resilin
LOC105184816	2.10248	4.94316	5.68e-11	3.62e-09	proton-coupled amino acid transporter 2 isoform X2
LOC105181795	2.16997	5.33856	5.69e-11	3.62e-09	uncharacterized protein LOC105181795 isoform X1
LOC105188997	2.53571	5.03509	5.76e-11	3.64e-09	putative serine protease K12H4.7
LOC105191261	4.33026	4.82946	5.92e-11	3.73e-09	kynurenine/alpha-aminoadipate aminotransferase, mitochondrial
LOC105181842	2.94037	5.58591	6.02e-11	3.77e-09	myosin-2 heavy chain isoform X1
LOC105185552	2.09659	3.74015	6.1e-11	3.8e-09	uncharacterized protein LOC105185552
LOC105182629	2.0078	4.54162	6.17e-11	3.83e-09	balbiani ring protein 3-like
LOC105188084	2.34385	7.41196	6.32e-11	3.9e-09	progestin and adipoQ receptor family member 3 isoform X1
LOC105180833	2.53933	3.75735	6.62e-11	4.07e-09	protein trapped in endoderm-1
LOC105185597	3.37909	3.69138	7.08e-11	4.33e-09	prisilkin-39
LOC105185081	2.00028	4.03631	7.19e-11	4.38e-09	microtubule-associated protein futsch
LOC105191100	2.27231	4.33452	7.41e-11	4.49e-09	hybrid signal transduction histidine kinase B-like
LOC105184959	2.44837	5.17658	7.51e-11	4.5e-09	putative ferric-chelate reductase 1 homolog isoform X3
LOC105183529	2.59117	9.07621	7.48e-11	4.5e-09	glucose dehydrogenase
LOC105185632	2.72623	3.41098	7.61e-11	4.54e-09	serine protease persephone
LOC105180955	2.47276	4.77804	7.76e-11	4.61e-09	uncharacterized protein LOC105180955 isoform X1
LOC105186820	1.834	4.84044	8.11e-11	4.8e-09	transcription factor Ken isoform X2
LOC105192377	2.37062	3.72482	8.44e-11	4.97e-09	MAGUK p55 subfamily member 6 isoform X1
LOC105191243	2.28097	8.76787	8.74e-11	5.12e-09	uncharacterized protein LOC105191243 isoform X2
LOC105187264	2.23527	5.78305	8.98e-11	5.23e-09	poly(U)-specific endoribonuclease homolog isoform X1
LOC105190233	1.8739	4.39396	9.18e-11	5.33e-09	integrin alpha-PS3
LOC105180627	3.0045	2.08863	9.7e-11	5.61e-09	endothelin-converting enzyme 1-like isoform X2
LOC105182901	1.97095	6.32527	1.02e-10	5.88e-09	contactin-2 isoform X1
LOC109503794	1.91278	5.08611	1.03e-10	5.93e-09	uncharacterized protein LOC109503794
LOC105189824	1.77239	5.60142	1.05e-10	5.96e-09	dual oxidase 2
LOC105190028	2.3502	3.34354	1.11e-10	6.29e-09	cytochrome P450 9e2-like
LOC105187921	2.18432	6.63185	1.14e-10	6.42e-09	protein Tob1
LOC105185181	2.00485	5.95211	1.14e-10	6.44e-09	battenin
LOC105180869	1.97424	4.24057	1.18e-10	6.6e-09	integrin alpha-8
LOC105182487	2.27002	3.41418	1.18e-10	6.6e-09	ras-related protein Rab-3 isoform X2
LOC105190120	1.89191	8.68486	1.37e-10	7.62e-09	YTH domain-containing protein 1
LOC105183566	2.02427	7.47607	1.48e-10	8.1e-09	dehydrogenase/reductase SDR family member 7
LOC105182764	2.7803	6.32774	1.47e-10	8.1e-09	glutamate receptor ionotropic, kainate 2-like isoform X1
LOC105185940	2.88619	3.79829	1.48e-10	8.1e-09	uncharacterized protein LOC105185940
LOC105190522	1.90184	5.69892	1.61e-10	8.81e-09	uncharacterized protein LOC105190522 isoform X2
LOC105187281	-2.38038	7.27394	1.64e-10	8.87e-09	solute carrier organic anion transporter family member 4A1 isoform X1
LOC112588941	1.92531	5.44247	1.65e-10	8.87e-09	protein bric-a-brac 2-like
LOC105182037	2.51034	4.87544	1.65e-10	8.87e-09	cardioacceleratory peptide receptor isoform X1
LOC112588553	2.76294	2.44472	1.68e-10	8.99e-09	uncharacterized protein LOC112588553
LOC105190135	1.96215	5.85289	1.79e-10	9.54e-09	probable Ras GTPase-activating protein isoform X3
LOC105187149	2.41541	4.35487	1.79e-10	9.54e-09	elongation factor 1-alpha
LOC105191964	1.9496	5.75058	1.85e-10	9.81e-09	uncharacterized protein LOC105191964 isoform X2
LOC105187267	2.08892	10.4765	2.05e-10	1.08e-08	poly(U)-specific endoribonuclease homolog isoform X1
LOC105190958	2.09434	4.47414	2.08e-10	1.09e-08	uncharacterized protein LOC105190958
LOC105182741	1.98964	5.05459	2.1e-10	1.1e-08	MAM and LDL-receptor class A domain-containing protein 2
LOC112588527	3.11124	3.08985	2.21e-10	1.15e-08	uncharacterized protein LOC112588527
LOC105181824	1.95584	8.33812	2.29e-10	1.19e-08	chymotrypsin inhibitor-like
LOC105185774	2.78192	5.72811	2.38e-10	1.23e-08	uncharacterized protein LOC105185774
LOC105181797	2.11239	3.91117	2.41e-10	1.24e-08	carboxyl-terminal PDZ ligand of neuronal nitric oxide synthase protein isoform X1
LOC105182484	2.65663	2.91482	2.45e-10	1.26e-08	uncharacterized protein LOC105182484 isoform X1
LOC105183357	1.8814	6.51451	2.7e-10	1.38e-08	uncharacterized protein LOC105183357 isoform X1
LOC105182935	2.40745	3.08274	2.74e-10	1.39e-08	homeobox protein homothorax isoform X1
LOC105182036	3.06125	2.20615	2.74e-10	1.39e-08	lisH domain-containing protein C1711.05-like
LOC105189512	2.1896	7.80292	2.79e-10	1.41e-08	proton-coupled amino acid transporter-like protein pathetic
LOC105184690	2.20419	3.38194	2.81e-10	1.41e-08	calcitonin gene-related peptide type 1 receptor isoform X1
LOC105192538	2.2407	3.10967	2.84e-10	1.42e-08	nucleolysin TIAR isoform X3
LOC105184350	2.50681	7.41386	2.86e-10	1.43e-08	titin homolog isoform X1
LOC105181229	3.06356	6.72555	3.09e-10	1.53e-08	homogentisate 1,2-dioxygenase isoform X3
LOC105182756	2.28305	6.10897	3.14e-10	1.55e-08	uncharacterized protein LOC105182756 isoform X2
LOC105181133	2.39666	4.93779	3.25e-10	1.6e-08	sphingosine kinase 1 isoform X1
LOC105188500	1.82722	6.64668	3.39e-10	1.66e-08	protein kinase C, brain isozyme isoform X1
LOC105184094	2.07671	5.95797	3.38e-10	1.66e-08	golgin subfamily A member 6-like protein 7 isoform X5
LOC105188613	2.17433	9.48505	3.64e-10	1.77e-08	ATP-binding cassette sub-family G member 4
LOC105188771	1.79161	5.24143	3.67e-10	1.78e-08	E3 ubiquitin-protein ligase MYLIP
LOC105186426	1.87415	7.36856	3.7e-10	1.79e-08	uncharacterized protein LOC105186426
LOC105186692	2.11327	4.2717	3.74e-10	1.8e-08	spondin-1 isoform X1
LOC105188568	1.92736	5.653	4.23e-10	2.02e-08	centrosomal protein of 78 kDa
LOC105182703	2.23018	5.70624	4.22e-10	2.02e-08	insulin-like growth factor-binding protein complex acid labile subunit, partial
LOC105180571	2.19857	3.53652	4.34e-10	2.06e-08	arylsulfatase B isoform X1
LOC105180468	2.14227	4.22866	4.62e-10	2.19e-08	LOW QUALITY PROTEIN: protein decapentaplegic-like
LOC105184187	1.8999	7.81667	4.75e-10	2.24e-08	2-oxoglutarate dehydrogenase, mitochondrial isoform X6
LOC105180971	2.19349	7.47276	4.92e-10	2.31e-08	filamin-A isoform X4
LOC105187964	2.36034	4.55938	5.03e-10	2.36e-08	uncharacterized protein LOC105187964
LOC105181686	2.75183	9.05601	5.3e-10	2.47e-08	lipid storage droplets surface-binding protein 2 isoform X1
LOC105190201	2.04073	3.56829	5.49e-10	2.55e-08	guanine nucleotide-binding protein G(i) subunit alpha isoform X1
LOC105191558	2.27394	2.84477	5.52e-10	2.56e-08	uncharacterized protein LOC105191558
LOC105189953	1.84973	4.54439	5.8e-10	2.68e-08	keratocan
LOC105190839	1.80167	5.9875	5.95e-10	2.74e-08	disks large homolog 4 isoform X4
LOC105192155	1.76227	4.24894	6.09e-10	2.78e-08	multiple C2 and transmembrane domain-containing protein isoform X8
LOC105191441	2.45915	7.20886	6.07e-10	2.78e-08	cadherin-99C isoform X1
LOC105188896	1.78353	7.74667	6.45e-10	2.93e-08	teneurin-m isoform X1
LOC105180825	3.19168	4.67147	6.45e-10	2.93e-08	cytochrome P450 4c3
LOC105182824	2.01889	4.20897	6.55e-10	2.96e-08	uncharacterized protein LOC105182824 isoform X2
LOC105188562	-4.01433	2.32385	6.68e-10	3.01e-08	protein crumbs homolog 2 isoform X2
LOC105190264	2.13471	5.69785	7.01e-10	3.14e-08	uncharacterized protein LOC105190264
LOC105181845	2.12642	5.30212	7.15e-10	3.2e-08	uncharacterized protein LOC105181845 isoform X2
LOC105192672	2.03621	3.50307	7.23e-10	3.21e-08	endonuclease G, mitochondrial
LOC105182850	2.05938	5.20327	7.21e-10	3.21e-08	uncharacterized protein LOC105182850
LOC105184716	2.63781	4.79721	7.39e-10	3.27e-08	uncharacterized protein LOC105184716 isoform X2
LOC105190699	2.26399	3.08405	7.75e-10	3.42e-08	uncharacterized protein LOC105190699
LOC105185296	-4.19807	1.12884	8.87e-10	3.88e-08	elongation of very long chain fatty acids protein 7
LOC105183980	1.69549	5.58707	8.83e-10	3.88e-08	steroidogenic acute regulatory protein-like
LOC105184228	2.32597	3.83733	9.29e-10	4.05e-08	otoferlin isoform X2
LOC105183370	2.42761	4.72281	9.48e-10	4.12e-08	muscle calcium channel subunit alpha-1 isoform X6
LOC105186006	7.17579	0.942086	9.76e-10	4.23e-08	UDP-glucuronosyltransferase 2B9 isoform X1
LOC105183206	1.82545	11.5737	1.01e-09	4.35e-08	adenosylhomocysteinase
LOC105192182	1.90732	4.95945	1.03e-09	4.42e-08	zinc transporter 1
LOC105185312	5.19762	1.78919	1.09e-09	4.67e-08	esterase FE4
LOC105186366	1.83518	5.32043	1.12e-09	4.78e-08	TPPP family protein CG45057
LOC105182705	2.34728	4.21394	1.13e-09	4.83e-08	POU domain, class 4, transcription factor 2-like
LOC105183945	1.84725	4.68683	1.19e-09	5.06e-08	PI-PLC X domain-containing protein 1
LOC105187138	2.00382	5.84795	1.22e-09	5.17e-08	transcription factor cwo isoform X1
LOC105182140	1.97521	8.65995	1.25e-09	5.26e-08	hemocytin isoform X1
LOC105185197	2.14353	6.26011	1.31e-09	5.51e-08	serine protease snake-like
LOC105182083	5.55415	4.5995	1.31e-09	5.51e-08	LOW QUALITY PROTEIN: fatty acid synthase-like
LOC105186705	1.88507	6.23867	1.35e-09	5.64e-08	protein cordon-bleu isoform X8
LOC105190015	2.01974	9.07372	1.37e-09	5.69e-08	cytochrome P450 9e2-like
LOC105189125	1.73812	4.23072	1.46e-09	6.07e-08	glucose-6-phosphate 1-epimerase isoform X2
LOC105190742	1.99155	5.58127	1.48e-09	6.12e-08	sodium/potassium-transporting ATPase subunit beta-2
LOC105190889	1.92813	12.8674	1.57e-09	6.49e-08	uncharacterized protein LOC105190889
LOC112590148	1.70952	5.85081	1.61e-09	6.59e-08	mothers against decapentaplegic homolog 7-like
LOC105184762	2.6559	6.59913	1.61e-09	6.59e-08	uncharacterized protein LOC105184762 isoform X1
LOC105189231	3.25825	10.0463	1.69e-09	6.9e-08	pancreatic lipase-related protein 2
LOC105181966	2.14104	3.01674	1.83e-09	7.45e-08	uncharacterized protein LOC105181966
LOC105182771	1.69719	7.13982	1.94e-09	7.88e-08	plexin-A4
LOC105185868	2.1428	3.90234	1.96e-09	7.91e-08	uncharacterized protein LOC105185868 isoform X1
LOC105189428	3.50958	2.2961	1.98e-09	7.99e-08	UDP-glucuronosyltransferase isoform X2
LOC105181142	2.5878	4.33891	2.04e-09	8.18e-08	ataxin-7-like protein 1 isoform X2
LOC105191208	1.86776	5.13462	2.05e-09	8.22e-08	glutamate receptor ionotropic, kainate 2
LOC105185307	2.03652	4.19988	2.07e-09	8.25e-08	uncharacterized protein LOC105185307 isoform X1
LOC105192125	1.93221	4.24177	2.1e-09	8.32e-08	uncharacterized protein LOC105192125 isoform X1
LOC105184102	2.52523	7.59496	2.1e-09	8.32e-08	muscle LIM protein Mlp84B isoform X3
LOC105191859	1.95593	4.66908	2.11e-09	8.36e-08	serine/threonine-protein kinase NLK isoform X1
LOC105192307	2.12611	4.35616	2.16e-09	8.5e-08	glycerol-3-phosphate dehydrogenase, mitochondrial
LOC105185609	4.27648	1.54993	2.16e-09	8.5e-08	lipase 3 isoform X2
LOC105185372	1.9274	8.85038	2.2e-09	8.6e-08	digestive cysteine proteinase 1
LOC105190009	2.15017	6.95865	2.2e-09	8.6e-08	cytochrome P450 9e2-like
LOC105188467	1.6382	5.44895	2.26e-09	8.79e-08	uncharacterized protein LOC105188467 isoform X1
LOC105191806	1.76534	4.54381	2.28e-09	8.84e-08	uncharacterized protein LOC105191806 isoform X1
LOC105184058	2.44362	3.33572	2.32e-09	8.99e-08	protein similar-like
LOC105186470	2.34458	5.32368	2.35e-09	9.05e-08	aromatic-L-amino-acid decarboxylase
LOC105189818	1.6975	5.33962	2.42e-09	9.28e-08	phospholipid-transporting ATPase ID isoform X8
LOC105185395	1.97598	3.81482	2.43e-09	9.28e-08	facilitated trehalose transporter Tret1
LOC105190611	2.16394	6.33103	2.43e-09	9.28e-08	vasopressin V1a receptor
LOC105180766	2.39022	7.27542	2.47e-09	9.38e-08	RNA helicase aquarius isoform X1
LOC105182701	3.88168	9.94992	2.46e-09	9.38e-08	endocuticle structural glycoprotein SgAbd-1-like
LOC105192405	1.81596	7.44677	2.54e-09	9.63e-08	serine protease inhibitor 88Ea
LOC105181432	2.24725	6.76133	2.7e-09	1.02e-07	serine/arginine repetitive matrix protein 2
LOC105180902	6.61359	5.86106	2.71e-09	1.02e-07	acyl-CoA Delta(11) desaturase isoform X2
LOC105189232	2.37252	3.93557	2.75e-09	1.03e-07	pancreatic triacylglycerol lipase isoform X1
LOC105182333	2.14643	5.64803	2.78e-09	1.04e-07	phytanoyl-CoA dioxygenase, peroxisomal
LOC105190668	3.3474	8.37585	2.77e-09	1.04e-07	uncharacterized protein LOC105190668
LOC105191565	2.53538	9.87883	2.86e-09	1.06e-07	paramyosin, long form
LOC109503574	2.1863	7.31439	2.91e-09	1.08e-07	ornithine aminotransferase, mitochondrial
LOC105181267	1.79444	6.0288	2.98e-09	1.1e-07	C-Maf-inducing protein
LOC105191632	1.96689	10.0833	3.02e-09	1.11e-07	zinc transporter ZIP13
LOC105183562	2.17187	4.10009	3.02e-09	1.11e-07	GTP:AMP phosphotransferase AK3, mitochondrial
LOC105189045	1.86147	10.6128	3.05e-09	1.12e-07	extracellular matrix-binding protein ebh isoform X1
LOC105181285	1.98699	3.8626	3.11e-09	1.14e-07	death-associated inhibitor of apoptosis 1
LOC105187738	2.95236	4.98982	3.12e-09	1.14e-07	uncharacterized protein LOC105187738
LOC105189773	1.89342	7.78402	3.18e-09	1.16e-07	alpha-actinin, sarcomeric isoform X2
LOC112588367	2.16633	10.5128	3.23e-09	1.17e-07	uncharacterized protein LOC112588367
LOC105192472	1.76507	6.45538	3.28e-09	1.19e-07	uncharacterized transmembrane protein DDB_G0289901 isoform X1
LOC105191841	2.6964	3.35583	3.29e-09	1.19e-07	aquaporin AQPAn.G isoform X1
LOC105187762	3.16132	4.01163	3.38e-09	1.21e-07	keratin, type II cytoskeletal 1 isoform X1
LOC105192051	2.3879	8.46508	3.43e-09	1.23e-07	myosin regulatory light chain 2
LOC105191608	2.67305	6.43948	3.47e-09	1.24e-07	FH1/FH2 domain-containing protein 3 isoform X1
LOC105189622	1.79495	7.94029	3.62e-09	1.29e-07	protein split ends isoform X2
LOC105182348	2.12284	6.57078	3.71e-09	1.32e-07	tyrosine-protein phosphatase 10D isoform X4
LOC105181245	2.4441	6.38487	3.87e-09	1.37e-07	troponin T isoform X1
LOC105183302	2.18104	3.31002	4.09e-09	1.45e-07	tyrosine kinase receptor Cad96Ca
LOC112590320	-4.00208	7.11117	4.16e-09	1.47e-07	fatty acid synthase-like isoform X1
LOC105185061	1.78709	5.07972	4.24e-09	1.49e-07	uncharacterized protein LOC105185061 isoform X1
LOC105185773	2.67569	9.68567	4.4e-09	1.54e-07	peptidoglycan-recognition protein SC2 isoform X1
LOC105185580	1.78596	6.53822	4.47e-09	1.56e-07	alpha-2-antiplasmin isoform X1
LOC105191162	2.32737	3.10888	4.47e-09	1.56e-07	uncharacterized protein LOC105191162
LOC105190744	2.03414	4.22468	4.58e-09	1.59e-07	sodium/potassium-transporting ATPase subunit beta-2
LOC105185169	2.39144	5.12191	4.76e-09	1.65e-07	alkaline phosphatase 4
LOC112588844	4.38483	1.86686	4.93e-09	1.7e-07	uncharacterized protein LOC112588844
LOC105191375	1.8607	6.47578	5.01e-09	1.73e-07	protein held out wings isoform X5
LOC105187893	1.83606	4.05072	5.13e-09	1.76e-07	ras-related protein Rab-37 isoform X2
LOC105187590	2.14985	4.88269	5.46e-09	1.87e-07	DNA-directed RNA polymerase II subunit RPB1 isoform X2
LOC105180907	-3.99696	6.08166	5.51e-09	1.89e-07	acyl-CoA Delta(11) desaturase isoform X2
LOC105190781	2.46849	4.70616	5.57e-09	1.89e-07	putative carbonic anhydrase 3 isoform X1
LOC105192235	2.47053	2.83758	5.56e-09	1.89e-07	receptor-type tyrosine-protein phosphatase kappa isoform X1
LOC105191081	2.07202	5.10038	5.6e-09	1.9e-07	uncharacterized protein LOC105191081
LOC105190254	2.07986	6.40095	5.74e-09	1.94e-07	long-chain-fatty-acid--CoA ligase ACSBG2 isoform X2
LOC105184178	2.12437	3.60735	5.75e-09	1.94e-07	putative fatty acyl-CoA reductase CG5065
LOC112589399	-2.71145	9.11733	5.83e-09	1.96e-07	chymotrypsin inhibitor-like
LOC105181353	1.86501	6.65507	5.96e-09	2e-07	leucine-rich repeats and immunoglobulin-like domains protein 1
LOC105192624	1.65998	3.94799	6e-09	2.01e-07	filamin A-interacting protein 1-like
LOC105188716	2.09522	5.7613	6.01e-09	2.01e-07	uncharacterized protein LOC105188716 isoform X1
LOC105190182	1.78964	5.94668	6.33e-09	2.11e-07	patched domain-containing protein 3
LOC105187110	2.06498	3.90214	6.71e-09	2.23e-07	uncharacterized protein LOC105187110 isoform X2
LOC105181075	2.19076	4.95601	6.73e-09	2.23e-07	netrin receptor UNC5C isoform X1
LOC105188003	2.77245	4.21784	6.77e-09	2.24e-07	sialin isoform X2
LOC105188099	1.64047	5.78566	7.09e-09	2.34e-07	adenylate kinase
LOC105189854	1.81676	4.50412	7.2e-09	2.36e-07	uncharacterized protein LOC105189854
LOC105183718	2.82365	1.86524	7.17e-09	2.36e-07	uncharacterized protein LOC105183718
LOC105182093	4.22538	0.971151	7.25e-09	2.37e-07	gamma-aminobutyric acid receptor subunit beta isoform X1
LOC105180981	2.18599	5.50423	7.36e-09	2.4e-07	protein FAM69C isoform X2
LOC105188951	3.37981	1.98023	7.63e-09	2.48e-07	spondin-2
LOC105190012	2.88095	5.66402	7.66e-09	2.49e-07	cytochrome P450 9e2-like isoform X2
LOC105189176	6.48527	0.463016	8.14e-09	2.63e-07	uncharacterized protein LOC105189176 isoform X1
LOC105191491	2.14613	4.3911	8.5e-09	2.74e-07	DNA-binding protein D-ETS-4
LOC105190505	2.30049	6.51693	8.55e-09	2.75e-07	janus kinase and microtubule-interacting protein 3 isoform X2
LOC105189473	2.42902	8.22982	8.54e-09	2.75e-07	muscle-specific protein 20
LOC105187069	2.4556	7.85845	8.77e-09	2.81e-07	obscurin isoform X8
[truncated: 12,259 more rows]

## Sheet: Fb_R_vs_G
genes	logFC	logCPM	PValue	FDR	Annotation
[truncated: 12,654 more rows]

## Sheet: Ov_W_vs_G
genes	logFC	logCPM	PValue	FDR	Annotation
[truncated: 12,654 more rows]

## Sheet: Ov_R_vs_G
genes	logFC	logCPM	PValue	FDR	Annotation
[truncated: 12,654 more rows]
