# Supplementary material for: Insulin signaling in the long-lived reproductive caste of ants
Source: Science. Author manuscript; Available in PMC 2022 Oct 1. (PMC9526546; doi:10.1126/science.abm8767)
Supplement: science.abm8767_table_s2 [file NIHMS1835898-supplement-science_abm8767_table_s2.xlsx]

## Sheet: Genes_PredictedBP_GO
Protein	GO.term
Anamorsin	GO:0009987
Anamorsin	GO:0008150
Anamorsin	GO:0030097
Centrin-1	GO:0009987
Centrin-1	GO:0008150
Centrin-1	GO:0007067
Fut8	GO:0008152
Fut8	GO:0008150
Fut8	GO:0009987
Fut8	GO:0006491
Fut8	GO:1900407
Fut8	GO:0007585
Fut8	GO:0046368
Fut8	GO:0018279
G10031	GO:0008150
G10031	GO:0008152
G10031	GO:0009987
G10031	GO:2000373
G10031	GO:0051716
G10031	GO:0051129
G10031	GO:0051054
G10031	GO:0043170
G10062	GO:1901362
G10062	GO:0006325
G10062	GO:0051716
G10062	GO:0008150
G10062	GO:0051173
G10062	GO:0009987
G10062	GO:2000373
G10062	GO:0008152
G10062	GO:0051129
G10062	GO:0051054
G10460	GO:0009987
G10460	GO:0008150
G10543	GO:0008150
G10737.1.p1	GO:0009987
G10737.1.p1	GO:0008150
G10737.3.p1	GO:0009987
G10737.3.p1	GO:0008150
G10737	GO:0009987
G10737	GO:0008150
G10949	GO:0009987
G10949	GO:0008150
G10993	GO:0008150
G11039	GO:0008152
G11039	GO:0008150
G11039	GO:0009987
G11155	GO:0009987
G11155	GO:0008150
G1152	GO:0008150
G11645	GO:0009987
G11645	GO:0043170
G11645	GO:0008150
G11645	GO:2000373
G11645	GO:0008152
G11645	GO:0051054
G11645	GO:0051129
G11723	GO:0009987
G11723	GO:0008150
G11963	GO:0009987
G11963	GO:0008150
G12043	GO:0009987
G12043	GO:0008150
G1205	GO:0008150
G1205	GO:0009987
G12104	GO:0009987
G12104	GO:0008150
G12261	GO:0008150
G1230	GO:0009987
G1230	GO:0008150
G12305	GO:0043170
G12305	GO:0009987
G12305	GO:2000373
G12305	GO:0019219
G12305	GO:0051716
G12305	GO:0008150
G12305	GO:0051054
G12305	GO:0051129
G12308	GO:0008150
G12308	GO:0009987
G12476	GO:0008150
G12556	GO:0008150
G12582	GO:0008150
G12582	GO:0009987
G1260	GO:0008150
G1270	GO:0009987
G1270	GO:0008150
G12860	GO:0008150
G12860	GO:0009987
G12949	GO:0008150
G12949	GO:0009987
G13435	GO:0008150
G13435	GO:0009987
G13580	GO:0008150
G13580	GO:0009987
G13662	GO:0008150
G13662	GO:0009987
G13735	GO:0051640
G13735	GO:0045026
G13735	GO:0051248
G13735	GO:0006468
G13735	GO:0030447
G13735	GO:0051129
G13735	GO:0034613
G13735	GO:0031139
G13735	GO:0019953
G13735	GO:0008152
G13735	GO:0032268
G13735	GO:0051301
G13735	GO:0070727
G13735	GO:0008150
G13735	GO:0031136
G13735	GO:0010200
G13735	GO:0042325
G13744	GO:0009987
G13744	GO:0008150
G13753	GO:0008150
G13775	GO:0008152
G13775	GO:0008150
G13775	GO:0032446
G13775	GO:0009987
G13775	GO:0048585
G13803	GO:0009987
G13803	GO:0008150
G13838	GO:0008150
G13838	GO:0009987
G1387	GO:0009987
G1387	GO:0008150
G13902	GO:0008152
G13902	GO:0008150
G13902	GO:0009987
G13902	GO:0043170
G14118	GO:0008150
G14172	GO:0008150
G14172	GO:0051716
G14172	GO:0043170
G14172	GO:0008152
G14172	GO:2000373
G14172	GO:0009987
G14172	GO:0051054
G14172	GO:0051129
G14379	GO:0008150
G14379	GO:0009987
G14393	GO:0009987
G14393	GO:0008150
G14415	GO:0008150
G14454	GO:0002684
G14454	GO:0032268
G14454	GO:0010467
G14454	GO:0009987
G14454	GO:0008150
G14454	GO:0008152
G14454	GO:0043603
G14594	GO:0008150
G14594	GO:0009987
G14645	GO:0009987
G14645	GO:0008150
G14655	GO:0009987
G14655	GO:0008150
G14833	GO:0008150
G14859	GO:0009987
G14859	GO:0008152
G14859	GO:0008150
G15000	GO:0008150
G15000	GO:0009987
G15001	GO:0008150
G15001	GO:0009987
G15002	GO:0008150
G15003	GO:0008150
G15003	GO:0009987
G15004	GO:0008150
G15004	GO:0009987
G15005	GO:0008150
G15005	GO:0009987
G15006	GO:0008150
G15006	GO:0009987
G15007	GO:0009987
G15007	GO:0008150
G15008	GO:0008150
G15009	GO:0008150
G15010	GO:0009987
G15010	GO:0008150
G15011	GO:0009987
G15011	GO:0008150
G15012	GO:0008150
G15012	GO:0009987
G15013	GO:0009987
G15013	GO:0008150
G15014	GO:0009987
G15014	GO:0008150
G15015	GO:0008150
G15015	GO:0009987
G15018	GO:0008150
G15019	GO:0008150
G15020	GO:0008150
G15020	GO:0009987
G15021	GO:0008150
G15021	GO:0009987
G15022	GO:0008150
G15023	GO:0009987
G15023	GO:0008150
G15024	GO:0009987
G15024	GO:0008150
G15026	GO:0007186
G15026	GO:0009987
G15026	GO:0008150
G15026	GO:0051716
G15027	GO:0008150
G15027	GO:0009987
G15028	GO:0009987
G15028	GO:0008150
G15029	GO:0009987
G15029	GO:0008150
G15030	GO:0008150
G15031	GO:0008150
G15032	GO:0009987
G15032	GO:0008150
G15033	GO:0009987
G15033	GO:0008150
G15034	GO:0009987
G15034	GO:0008150
G15035	GO:0008150
G15042	GO:0008150
G15043	GO:0009987
G15043	GO:0008150
G15044	GO:0008150
G15044	GO:0009987
G15045	GO:0008150
G15046	GO:0008150
G15046	GO:0009987
G15047	GO:0008150
G15047	GO:0009987
G15048	GO:0008150
G15048	GO:0009987
G15049	GO:0008150
G15050	GO:0009987
G15050	GO:0008150
G15051	GO:0009987
G15051	GO:0008150
G15052	GO:0008150
G15052	GO:0009987
G15059	GO:0009987
G15059	GO:0008150
G15060	GO:0009987
G15060	GO:0008150
G15061	GO:0008150
G15062	GO:0008150
G15063	GO:0008150
G15064	GO:0008150
G15065	GO:0008150
G15066	GO:0008150
G15067	GO:0008150
G15067	GO:0009987
G15068	GO:0008150
G15069	GO:0008150
G15070	GO:0008150
G15071	GO:0008150
G15072	GO:0008150
G15073	GO:0008150
G15074	GO:0008150
G15075	GO:0009987
G15075	GO:0008150
G15076	GO:0008150
G15077	GO:0008150
G15077	GO:0009987
G1514	GO:0008150
G1514	GO:0008152
G1514	GO:0009987
G1637	GO:0009987
G1637	GO:0008150
G1711	GO:0008150
G1711	GO:0008152
G1711	GO:0009987
G175	GO:0009987
G175	GO:0008150
G175.4.p1	GO:0009987
G175.4.p1	GO:0008150
G175.5.p1	GO:0009987
G175.5.p1	GO:0008150
G175.6.p1	GO:0009987
G175.6.p1	GO:0008150
G1766	GO:0008152
G1766	GO:0008150
G1766	GO:0043170
G1803	GO:0009987
G1803	GO:0008150
G2012	GO:0008150
G2056	GO:0008150
G2096	GO:0043170
G2096	GO:0048584
G2096	GO:0009987
G2096	GO:2000373
G2096	GO:0008150
G2096	GO:0051716
G2096	GO:0008152
G2096	GO:0051054
G2096	GO:0051129
G210	GO:0008150
G2153	GO:0008150
G2153	GO:0009987
G2153	GO:0008152
G2269	GO:0008150
G2269	GO:0009987
G2279	GO:0008150
G2281	GO:0008150
G2428	GO:0008150
G2428	GO:0009987
G2592	GO:0008150
G2627	GO:0008150
G267	GO:0008150
G269	GO:0008150
G3003	GO:0008150
G3003	GO:0009987
G3023	GO:0008150
G3023	GO:0009987
G3093	GO:0009987
G3093	GO:0008150
G3162	GO:0008150
G3243	GO:0008150
G3312	GO:0008150
G38	GO:0008150
G3862	GO:0008150
G3899	GO:0009987
G3899	GO:0008150
G3924	GO:0008150
G4472	GO:0008152
G4472	GO:0008150
G4472	GO:0043170
G4472	GO:0009987
G4472	GO:0015031
G4714	GO:0009987
G4714	GO:0008150
G4814	GO:0008150
G490	GO:0008150
G500	GO:0008150
G500	GO:0009987
G5031	GO:0043170
G5031	GO:0008150
G5031	GO:0009987
G5031	GO:0008152
G5266	GO:0009987
G5266	GO:0008152
G5266	GO:0008150
G5266	GO:0051173
G5266	GO:2000373
G5266	GO:0051054
G5266	GO:0051716
G5266	GO:0051129
G5266	GO:0043170
G5395	GO:0008150
G5399	GO:0009987
G5399	GO:0008150
G5408	GO:0008150
G5408	GO:0009987
G542	GO:0008150
G5499	GO:0009987
G5499	GO:0008150
G5669	GO:0008150
G5669	GO:0009987
G5669	GO:0008152
G5733	GO:0009987
G5733	GO:0008150
G5738	GO:0008150
G6048	GO:0008150
G6087	GO:0009987
G6087	GO:0008150
G6179	GO:0008150
G6181	GO:0008150
G633	GO:0008150
G633	GO:0009987
G6399	GO:0008150
G6399	GO:0009987
G6406	GO:0008150
G647	GO:0008150
G647	GO:0009987
G647.3.p1	GO:0009987
G647.3.p1	GO:0008150
G647.4.p1	GO:0008150
G647.4.p1	GO:0009987
G6534	GO:0008150
G6534	GO:0008152
G6534	GO:2000373
G6534	GO:0018130
G6534	GO:0009987
G6534	GO:0051054
G6534	GO:0051129
G6534	GO:0043170
G6542	GO:0008150
G6542	GO:0009987
G6577	GO:0008150
G6627	GO:0008150
G6627	GO:0009987
G6718	GO:0009987
G6718	GO:0008150
G6845	GO:0008150
G7000	GO:0009987
G7000	GO:0008150
G7131	GO:0008150
G7294	GO:0008150
G7381	GO:0051716
G7381	GO:0051173
G7381	GO:0008150
G7381	GO:0008152
G7381	GO:2000373
G7381	GO:0006325
G7381	GO:0051054
G7381	GO:0051129
G7381	GO:0009987
G7552	GO:0008150
G7552	GO:0009987
G7921	GO:0009987
G7921	GO:0008150
G7927	GO:0009987
G7927	GO:0008150
G7991	GO:0008150
G7991.2.p1	GO:0008150
G7991.4.p3	GO:0008150
G8105	GO:0051716
G8105	GO:0051173
G8105	GO:0008152
G8105	GO:2000373
G8105	GO:0009987
G8105	GO:0008150
G8105	GO:0051054
G8105	GO:0051129
G8105	GO:0043170
G8112	GO:0008152
G8112	GO:0009987
G8112	GO:0051716
G8112	GO:0043170
G8112	GO:2000373
G8112	GO:0051054
G8112	GO:0051129
G8112	GO:0008150
G8254	GO:0008150
G829	GO:0009987
G829	GO:0008150
G8552	GO:0008150
G8604	GO:0008150
G8604	GO:0008152
G8604	GO:0009987
G8746	GO:0008150
G8751	GO:0008150
G8994	GO:0008150
G9056	GO:0008150
G9752	GO:0008150
G9752	GO:0009987
G9841	GO:0008150
G9841	GO:0009987
Glomulin	GO:0006733
Glomulin	GO:0009987
Glomulin	GO:0009161
Glomulin	GO:0009156
Glomulin	GO:0008150
Importin-4.1.p1	GO:0006325
Importin-4.1.p1	GO:0009987
Importin-4.1.p1	GO:0008150
Importin-4.1.p1	GO:0006607
Importin-4.2.p1	GO:0009987
Importin-4.2.p1	GO:0008150
Importin-4.2.p1	GO:0006325
Importin-4.2.p1	GO:0006607
Importin-4.3.p1	GO:0008150
Importin-4.3.p1	GO:0009987
Importin-4.3.p1	GO:0006606
Importin-4.5.p1	GO:0006325
Importin-4.5.p1	GO:0009987
Importin-4.5.p1	GO:0008150
Importin-4.5.p1	GO:0006607
LOC105180459	GO:0009987
LOC105180459	GO:0051301
LOC105180459	GO:0032879
LOC105180459	GO:0008152
LOC105180459	GO:0008150
LOC105180459	GO:0043170
LOC105180459	GO:0042325
LOC105180459	GO:1903688
LOC105180459	GO:0045725
LOC105180459	GO:0034059
LOC105180460	GO:0008152
LOC105180460	GO:0034587
LOC105180460	GO:0008150
LOC105180460	GO:0009987
LOC105180460	GO:0010529
LOC105180460	GO:2000617
LOC105180460	GO:0043046
LOC105180460	GO:0060213
LOC105180460	GO:0061178
LOC105180460	GO:0030718
LOC105180460	GO:0050829
LOC105180460	GO:0010501
LOC105180460	GO:0007126
LOC105180460	GO:0035093
LOC105180460	GO:0010669
LOC105180460	GO:0071442
LOC105180460	GO:0007283
LOC105180460	GO:0051321
LOC105180460	GO:0000966
LOC105180462.1.p1	GO:0008150
LOC105180462.1.p1	GO:0009987
LOC105180462.1.p1	GO:0045724
LOC105180462.1.p1	GO:0035437
LOC105180462.1.p1	GO:0061036
LOC105180462	GO:0008150
LOC105180462	GO:0009987
LOC105180462	GO:0045724
LOC105180462	GO:0061036
LOC105180462	GO:0035437
LOC105180462.6.p1	GO:0008150
LOC105180462.6.p1	GO:0009987
LOC105180462.6.p1	GO:0045724
LOC105180462.6.p1	GO:0035437
LOC105180462.6.p1	GO:0061036
LOC105180464	GO:0009987
LOC105180464	GO:0008150
LOC105180465	GO:0008150
LOC105180465	GO:0009987
LOC105180465	GO:0008152
LOC105180465	GO:0051597
LOC105180465	GO:0001889
LOC105180465	GO:0014075
LOC105180465	GO:0060992
LOC105180465	GO:0032355
LOC105180465	GO:0071243
LOC105180465	GO:0045471
LOC105180468	GO:0032268
LOC105180468	GO:0051301
LOC105180468	GO:0010467
LOC105180468	GO:0008152
LOC105180468	GO:0042325
LOC105180468	GO:0009987
LOC105180468	GO:0007275
LOC105180468	GO:0040011
LOC105180468	GO:0008150
LOC105180468	GO:0030154
LOC105180468	GO:0030509
LOC105180468	GO:0061151
LOC105180468	GO:0048762
LOC105180468	GO:0061149
LOC105180468	GO:0060395
LOC105180468	GO:0010862
LOC105180468	GO:0048392
LOC105180468	GO:0061036
LOC105180468	GO:0061047
LOC105180468	GO:0072192
LOC105180468	GO:0034504
LOC105180468	GO:0045839
LOC105180468	GO:0030501
LOC105180468	GO:0001658
LOC105180468	GO:0010453
LOC105180468	GO:0003139
LOC105180468	GO:0007182
LOC105180468	GO:0010524
LOC105180468	GO:2000137
LOC105180468	GO:0042306
LOC105180468	GO:0048661
LOC105180468	GO:0003130
LOC105180468	GO:1901341
LOC105180468	GO:0072101
LOC105180468	GO:2000007
LOC105180468	GO:0001938
LOC105180468	GO:0003215
LOC105180468	GO:0002062
LOC105180468	GO:0051042
LOC105180468	GO:0045669
LOC105180468	GO:0060391
LOC105180468	GO:2000005
LOC105180468	GO:0035993
LOC105180468	GO:0055020
LOC105180468	GO:0043407
LOC105180468	GO:0032967
LOC105180468	GO:0030513
LOC105180468	GO:0071893
LOC105180468	GO:0072200
LOC105180468	GO:0061155
LOC105180468	GO:0060433
LOC105180468	GO:0032092
LOC105180469	GO:0008150
LOC105180469	GO:0009987
LOC105180469	GO:0051640
LOC105180470	GO:0008150
LOC105180470	GO:0030198
LOC105180470	GO:0009987
LOC105180471	GO:0016192
LOC105180471	GO:0007018
LOC105180471	GO:0009987
LOC105180471	GO:0008150
LOC105180471	GO:0008152
LOC105180471	GO:0001919
LOC105180471	GO:0032438
LOC105180471	GO:0040010
LOC105180471	GO:0043001
LOC105180471	GO:0032418
LOC105180471	GO:0071346
LOC105180471	GO:0022027
LOC105180471	GO:1901953
LOC105180471	GO:0031146
LOC105180471	GO:0006895
LOC105180471	GO:0032487
LOC105180471	GO:0040018
LOC105180471	GO:0033624
LOC105180471	GO:0007173
LOC105180471	GO:0007270
LOC105180471	GO:1903429
LOC105180471	GO:0045022
LOC105180471	GO:1990048
LOC105180471	GO:1904647
LOC105180471	GO:0007274
LOC105180471	GO:0021766
LOC105180471	GO:0045886
LOC105180471	GO:0045887
LOC105180471	GO:0032467
LOC105180471	GO:0032801
LOC105180471	GO:0030421
LOC105180471	GO:0031641
LOC105180471	GO:1902473
LOC105180471	GO:1903746
LOC105180471	GO:0007528
LOC105180471	GO:0051965
LOC105180471	GO:0007019
LOC105180471	GO:0021772
LOC105180471	GO:0043523
LOC105180471	GO:0006942
LOC105180471	GO:1990049
LOC105180471	GO:0061001
LOC105180471	GO:0000003
LOC105180471	GO:0032024
LOC105180471	GO:0043161
LOC105180471	GO:1990090
LOC105180471	GO:0007411
LOC105180471	GO:0008345
LOC105180471	GO:0007631
LOC105180472	GO:0009987
LOC105180472	GO:0008152
LOC105180472	GO:0008150
LOC105180472	GO:0001836
LOC105180472	GO:0051602
LOC105180472	GO:0001315
LOC105180472	GO:0051881
LOC105180472	GO:0003069
LOC105180472	GO:0048773
LOC105180472	GO:1902176
LOC105180472	GO:0030335
LOC105180472	GO:0014823
LOC105180472	GO:0048147
LOC105180472	GO:0051716
LOC105180472	GO:0008217
LOC105180472	GO:1903146
LOC105180473	GO:0009987
LOC105180473	GO:0008152
LOC105180473	GO:0008150
LOC105180473	GO:0048749
LOC105180473	GO:0019099
LOC105180473	GO:0007539
LOC105180473	GO:0010467
LOC105180473	GO:0043170
LOC105180474	GO:0008150
LOC105180474	GO:0043170
LOC105180474	GO:0008152
LOC105180474	GO:0009987
LOC105180474	GO:0061014
LOC105180474	GO:0046039
LOC105180474.10.p1	GO:0008150
LOC105180474.10.p1	GO:0043170
LOC105180474.10.p1	GO:0008152
LOC105180474.10.p1	GO:0009987
LOC105180474.10.p1	GO:0061014
LOC105180474.10.p1	GO:0046039
LOC105180474.11.p1	GO:0008150
LOC105180474.11.p1	GO:0043170
LOC105180474.11.p1	GO:0008152
LOC105180474.11.p1	GO:0009987
LOC105180474.11.p1	GO:0061014
LOC105180474.11.p1	GO:0046039
LOC105180474.2.p1	GO:0008150
LOC105180474.2.p1	GO:0043170
LOC105180474.2.p1	GO:0008152
LOC105180474.2.p1	GO:0009987
LOC105180474.2.p1	GO:0061014
LOC105180474.2.p1	GO:0046039
LOC105180474.6.p1	GO:0008150
LOC105180474.6.p1	GO:0043170
LOC105180474.6.p1	GO:0008152
LOC105180474.6.p1	GO:0009987
LOC105180474.6.p1	GO:0061014
LOC105180474.6.p1	GO:0046039
LOC105180474.7.p1	GO:0008150
LOC105180474.7.p1	GO:0043170
LOC105180474.7.p1	GO:0008152
LOC105180474.7.p1	GO:0009987
LOC105180474.7.p1	GO:0061014
LOC105180474.7.p1	GO:0046039
LOC105180474.8.p1	GO:0008150
LOC105180474.8.p1	GO:0043170
LOC105180474.8.p1	GO:0008152
LOC105180474.8.p1	GO:0009987
LOC105180474.8.p1	GO:0061014
LOC105180474.8.p1	GO:0046039
LOC105180474.9.p1	GO:0008150
LOC105180474.9.p1	GO:0043170
LOC105180474.9.p1	GO:0008152
LOC105180474.9.p1	GO:0009987
LOC105180474.9.p1	GO:0061014
LOC105180474.9.p1	GO:0046039
LOC105180475	GO:0032502
LOC105180475	GO:0051716
LOC105180475	GO:0009799
LOC105180475	GO:0008150
LOC105180475	GO:0009987
LOC105180476	GO:0009987
LOC105180476	GO:0008150
LOC105180476	GO:0051301
LOC105180477	GO:0008152
LOC105180477	GO:0008150
LOC105180477	GO:0009987
LOC105180477	GO:0043170
LOC105180477	GO:0000027
LOC105180477	GO:0000184
LOC105180477	GO:0045901
LOC105180478	GO:0008150
LOC105180478	GO:0009987
LOC105180478	GO:0032092
LOC105180478	GO:0031648
LOC105180478	GO:0008152
LOC105180479.2.p1	GO:0006886
LOC105180479.2.p1	GO:0070727
LOC105180479.2.p1	GO:0034613
LOC105180479.2.p1	GO:0009987
LOC105180479.2.p1	GO:0008150
LOC105180481	GO:0043170
LOC105180481	GO:0006468
LOC105180481	GO:0008152
LOC105180481	GO:0008150
LOC105180481	GO:0090023
LOC105180481	GO:1900181
LOC105180481	GO:0021766
LOC105180481	GO:0016197
LOC105180483	GO:0008150
LOC105180483	GO:0009987
LOC105180483	GO:0031116
LOC105180483	GO:0007026
LOC105180483	GO:0032703
LOC105180483	GO:0003025
LOC105180483	GO:0030336
LOC105180487	GO:0008150
LOC105180487	GO:0009987
LOC105180489	GO:0009987
LOC105180489	GO:0043170
LOC105180489	GO:0008150
LOC105180489	GO:0008152
LOC105180489	GO:1901362
LOC105180489	GO:0045019
LOC105180489	GO:0071222
LOC105180489	GO:1900149
LOC105180489	GO:0010989
LOC105180490	GO:0009987
LOC105180490	GO:0008152
LOC105180490	GO:0008150
LOC105180490	GO:0046038
LOC105180490	GO:0030224
LOC105180490	GO:0015951
LOC105180491	GO:0043170
LOC105180491	GO:0008150
LOC105180491	GO:0009987
LOC105180491	GO:1990000
LOC105180491	GO:0031115
LOC105180491	GO:1902991
LOC105180491	GO:0043123
LOC105180491	GO:0006463
LOC105180491	GO:0031000
LOC105180491	GO:0031111
LOC105180491	GO:0010977
LOC105180491	GO:0031398
LOC105180491	GO:0032092
LOC105180491	GO:0008152
LOC105180494	GO:0008150
LOC105180494	GO:0009987
LOC105180497	GO:0008152
LOC105180497	GO:0043170
LOC105180497	GO:0008150
LOC105180497	GO:0009987
LOC105180497	GO:0032268
LOC105180499	GO:0008150
LOC105180499	GO:0046546
LOC105180499	GO:0046545
LOC105180502	GO:0032268
LOC105180502	GO:0008150
LOC105180502	GO:0043170
LOC105180502	GO:0010556
LOC105180502	GO:0008152
LOC105180502	GO:0032984
LOC105180502	GO:0009987
LOC105180502	GO:0031326
LOC105180502	GO:0043603
LOC105180504	GO:0008150
LOC105180504	GO:0009987
LOC105180504	GO:0008218
LOC105180504	GO:0009699
LOC105180504	GO:0009851
LOC105180507	GO:0008152
LOC105180507	GO:0009987
LOC105180507	GO:0008150
LOC105180507	GO:0045070
LOC105180507	GO:0002931
LOC105180507	GO:0045069
LOC105180507	GO:0070266
LOC105180507	GO:0010939
LOC105180507	GO:0019068
LOC105180507	GO:0035722
LOC105180507	GO:0071243
LOC105180507	GO:0032780
LOC105180507	GO:2000276
LOC105180507	GO:0090200
LOC105180507	GO:0070301
LOC105180507	GO:0090201
LOC105180507	GO:2001243
LOC105180507	GO:0090324
LOC105180507	GO:0050714
LOC105180507	GO:0010849
LOC105180507	GO:0071277
LOC105180507	GO:0006283
LOC105180507	GO:1902445
LOC105180510	GO:0008152
LOC105180510	GO:0032446
LOC105180510	GO:0048585
LOC105180510	GO:0008150
LOC105180510	GO:0009987
LOC105180510	GO:0043170
LOC105180510	GO:0010029
LOC105180510.6.p1	GO:0008152
LOC105180510.6.p1	GO:0032446
LOC105180510.6.p1	GO:0048585
LOC105180510.6.p1	GO:0008150
LOC105180510.6.p1	GO:0009987
LOC105180510.6.p1	GO:0043170
LOC105180510.6.p1	GO:0010029
LOC105180510.8.p1	GO:0008152
LOC105180510.8.p1	GO:0032446
LOC105180510.8.p1	GO:0048585
LOC105180510.8.p1	GO:0008150
LOC105180510.8.p1	GO:0009987
LOC105180510.8.p1	GO:0043170
LOC105180510.8.p1	GO:0010029
LOC105180515	GO:0009987
LOC105180515	GO:0016192
LOC105180515	GO:0008150
LOC105180515	GO:0006687
LOC105180515	GO:1903235
LOC105180515	GO:0071277
LOC105180515	GO:0014059
LOC105180515	GO:0071911
LOC105180515	GO:0008152
LOC105180516	GO:0008150
LOC105180516	GO:0009987
LOC105180518	GO:0008152
LOC105180518	GO:0009987
LOC105180518	GO:0008150
LOC105180518	GO:0035196
LOC105180518	GO:0009637
LOC105180519	GO:0009987
LOC105180519	GO:0008150
LOC105180519	GO:0008152
LOC105180519	GO:0016192
LOC105180520	GO:0008150
LOC105180520	GO:0009987
LOC105180521.1.p1	GO:0008150
LOC105180521.1.p1	GO:0009987
LOC105180521.1.p1	GO:0046620
LOC105180521.2.p1	GO:0008150
LOC105180521.2.p1	GO:0009987
LOC105180521.2.p1	GO:0046620
LOC105180521.3.p1	GO:0008150
LOC105180521.3.p1	GO:0009987
LOC105180521.3.p1	GO:0046620
LOC105180521	GO:0008150
LOC105180521	GO:0009987
LOC105180521	GO:0046620
LOC105180521.5.p1	GO:0008150
LOC105180521.5.p1	GO:0009987
LOC105180521.5.p1	GO:0046620
LOC105180521.6.p1	GO:0008150
LOC105180521.6.p1	GO:0009987
LOC105180521.6.p1	GO:0046620
LOC105180523	GO:0008150
LOC105180523	GO:0008152
LOC105180523	GO:0009987
LOC105180523	GO:0043170
LOC105180525	GO:0006413
LOC105180525	GO:0032268
LOC105180525	GO:0043170
LOC105180525	GO:0009987
LOC105180525	GO:0010467
LOC105180525	GO:0001731
LOC105180525	GO:0008150
LOC105180525	GO:0008152
LOC105180525	GO:0045903
LOC105180526	GO:0008150
LOC105180527	GO:0008150
LOC105180527	GO:0009987
LOC105180527	GO:0008152
LOC105180527	GO:0015992
LOC105180528	GO:0009987
LOC105180528	GO:0008150
LOC105180529	GO:0008152
LOC105180529	GO:0009987
LOC105180529	GO:0008150
LOC105180531	GO:0008150
LOC105180531	GO:0009987
LOC105180532	GO:0008152
LOC105180532	GO:0008150
LOC105180532	GO:0009987
LOC105180532	GO:0000462
LOC105180532	GO:0040019
LOC105180532	GO:0031648
LOC105180533	GO:0008150
LOC105180533	GO:0009987
LOC105180533	GO:0006665
LOC105180533	GO:0006658
LOC105180533	GO:0006564
LOC105180533	GO:1904222
LOC105180533	GO:0009597
LOC105180533	GO:0044091
LOC105180533	GO:1904219
LOC105180533.15.p1	GO:0008150
LOC105180533.15.p1	GO:0009987
LOC105180533.15.p1	GO:0006665
LOC105180533.15.p1	GO:0006658
LOC105180533.15.p1	GO:0006564
LOC105180533.15.p1	GO:1904222
LOC105180533.15.p1	GO:0009597
LOC105180533.15.p1	GO:0044091
LOC105180533.15.p1	GO:1904219
LOC105180533	GO:0042552
LOC105180533	GO:0045087
LOC105180534	GO:0009987
LOC105180534	GO:0008150
LOC105180535	GO:0008150
LOC105180535	GO:0008152
LOC105180536	GO:0009987
LOC105180536	GO:0008150
LOC105180536	GO:0008152
LOC105180537	GO:0032268
LOC105180537	GO:0016192
LOC105180537	GO:0008152
LOC105180537	GO:0007017
LOC105180537	GO:0070727
LOC105180537	GO:0043170
LOC105180537	GO:0006886
LOC105180537	GO:0034613
LOC105180537	GO:0009987
LOC105180537	GO:0008150
LOC105180537	GO:0032989
LOC105180537	GO:0032879
LOC105180538	GO:0008150
LOC105180538	GO:0008152
LOC105180540	GO:0010556
LOC105180540	GO:0009987
LOC105180540	GO:0008150
LOC105180540	GO:0008152
LOC105180540	GO:0031326
LOC105180540	GO:0043170
LOC105180540	GO:0032268
LOC105180540	GO:0030154
LOC105180540	GO:0010467
LOC105180542	GO:0008150
LOC105180542	GO:0009987
LOC105180542	GO:0043170
LOC105180543	GO:0008152
LOC105180543	GO:0008150
LOC105180543	GO:0009987
LOC105180543	GO:0000281
LOC105180543	GO:0048642
LOC105180543	GO:0032922
LOC105180543	GO:1900246
LOC105180543	GO:1900227
LOC105180543	GO:0045805
LOC105180543	GO:0090263
LOC105180543	GO:0045931
LOC105180543	GO:0061060
LOC105180543	GO:0051926
LOC105180543	GO:0043153
LOC105180543	GO:0045475
LOC105180543	GO:0048512
LOC105180543	GO:1904669
LOC105180543	GO:0043170
LOC105180543	GO:0007179
LOC105180543	GO:0000122
LOC105180544	GO:0043170
LOC105180544	GO:0008150
LOC105180544	GO:0006355
LOC105180544	GO:0009987
LOC105180544	GO:0008152
LOC105180544	GO:2001141
LOC105180544	GO:0019219
LOC105180544	GO:0070727
LOC105180544	GO:0010556
LOC105180544	GO:0018130
LOC105180544	GO:0031326
LOC105180544	GO:0032502
LOC105180544	GO:0030578
LOC105180545	GO:0008150
LOC105180545	GO:0009987
LOC105180547	GO:0008150
LOC105180547	GO:0008152
LOC105180547	GO:0009987
LOC105180547	GO:0043170
LOC105180547	GO:0040018
LOC105180548	GO:0043170
LOC105180548	GO:0008150
LOC105180548	GO:0008152
LOC105180548	GO:0009987
LOC105180549	GO:0016192
LOC105180549	GO:0008150
LOC105180549	GO:0009987
LOC105180549	GO:0009630
LOC105180549	GO:0048490
LOC105180549	GO:0008089
LOC105180549	GO:0007269
LOC105180549	GO:0009267
LOC105180550	GO:0008152
LOC105180550	GO:0045892
LOC105180550	GO:0008150
LOC105180550	GO:0009987
LOC105180550	GO:0043170
LOC105180550	GO:1902679
LOC105180550.6.p1	GO:0043170
LOC105180550.6.p1	GO:1902679
LOC105180550.6.p1	GO:0009987
LOC105180550.6.p1	GO:0008152
LOC105180550.6.p1	GO:0008150
LOC105180554	GO:0009987
LOC105180554	GO:0008152
LOC105180554	GO:0008150
LOC105180554	GO:0051603
LOC105180554	GO:0002479
LOC105180554	GO:0090263
LOC105180554	GO:0006521
LOC105180554	GO:0050852
LOC105180554	GO:0033209
LOC105180554	GO:0080129
LOC105180554	GO:0043488
LOC105180554	GO:1902036
LOC105180554	GO:0010972
LOC105180554	GO:0046686
LOC105180554	GO:0045842
LOC105180555	GO:0009987
LOC105180555	GO:0008150
LOC105180557	GO:0010467
LOC105180557	GO:0009987
LOC105180557	GO:0008150
LOC105180557	GO:0008152
LOC105180557	GO:0043170
LOC105180557	GO:0070417
LOC105180557	GO:0071166
LOC105180557	GO:0006346
LOC105180557	GO:0048254
LOC105180558	GO:0008150
LOC105180558	GO:0008152
LOC105180558	GO:0009987
LOC105180558	GO:0070988
LOC105180558	GO:0090181
LOC105180558	GO:0032332
LOC105180558	GO:0043154
LOC105180558	GO:0018393
LOC105180558	GO:0009437
LOC105180558	GO:0003420
LOC105180558	GO:0032770
LOC105180558	GO:0090346
LOC105180558	GO:0046210
LOC105180558	GO:0060192
LOC105180558	GO:0043602
LOC105180558	GO:0006696
LOC105180558	GO:0045880
LOC105180558	GO:0090031
LOC105180558	GO:0045542
LOC105180558	GO:0042493
LOC105180558.8.p1	GO:0008152
LOC105180558.8.p1	GO:0008150
LOC105180558.8.p1	GO:0009987
LOC105180558.8.p1	GO:0032770
LOC105180558.8.p1	GO:0070988
LOC105180558.8.p1	GO:0032332
LOC105180558.8.p1	GO:0046210
LOC105180558.8.p1	GO:0018393
LOC105180558.8.p1	GO:0045542
LOC105180558.8.p1	GO:0090181
LOC105180558.8.p1	GO:0045880
LOC105180558.8.p1	GO:0043154
LOC105180558.8.p1	GO:0043602
LOC105180558.8.p1	GO:0006696
LOC105180558.8.p1	GO:0009437
LOC105180558.8.p1	GO:0090031
LOC105180558.8.p1	GO:0003420
LOC105180558.8.p1	GO:0090346
LOC105180558.8.p1	GO:0060192
LOC105180561	GO:0010467
LOC105180561	GO:0008150
LOC105180561	GO:0008152
LOC105180561	GO:0009987
LOC105180561	GO:0009644
LOC105180563	GO:0008150
LOC105180563	GO:0009987
LOC105180564	GO:0008150
LOC105180564	GO:0009987
LOC105180564	GO:0044655
LOC105180564	GO:0007032
LOC105180564	GO:0045785
LOC105180565.1.p1	GO:0043170
LOC105180565.1.p1	GO:0008152
LOC105180565.1.p1	GO:0009987
LOC105180565.1.p1	GO:0032268
LOC105180565.1.p1	GO:0051248
LOC105180565.1.p1	GO:0008150
LOC105180565.1.p1	GO:1904383
LOC105180565.1.p1	GO:1904355
LOC105180565.1.p1	GO:1903936
LOC105180565.1.p1	GO:1990828
LOC105180565.1.p1	GO:1904586
LOC105180565	GO:0032268
LOC105180565	GO:0008152
LOC105180565	GO:0008150
LOC105180565	GO:0009987
LOC105180565	GO:0043170
LOC105180565	GO:0042149
LOC105180565	GO:1904577
LOC105180565	GO:0071732
LOC105180565	GO:1903936
LOC105180565	GO:1904586
LOC105180565	GO:0042789
LOC105180565	GO:0051592
LOC105180565	GO:1904383
LOC105180565	GO:1990828
LOC105180565	GO:1904355
LOC105180565	GO:1901355
LOC105180565	GO:0010467
LOC105180565	GO:0051248
LOC105180565.14.p1	GO:0032268
LOC105180565.14.p1	GO:0009987
LOC105180565.14.p1	GO:0010629
LOC105180565.14.p1	GO:0008152
LOC105180565.14.p1	GO:0008150
LOC105180565.14.p1	GO:0051248
LOC105180565	GO:0010629
LOC105180565	GO:0030154
LOC105180565.8.p1	GO:0043170
LOC105180565.8.p1	GO:0008152
LOC105180565.8.p1	GO:0009987
LOC105180565.8.p1	GO:0032268
LOC105180565.8.p1	GO:0051248
LOC105180565.8.p1	GO:0008150
LOC105180565.8.p1	GO:1904383
LOC105180565.8.p1	GO:1904355
LOC105180565.8.p1	GO:1903936
LOC105180565.8.p1	GO:1990828
LOC105180565.8.p1	GO:1904586
LOC105180567	GO:0006265
LOC105180567	GO:0009987
LOC105180567	GO:0008150
LOC105180567	GO:0008152
LOC105180567	GO:0043170
LOC105180567	GO:0044774
LOC105180567	GO:2001034
LOC105180567	GO:0006342
LOC105180567	GO:0043065
LOC105180567	GO:0030263
LOC105180567	GO:0071318
LOC105180567	GO:0045870
LOC105180567	GO:0000819
LOC105180567	GO:0031055
LOC105180567	GO:0097046
LOC105180567	GO:0006333
LOC105180567	GO:0000019
LOC105180567	GO:0070301
LOC105180567	GO:0048511
LOC105180567	GO:0000712
LOC105180567	GO:0090202
LOC105180567	GO:0006268
LOC105180567	GO:0006271
LOC105180571	GO:0008152
LOC105180571	GO:0009987
LOC105180571	GO:0043170
LOC105180571	GO:0008150
LOC105180571	GO:0051597
LOC105180571	GO:0043627
LOC105180571	GO:0007041
LOC105180572.4.p8	GO:0008150
LOC105180572.4.p8	GO:0009987
LOC105180572.5.p8	GO:0008150
LOC105180572.5.p8	GO:0009987
LOC105180574	GO:0008150
LOC105180574	GO:0009987
LOC105180575	GO:0008150
LOC105180575	GO:0008152
LOC105180575	GO:0009987
LOC105180575.2.p1	GO:0008152
LOC105180575.2.p1	GO:0009987
LOC105180575.2.p1	GO:0008150
LOC105180575.2.p1	GO:0006720
LOC105180577	GO:0008150
LOC105180577	GO:0009987
LOC105180578	GO:0008152
LOC105180578	GO:0043170
LOC105180578	GO:0009987
LOC105180578	GO:0008150
LOC105180579	GO:0043170
LOC105180579	GO:0008152
LOC105180579	GO:0008150
LOC105180579	GO:0009987
LOC105180579	GO:0022008
LOC105180579	GO:0048255
LOC105180584	GO:0008152
LOC105180584	GO:0008150
LOC105180584	GO:0009987
LOC105180584	GO:0045922
LOC105180584	GO:1904224
LOC105180584	GO:2001030
LOC105180584	GO:0009813
LOC105180584.6.p1	GO:0008152
LOC105180584.6.p1	GO:0008150
LOC105180584.6.p1	GO:0009987
LOC105180584.6.p1	GO:0045922
LOC105180584.6.p1	GO:1904224
LOC105180584.6.p1	GO:2001030
LOC105180584.6.p1	GO:0009813
LOC105180587	GO:0008150
LOC105180587	GO:0009987
LOC105180587	GO:1900383
LOC105180587	GO:0048013
LOC105180588	GO:0009987
LOC105180588	GO:0008150
LOC105180588	GO:0034620
LOC105180588	GO:0032024
LOC105180589	GO:0008152
LOC105180589	GO:0018130
LOC105180589	GO:0032502
LOC105180589	GO:0031326
LOC105180589	GO:0010556
LOC105180589	GO:0019219
LOC105180589	GO:1901362
LOC105180589	GO:0008150
LOC105180589	GO:0006366
LOC105180589	GO:0019438
LOC105180589	GO:0043170
LOC105180589	GO:1990830
LOC105180589	GO:2000597
LOC105180589	GO:0042660
LOC105180589	GO:0090190
LOC105180589	GO:0070094
LOC105180589	GO:0042593
LOC105180589	GO:0001933
LOC105180589	GO:0048505
LOC105180589	GO:0000132
LOC105180589	GO:2000178
LOC105180589	GO:0021986
LOC105180589	GO:0031062
LOC105180589	GO:0001709
LOC105180590	GO:0009987
LOC105180590	GO:0008152
LOC105180590	GO:0008150
LOC105180595	GO:0009987
LOC105180595	GO:0008150
LOC105180595	GO:0008152
LOC105180598	GO:0009987
LOC105180598	GO:0008150
LOC105180598	GO:0008152
LOC105180598	GO:0051013
LOC105180598	GO:0031122
LOC105180598	GO:0007067
LOC105180598	GO:0033687
LOC105180598	GO:1902120
LOC105180598	GO:0009825
LOC105180598	GO:2001243
LOC105180598	GO:0071479
LOC105180598	GO:0055075
LOC105180598	GO:0010569
LOC105180598	GO:0010977
LOC105180599	GO:0009987
LOC105180599	GO:0008152
LOC105180599	GO:0043170
LOC105180599	GO:0008150
LOC105180599	GO:0008340
LOC105180599	GO:0061365
LOC105180599	GO:0034497
LOC105180599	GO:0048203
LOC105180599	GO:0036498
LOC105180599	GO:0010508
LOC105180599	GO:0040024
LOC105180599	GO:0009267
LOC105180600	GO:0008150
LOC105180600	GO:0009987
LOC105180601	GO:0008152
LOC105180601	GO:0008150
LOC105180601	GO:0009987
LOC105180602.1.p1	GO:0008150
LOC105180602.1.p1	GO:0006491
LOC105180603	GO:0032268
LOC105180603	GO:0043170
LOC105180603	GO:0009987
LOC105180603	GO:0008152
LOC105180603	GO:0008150
LOC105180603	GO:0016567
LOC105180603	GO:0032436
LOC105180603	GO:0035617
LOC105180603	GO:0006302
LOC105180603	GO:0016236
LOC105180603	GO:0034605
LOC105180603	GO:0045879
LOC105180603	GO:0046598
LOC105180603	GO:0046716
LOC105180603	GO:0072389
LOC105180603	GO:0010918
LOC105180603	GO:0032510
LOC105180603	GO:1903007
LOC105180603	GO:0034517
LOC105180603	GO:0071712
LOC105180603	GO:1903862
LOC105180603	GO:0090263
LOC105180603	GO:2001171
LOC105180603	GO:0019985
LOC105180603	GO:0007317
LOC105180603	GO:0007030
LOC105180603	GO:0007040
LOC105180603	GO:0030433
LOC105180603	GO:0051228
LOC105180603	GO:0043523
LOC105180603	GO:0016320
LOC105180603	GO:1903843
LOC105180603	GO:0030970
LOC105180603	GO:0006734
LOC105180603	GO:0097352
LOC105180603	GO:0006274
LOC105180604	GO:0008150
LOC105180604	GO:0008152
LOC105180604	GO:0009987
LOC105180604	GO:0006695
LOC105180605	GO:0008150
LOC105180605	GO:0006886
LOC105180605	GO:0034613
LOC105180605	GO:2000009
LOC105180605	GO:0009987
LOC105180605	GO:0070727
LOC105180605	GO:0032511
LOC105180606	GO:0008150
LOC105180606	GO:0009987
LOC105180606	GO:0032091
LOC105180606	GO:1902041
LOC105180608	GO:0008150
LOC105180610	GO:0009987
LOC105180610	GO:0043170
LOC105180610	GO:0008150
LOC105180610	GO:0008152
LOC105180610	GO:0000722
LOC105180610	GO:0090398
LOC105180610	GO:1990683
LOC105180610	GO:0010165
LOC105180610	GO:0051984
LOC105180613	GO:0008150
LOC105180613	GO:0009987
LOC105180615	GO:0008150
LOC105180615	GO:0009987
LOC105180615	GO:0030154
LOC105180616	GO:0008150
LOC105180616	GO:0009987
LOC105180617	GO:0009987
LOC105180617	GO:0008152
LOC105180617	GO:0008150
LOC105180617	GO:0043170
LOC105180617	GO:0010467
LOC105180617	GO:0032446
LOC105180618	GO:0008150
LOC105180618	GO:0009987
LOC105180619	GO:0008150
LOC105180619	GO:0009987
LOC105180619	GO:0098038
LOC105180621.1.p1	GO:0008150
LOC105180621.1.p1	GO:0008152
LOC105180621.1.p1	GO:0009987
LOC105180621.1.p1	GO:1900273
LOC105180621.1.p1	GO:0010816
LOC105180621.1.p1	GO:0045745
LOC105180621.1.p1	GO:0071493
LOC105180621.1.p1	GO:0046449
LOC105180621.1.p1	GO:0090399
LOC105180621.1.p1	GO:0035994
LOC105180621.1.p1	GO:0016486
LOC105180621.1.p1	GO:0071492
LOC105180621.1.p1	GO:0042493
LOC105180621.1.p1	GO:0019233
LOC105180621.1.p1	GO:0010814
LOC105180621.1.p1	GO:0097242
LOC105180621.1.p1	GO:0010815
LOC105180621.1.p1	GO:0030324
LOC105180621.2.p1	GO:0009987
LOC105180621.2.p1	GO:0008152
LOC105180621.2.p1	GO:0008150
LOC105180621.2.p1	GO:0046449
LOC105180621.2.p1	GO:0071493
LOC105180621.2.p1	GO:0071492
LOC105180621.2.p1	GO:0010814
LOC105180621.2.p1	GO:0010816
LOC105180621.2.p1	GO:0035994
LOC105180621.2.p1	GO:0019233
LOC105180621.2.p1	GO:0010815
LOC105180621	GO:0008152
LOC105180621	GO:0043170
LOC105180621	GO:0008150
LOC105180621	GO:0009987
LOC105180621	GO:0042733
LOC105180621	GO:0019233
LOC105180621	GO:0071492
LOC105180621	GO:0090399
LOC105180621	GO:0097242
LOC105180621	GO:0010816
LOC105180621	GO:0046449
LOC105180621	GO:0043950
LOC105180621	GO:0042493
LOC105180621	GO:0016486
LOC105180621	GO:0010814
LOC105180621	GO:0071493
LOC105180621	GO:0035994
LOC105180627	GO:0008150
LOC105180627	GO:0008152
LOC105180627	GO:0043170
LOC105180627	GO:0009987
LOC105180627	GO:0035994
LOC105180627	GO:0019233
LOC105180627	GO:0071492
LOC105180627	GO:0010815
LOC105180627	GO:0097242
LOC105180627	GO:0010814
LOC105180627	GO:0046449
LOC105180627	GO:0071493
LOC105180627	GO:0010816
LOC105180627	GO:0010613
LOC105180627	GO:0090399
LOC105180630	GO:0009987
LOC105180630	GO:0008150
LOC105180630	GO:0008152
LOC105180630	GO:0006415
LOC105180630	GO:0060338
LOC105180630	GO:0032790
LOC105180630	GO:0006413
LOC105180630	GO:0045727
LOC105180630	GO:0001558
LOC105180630	GO:0000054
LOC105180630	GO:0051607
LOC105180633	GO:0008152
LOC105180633	GO:0008150
LOC105180633	GO:0043170
LOC105180633	GO:0009987
LOC105180634	GO:0008150
LOC105180634	GO:0009987
LOC105180634	GO:0008152
LOC105180642	GO:0043170
LOC105180642	GO:0009987
LOC105180642	GO:0008152
LOC105180642	GO:0008150
LOC105180642	GO:0051056
LOC105180642	GO:0051716
LOC105180644.1.p1	GO:0008150
LOC105180644.1.p1	GO:0051248
LOC105180644.1.p1	GO:0010467
LOC105180644.1.p1	GO:0032268
LOC105180644.1.p1	GO:0008152
LOC105180644.1.p1	GO:1901165
LOC105180644.1.p1	GO:0035278
LOC105180644.1.p1	GO:0042985
LOC105180644.1.p1	GO:0045652
LOC105180644.1.p1	GO:0035087
LOC105180644.1.p1	GO:0060213
LOC105180644.1.p1	GO:0031054
LOC105180644.1.p1	GO:0007223
LOC105180644.1.p1	GO:0033227
LOC105180644.1.p1	GO:0010501
LOC105180644.1.p1	GO:1900153
LOC105180644.1.p1	GO:0035280
LOC105180644	GO:0032268
LOC105180644	GO:0008150
LOC105180644	GO:0051248
LOC105180644	GO:0009987
LOC105180644	GO:0008152
LOC105180644	GO:0010467
LOC105180644	GO:0045944
LOC105180644	GO:0033227
LOC105180644	GO:0035087
LOC105180644	GO:0060213
LOC105180644	GO:0045652
LOC105180644	GO:0031054
LOC105180644	GO:1901165
LOC105180644	GO:0042985
LOC105180644	GO:0007223
LOC105180644	GO:0035280
LOC105180644	GO:0035278
LOC105180644	GO:0043170
LOC105180644	GO:0035190
LOC105180644	GO:1900153
LOC105180644	GO:0010501
LOC105180644	GO:0006402
LOC105180646	GO:0009987
LOC105180646	GO:0008150
LOC105180648.2.p1	GO:0008152
LOC105180648.2.p1	GO:0009987
LOC105180648.2.p1	GO:0008150
LOC105180648.2.p1	GO:0006893
LOC105180650	GO:0009987
LOC105180650	GO:0016192
LOC105180650	GO:0008150
LOC105180650	GO:0008152
LOC105180650	GO:0090630
LOC105180650	GO:0070373
LOC105180650	GO:0007030
LOC105180650	GO:1902017
LOC105180650	GO:0019068
LOC105180650	GO:0031338
LOC105180650	GO:0032268
LOC105180651	GO:0009987
LOC105180651	GO:0008150
LOC105180653	GO:0008150
LOC105180653	GO:0009987
LOC105180653	GO:0008152
LOC105180653	GO:0006241
LOC105180653	GO:0015949
LOC105180653	GO:0042098
LOC105180653	GO:0042100
LOC105180653	GO:0019856
LOC105180654	GO:0019438
LOC105180654	GO:1901362
LOC105180654	GO:0043170
LOC105180654	GO:0008152
LOC105180654	GO:0018130
LOC105180654	GO:0009987
LOC105180654	GO:0006268
LOC105180654	GO:0008150
LOC105180654	GO:1902975
LOC105180654	GO:0006267
LOC105180654	GO:0009555
LOC105180654	GO:0071353
LOC105180654	GO:0000727
LOC105180654	GO:0090102
LOC105180654	GO:0048364
LOC105180654	GO:0008406
LOC105180655	GO:0008152
LOC105180655	GO:0051301
LOC105180655	GO:0008150
LOC105180655	GO:0010200
LOC105180655	GO:0042325
LOC105180655	GO:0032268
LOC105180656	GO:0046579
LOC105180656	GO:0032268
LOC105180656	GO:0008150
LOC105180656	GO:0008152
LOC105180656	GO:0051056
LOC105180656	GO:0009987
LOC105180656	GO:0043170
LOC105180657	GO:0008150
LOC105180657	GO:0010467
LOC105180657	GO:0009987
LOC105180657	GO:0008152
LOC105180657	GO:0010950
LOC105180657	GO:0043170
LOC105180657	GO:0006355
LOC105180658	GO:0008150
LOC105180658	GO:0008152
LOC105180658	GO:1901362
LOC105180658	GO:0001113
LOC105180659	GO:0032268
LOC105180659	GO:0008152
LOC105180659	GO:0043170
LOC105180659	GO:0016192
LOC105180659	GO:0008150
LOC105180659	GO:0006468
LOC105180659	GO:0042325
LOC105180659	GO:0009987
LOC105180659	GO:0031397
LOC105180659	GO:0060765
LOC105180659	GO:0002092
LOC105180659	GO:0002031
LOC105180659	GO:0031398
LOC105180659	GO:0090240
LOC105180659	GO:0032715
LOC105180659	GO:0043149
LOC105180659	GO:0006366
LOC105180659	GO:0034260
LOC105180659	GO:0045746
LOC105180659	GO:0002032
LOC105180659	GO:0043154
LOC105180659	GO:0042699
LOC105180659	GO:1904037
LOC105180659	GO:0070373
LOC105180659	GO:0031623
LOC105180664	GO:0009987
LOC105180664	GO:0008150
LOC105180664	GO:0043170
LOC105180664	GO:0040022
LOC105180664	GO:0000398
LOC105180664	GO:0009793
LOC105180664	GO:0000381
LOC105180664	GO:0016246
LOC105180664	GO:0040031
LOC105180664	GO:0009817
LOC105180664	GO:0000390
LOC105180666	GO:0009987
LOC105180666	GO:0008150
LOC105180667	GO:0008150
LOC105180667	GO:0009987
LOC105180670	GO:0008152
LOC105180670	GO:0008150
LOC105180670	GO:0009987
LOC105180670.3.p1	GO:0008152
LOC105180670.3.p1	GO:0008150
LOC105180670.3.p1	GO:0009987
LOC105180670.4.p1	GO:0008152
LOC105180670.4.p1	GO:0008150
LOC105180670.4.p1	GO:0009987
LOC105180670.6.p1	GO:0008152
LOC105180670.6.p1	GO:0008150
LOC105180670.6.p1	GO:0009987
LOC105180671	GO:0009987
LOC105180671	GO:0010467
LOC105180671	GO:0008150
LOC105180671	GO:0043170
LOC105180671	GO:0000122
LOC105180671	GO:1901485
LOC105180671	GO:1902732
LOC105180671	GO:0046825
LOC105180671	GO:1903863
LOC105180671	GO:0009303
LOC105180671	GO:0031940
LOC105180671	GO:0003247
LOC105180671	GO:0031397
LOC105180671	GO:0048146
LOC105180671.3.p2	GO:0043170
LOC105180671.3.p2	GO:0008150
LOC105180671.3.p2	GO:0008152
LOC105180671.3.p2	GO:0009987
LOC105180671.3.p2	GO:0000122
LOC105180671.3.p2	GO:1901485
LOC105180675	GO:0008152
LOC105180675	GO:0016192
LOC105180675	GO:0008150
LOC105180675	GO:0009987
LOC105180675	GO:0043316
LOC105180675	GO:0048172
LOC105180675	GO:0097494
LOC105180675	GO:0051586
LOC105180675	GO:0032482
LOC105180675	GO:0050975
LOC105180675	GO:0048790
LOC105180675	GO:0097278
LOC105180675	GO:0018125
LOC105180676	GO:0008150
LOC105180680	GO:0008152
LOC105180680	GO:0009987
LOC105180680	GO:0008150
LOC105180680	GO:0021587
LOC105180680	GO:0007416
LOC105180680	GO:0006625
LOC105180681	GO:0042325
LOC105180681	GO:0008150
LOC105180681	GO:0006468
LOC105180681	GO:0009987
LOC105180681	GO:0032268
LOC105180681	GO:0008152
LOC105180681	GO:0051716
LOC105180681	GO:0043170
LOC105180681	GO:0045669
LOC105180681	GO:0030148
LOC105180681	GO:0010837
LOC105180681	GO:0007077
LOC105180681	GO:0010763
LOC105180682	GO:0008152
LOC105180682	GO:0009161
LOC105180682	GO:0009987
LOC105180682	GO:0008150
LOC105180682	GO:0072015
LOC105180682	GO:0006196
LOC105180682	GO:0046033
LOC105180682	GO:0052652
LOC105180682	GO:0034101
LOC105180682	GO:0006188
LOC105180682	GO:0097009
LOC105180682	GO:0046039
LOC105180682	GO:0009737
LOC105180682	GO:0042632
LOC105180682.8.p1	GO:0009161
LOC105180682.8.p1	GO:0008150
LOC105180682.8.p1	GO:0008152
LOC105180682.8.p1	GO:0009987
LOC105180682.8.p1	GO:0042632
LOC105180682.8.p1	GO:0034101
LOC105180682.8.p1	GO:0006188
LOC105180682.8.p1	GO:0072015
LOC105180682.8.p1	GO:0046039
LOC105180682.8.p1	GO:0097009
LOC105180682.8.p1	GO:0009737
LOC105180682.8.p1	GO:0046033
LOC105180683	GO:0010467
LOC105180683	GO:0009987
LOC105180683	GO:0043486
LOC105180683	GO:0043170
LOC105180683	GO:0008150
LOC105180683	GO:0008152
LOC105180683	GO:0018130
LOC105180683	GO:0019438
LOC105180683	GO:1901362
LOC105180684	GO:0006887
LOC105180684	GO:0034613
LOC105180684	GO:0008150
LOC105180684	GO:0070727
LOC105180684	GO:0016192
LOC105180684	GO:0009987
LOC105180684	GO:2000008
LOC105180684	GO:1990182
LOC105180684	GO:0032402
LOC105180684	GO:0010634
LOC105180684	GO:0048169
LOC105180684	GO:0030953
LOC105180684	GO:0043687
LOC105180684	GO:0090150
LOC105180684	GO:1903078
LOC105180684	GO:0007080
LOC105180684	GO:0032467
LOC105180684	GO:0031175
LOC105180684	GO:0000911
LOC105180684	GO:0010796
LOC105180684	GO:0072594
LOC105180684	GO:0035773
LOC105180684	GO:0036258
LOC105180684	GO:0072659
LOC105180684	GO:0033572
LOC105180684	GO:0010971
LOC105180684	GO:0003091
LOC105180684	GO:0071468
LOC105180684	GO:0032482
LOC105180684	GO:0042538
LOC105180684	GO:0001881
LOC105180684	GO:1903024
LOC105180684	GO:1902441
LOC105180684	GO:0045773
LOC105180685	GO:0008150
LOC105180685	GO:0048666
LOC105180685	GO:0009987
LOC105180685	GO:0032502
LOC105180689	GO:0008150
LOC105180689	GO:0009987
LOC105180689	GO:0008152
LOC105180690	GO:0008150
LOC105180690	GO:0009987
LOC105180690	GO:0008152
LOC105180694	GO:0008150
LOC105180694	GO:0010467
LOC105180694	GO:0001510
LOC105180694	GO:0043170
LOC105180694	GO:0009987
LOC105180694	GO:0008152
LOC105180694	GO:0001975
LOC105180694	GO:0036416
LOC105180695	GO:0010467
LOC105180695	GO:0008150
LOC105180695	GO:0009987
LOC105180695	GO:0008152
LOC105180696	GO:0051716
LOC105180696	GO:0043412
LOC105180696	GO:0006468
LOC105180696	GO:0008152
LOC105180696	GO:0042325
LOC105180696	GO:0019538
LOC105180696	GO:0036211
LOC105180696	GO:0008150
LOC105180696	GO:0032268
LOC105180696	GO:0043170
LOC105180696	GO:0009987
LOC105180696	GO:0051248
LOC105180696	GO:1902036
LOC105180696	GO:1900225
LOC105180696	GO:0002286
LOC105180696	GO:0045444
LOC105180696	GO:1903788
LOC105180696	GO:0019081
LOC105180696	GO:0045943
LOC105180696	GO:1990737
LOC105180696	GO:0032092
LOC105180696	GO:0036499
LOC105180696	GO:0060734
LOC105180696	GO:1904262
LOC105180696	GO:0034644
LOC105180696	GO:0032792
LOC105180696	GO:0006909
LOC105180696	GO:0010467
LOC105180696	GO:0071704
LOC105180696	GO:0044238
LOC105180696	GO:0031642
LOC105180696	GO:0007029
LOC105180697	GO:0009987
LOC105180697	GO:0008150
LOC105180697	GO:0040011
LOC105180697	GO:0008152
LOC105180698	GO:0009987
LOC105180698	GO:0030154
LOC105180698	GO:0008150
LOC105180698	GO:0040011
LOC105180698	GO:0060307
LOC105180698	GO:0019954
LOC105180698	GO:0042247
LOC105180698	GO:0030010
LOC105180698	GO:0030836
LOC105180698	GO:0006909
LOC105180698	GO:1903673
LOC105180698	GO:0045214
LOC105180698	GO:0030042
LOC105180698	GO:0008152
LOC105180698	GO:0030043
LOC105180698	GO:0045199
LOC105180698	GO:0002446
LOC105180698	GO:0032466
LOC105180698.4.p1	GO:0040011
LOC105180698.4.p1	GO:0008150
LOC105180698.4.p1	GO:0009987
LOC105180698.4.p1	GO:0042247
LOC105180698.4.p1	GO:0045214
LOC105180698.4.p1	GO:1903673
LOC105180698.4.p1	GO:0006909
LOC105180698.4.p1	GO:0002446
LOC105180698.4.p1	GO:0030836
LOC105180698.4.p1	GO:0060307
LOC105180698.4.p1	GO:0030010
LOC105180698.5.p1	GO:0008152
LOC105180698.5.p1	GO:0009987
LOC105180698.5.p1	GO:0040011
LOC105180698.5.p1	GO:0008150
LOC105180698.5.p1	GO:0030154
LOC105180698.5.p1	GO:0006909
LOC105180698.5.p1	GO:0045214
LOC105180698.5.p1	GO:0060307
LOC105180698.5.p1	GO:0042247
LOC105180698.5.p1	GO:0030836
LOC105180698.5.p1	GO:1903673
LOC105180698.5.p1	GO:0002446
LOC105180698.5.p1	GO:0030010
LOC105180698.6.p1	GO:0009987
LOC105180698.6.p1	GO:0040011
LOC105180698.6.p1	GO:0008150
LOC105180698.6.p1	GO:0008152
LOC105180698.6.p1	GO:0016192
LOC105180698.6.p1	GO:0042247
LOC105180698.6.p1	GO:0030836
LOC105180698.6.p1	GO:0030010
LOC105180698.6.p1	GO:1990266
LOC105180698.6.p1	GO:1903673
LOC105180698.6.p1	GO:0060307
LOC105180698.9.p1	GO:0040011
LOC105180698.9.p1	GO:0009987
LOC105180698.9.p1	GO:0030042
LOC105180698.9.p1	GO:0008150
LOC105180698.9.p1	GO:0008152
LOC105180698.9.p1	GO:1903673
LOC105180698.9.p1	GO:0045199
LOC105180698.9.p1	GO:0030010
LOC105180698.9.p1	GO:0042247
LOC105180698.9.p1	GO:0060307
LOC105180698.9.p1	GO:0030836
LOC105180698.9.p1	GO:0002446
LOC105180698.9.p1	GO:0006909
LOC105180698.9.p1	GO:0045214
LOC105180698.9.p1	GO:0030043
LOC105180698.9.p1	GO:0019954
LOC105180700	GO:0009987
LOC105180700	GO:0008150
LOC105180703	GO:0008150
LOC105180703	GO:0009987
LOC105180708	GO:0043170
LOC105180708	GO:0010835
LOC105180708	GO:0009987
LOC105180708	GO:0008150
LOC105180708	GO:0032268
LOC105180708	GO:0008152
LOC105180708.3.p1	GO:0008152
LOC105180708.3.p1	GO:0009987
LOC105180708.3.p1	GO:0008150
LOC105180708.3.p1	GO:0010835
LOC105180708.3.p1	GO:0032268
LOC105180727	GO:0008150
LOC105180729	GO:0008150
LOC105180730	GO:0009987
LOC105180730	GO:0008152
LOC105180730	GO:0008150
LOC105180730	GO:0046113
LOC105180731	GO:0008152
LOC105180731	GO:0008150
LOC105180731	GO:0009987
LOC105180733	GO:0009987
LOC105180733	GO:0008152
LOC105180733	GO:0008150
LOC105180733	GO:0010467
LOC105180733	GO:0043170
LOC105180733	GO:0000184
LOC105180738	GO:0008150
LOC105180738	GO:0009987
LOC105180741	GO:0006886
LOC105180741	GO:0008152
LOC105180741	GO:0070727
LOC105180741	GO:0008150
LOC105180741	GO:0034613
LOC105180741	GO:0009987
LOC105180742	GO:0010467
LOC105180742	GO:0008152
LOC105180742	GO:0006397
LOC105180742	GO:0043170
LOC105180742	GO:0008150
LOC105180742	GO:0009987
LOC105180742.2.p1	GO:0043170
LOC105180742.2.p1	GO:0008150
LOC105180742.2.p1	GO:0009987
LOC105180742.2.p1	GO:0008152
LOC105180742.6.p1	GO:0043170
LOC105180742.6.p1	GO:0008150
LOC105180742.6.p1	GO:0009987
LOC105180742.6.p1	GO:0008152
LOC105180745	GO:0009987
LOC105180745	GO:0008150
LOC105180745	GO:0051173
LOC105180745	GO:0051716
LOC105180745	GO:0051054
LOC105180745	GO:0008152
LOC105180745	GO:0043170
LOC105180745	GO:0006302
LOC105180746	GO:0009987
LOC105180746	GO:0008152
LOC105180746	GO:0043170
LOC105180746	GO:0008150
LOC105180746	GO:0048254
LOC105180747	GO:0008150
LOC105180747.7.p1	GO:0008150
LOC105180751	GO:0009987
LOC105180751	GO:0008150
LOC105180751	GO:0036066
LOC105180751	GO:0006111
LOC105180751.3.p1	GO:0009987
LOC105180751.3.p1	GO:0008150
LOC105180751.3.p1	GO:0036066
LOC105180751.3.p1	GO:0006111
LOC105180752	GO:0070727
LOC105180752	GO:0034613
LOC105180752	GO:0008150
LOC105180752	GO:0007164
LOC105180752	GO:0040011
LOC105180752	GO:0009987
LOC105180752	GO:0030154
LOC105180753	GO:0008150
LOC105180753	GO:0009987
LOC105180755	GO:0009987
LOC105180755	GO:0008150
LOC105180755	GO:0007603
LOC105180755	GO:0010496
LOC105180755	GO:0003254
LOC105180755	GO:0016264
LOC105180756	GO:0040011
LOC105180756	GO:0008152
LOC105180756	GO:0008150
LOC105180756	GO:0009987
LOC105180756	GO:1900026
LOC105180756	GO:0010634
LOC105180756	GO:0035022
LOC105180756	GO:0044351
LOC105180756	GO:0001766
LOC105180756	GO:1903997
LOC105180756	GO:0050766
LOC105180756	GO:0002277
LOC105180756	GO:1904694
LOC105180758	GO:0043170
LOC105180758	GO:0008150
LOC105180758	GO:0008152
LOC105180758	GO:0006302
LOC105180764	GO:0008150
LOC105180764	GO:0009987
LOC105180765	GO:0008150
LOC105180765	GO:0009987
LOC105180766	GO:0008152
LOC105180766	GO:0043170
LOC105180766	GO:0009987
LOC105180766	GO:0008150
LOC105180768	GO:0009987
LOC105180768	GO:0008150
LOC105180768	GO:0040011
LOC105180768	GO:0042594
LOC105180770	GO:0008150
LOC105180770	GO:0009987
LOC105180770	GO:0008152
LOC105180777	GO:0009987
LOC105180777	GO:0070126
LOC105180777	GO:0008150
LOC105180777	GO:0043170
LOC105180777	GO:0008152
LOC105180777	GO:0010467
LOC105180780	GO:0034613
LOC105180780	GO:0008150
LOC105180780	GO:0009987
LOC105180780	GO:0043170
LOC105180780	GO:0070727
[truncated: 96,977 more rows]

## Sheet: cBr_W_vs_G
GO.ID (down-regulated in G compared to W)	Term	Annotated	Significant	Expected	elimFisher				GO.ID (up-regulated in G compared to W)	Term	Annotated	Significant	Expected	elimFisher
GO:0008364	pupal chitin-based cuticle development	17	4	0.13	8.2e-06				GO:0046680	response to DDT	23	3	0.07	4.5e-05
GO:0019233	sensory perception of pain	50	5	0.4	4.5e-05				GO:0043950	positive regulation of cAMP-mediated signaling	8	2	0.02	0.00025
GO:0042053	regulation of dopamine metabolic process	14	3	0.11	0.00017				GO:0040040	thermosensory behavior	51	3	0.16	0.0005
GO:0070989	oxidative demethylation	36	4	0.29	0.00018				GO:0046701	insecticide catabolic process	55	3	0.17	0.00062
GO:1901700	response to oxygen-containing compound	967	23	7.67	0.00028				GO:0050829	defense response to Gram-negative bacterium	70	3	0.21	0.00125
GO:0021510	spinal cord development	17	3	0.13	0.0003				GO:0010430	fatty acid omega-oxidation	19	2	0.06	0.00151
GO:0090326	positive regulation of locomotion involved in locomotory behavior	18	3	0.14	0.00036
GO:1901385	regulation of voltage-gated calcium channel activity	18	3	0.14	0.00036
GO:0001919	regulation of receptor recycling	18	3	0.14	0.00036
GO:0008542	visual learning	43	4	0.34	0.00036
GO:0017085	response to insecticide	74	7	0.59	0.00038
GO:0071277	cellular response to calcium ion	45	4	0.36	0.00043
GO:0045762	positive regulation of adenylate cyclase activity	5	2	0.04	0.00061
GO:0051447	negative regulation of meiotic cell cycle	22	3	0.17	0.00067
GO:0097011	cellular response to granulocyte macrophage colony-stimulating factor stimulus	6	2	0.05	0.00092
GO:0046701	insecticide catabolic process	55	4	0.44	0.00093
GO:0033197	response to vitamin E	7	2	0.06	0.00127
GO:0008283	cell population proliferation	474	11	3.76	0.0013
GO:0007188	adenylate cyclase-modulating G protein-coupled receptor signaling pathway	28	3	0.22	0.00137
GO:0035249	synaptic transmission, glutamatergic	61	4	0.48	0.00137
GO:1901216	positive regulation of neuron death	62	4	0.49	0.00146
GO:0014055	acetylcholine secretion, neurotransmission	8	2	0.06	0.00169
GO:0043523	regulation of neuron apoptotic process	65	4	0.52	0.00174
GO:0043086	negative regulation of catalytic activity	164	6	1.3	0.00192
GO:0006897	endocytosis	286	8	2.27	0.00194
GO:0009822	alkaloid catabolic process	32	3	0.25	0.00203
GO:0090119	vesicle-mediated cholesterol transport	9	2	0.07	0.00216
GO:2000292	regulation of defecation	9	2	0.07	0.00216
GO:1903669	positive regulation of chemorepellent activity	9	2	0.07	0.00216
GO:0048813	dendrite morphogenesis	69	4	0.55	0.00217
GO:0008286	insulin receptor signaling pathway	70	4	0.56	0.00229
GO:0120035	regulation of plasma membrane bounded cell projection organization	237	7	1.88	0.00275
GO:0006937	regulation of muscle contraction	122	5	0.97	0.00283
GO:0019226	transmission of nerve impulse	36	3	0.29	0.00286
GO:0043473	pigmentation	123	5	0.98	0.00293
GO:0051050	positive regulation of transport	552	13	4.38	0.00307
GO:0002933	lipid hydroxylation	37	3	0.29	0.00309
GO:0042752	regulation of circadian rhythm	77	4	0.61	0.00324
GO:1903054	negative regulation of extracellular matrix organization	11	2	0.09	0.00327
GO:0060292	long-term synaptic depression	39	3	0.31	0.0036
GO:0050804	modulation of chemical synaptic transmission	296	10	2.35	0.00367
GO:0045859	regulation of protein kinase activity	131	5	1.04	0.00384
GO:0010880	regulation of release of sequestered calcium ion into cytosol by sarcoplasmic reticulum	12	2	0.1	0.0039
GO:2001014	regulation of skeletal muscle cell differentiation	12	2	0.1	0.0039
GO:1903939	regulation of TORC2 signaling	12	2	0.1	0.0039
GO:0086091	regulation of heart rate by cardiac conduction	12	2	0.1	0.0039
GO:0033603	positive regulation of dopamine secretion	12	2	0.1	0.0039
GO:0014075	response to amine	41	3	0.33	0.00415
GO:1900194	negative regulation of oocyte maturation	13	2	0.1	0.00459
GO:0007611	learning or memory	132	8	1.05	0.00473
GO:1901261	regulation of sorocarp spore cell differentiation	14	2	0.11	0.00533
GO:1904502	regulation of lipophagy	14	2	0.11	0.00533
GO:0007626	locomotory behavior	167	8	1.32	0.00581
GO:0090257	regulation of muscle system process	171	8	1.36	0.00607
GO:0007274	neuromuscular synaptic transmission	47	3	0.37	0.0061
GO:0070141	response to UV-A	15	2	0.12	0.00612
GO:0046850	regulation of bone remodeling	15	2	0.12	0.00612
GO:0030593	neutrophil chemotaxis	48	3	0.38	0.00647
GO:0031285	regulation of sorocarp stalk cell differentiation	16	2	0.13	0.00695
GO:0045887	positive regulation of synaptic assembly at neuromuscular junction	16	2	0.13	0.00695
GO:0010753	positive regulation of cGMP-mediated signaling	16	2	0.13	0.00695
GO:0070997	neuron death	149	9	1.18	0.00729
GO:0043627	response to estrogen	98	4	0.78	0.00761
GO:0040040	thermosensory behavior	51	3	0.4	0.00765
GO:0010815	bradykinin catabolic process	17	2	0.13	0.00784
GO:0044409	entry into host	17	2	0.13	0.00784
GO:0001662	behavioral fear response	17	2	0.13	0.00784
GO:0008104	protein localization	1242	18	9.85	0.00826
GO:0032956	regulation of actin cytoskeleton organization	102	4	0.81	0.00875
GO:0048384	retinoic acid receptor signaling pathway	18	2	0.14	0.00877
GO:0071385	cellular response to glucocorticoid stimulus	18	2	0.14	0.00877
GO:0031324	negative regulation of cellular metabolic process	784	13	6.22	0.00881
GO:0051899	membrane depolarization	54	3	0.43	0.00896
GO:0042110	T cell activation	105	4	0.83	0.00966
GO:0009595	detection of biotic stimulus	19	2	0.15	0.00976
GO:0010648	negative regulation of cell communication	507	12	4.02	0.00993
GO:0023057	negative regulation of signaling	507	12	4.02	0.00993
GO:0007155	cell adhesion	376	8	2.98	0.00994

## Sheet: cBr_R_vs_G
GO.ID (down-regulated in G compared to R)	Term	Annotated	Significant	Expected	elimFisher				GO.ID (up-regulated in G compared to R)	Term	Annotated	Significant	Expected	elimFisher
GO:0040011	locomotion	899	240	102.46	2.7e-10				GO:0009987	cellular process	10685	2260	2078.72	2.2e-29
GO:1903507	negative regulation of nucleic acid-templated transcription	256	59	29.18	7.4e-10				GO:0000184	nuclear-transcribed mRNA catabolic process, nonsense-mediated decay	76	42	14.79	4.1e-12
GO:0060291	long-term synaptic potentiation	56	24	6.38	4e-08				GO:0043170	macromolecule metabolic process	4351	1155	846.47	1.3e-11
GO:0007157	heterophilic cell-cell adhesion via plasma membrane cell adhesion molecules	31	16	3.53	4.2e-08				GO:0008152	metabolic process	7209	1688	1402.48	5.3e-09
GO:0006355	regulation of transcription, DNA-templated	576	116	65.64	1.1e-07				GO:0000462	maturation of SSU-rRNA from tricistronic rRNA transcript (SSU-rRNA, 5.8S rRNA, LSU-rRNA)	14	11	2.72	3e-06
GO:0042325	regulation of phosphorylation	489	117	55.73	1.1e-07				GO:0032268	regulation of cellular protein metabolic process	1213	316	235.98	9.2e-06
GO:0086013	membrane repolarization during cardiac muscle cell action potential	9	8	1.03	2.3e-07				GO:0010501	RNA secondary structure unwinding	28	16	5.45	1.1e-05
GO:0030335	positive regulation of cell migration	229	66	26.1	2.4e-07				GO:0006418	tRNA aminoacylation for protein translation	31	17	6.03	1.2e-05
GO:0008542	visual learning	43	18	4.9	3.5e-07				GO:0010216	maintenance of DNA methylation	11	9	2.14	1.5e-05
GO:0007186	G protein-coupled receptor signaling pathway	211	58	24.05	3.7e-07				GO:1902969	mitotic DNA replication	18	12	3.5	1.6e-05
GO:0007156	homophilic cell adhesion via plasma membrane adhesion molecules	42	20	4.79	5.4e-07				GO:0034644	cellular response to UV	73	30	14.2	1.7e-05
GO:0016339	calcium-dependent cell-cell adhesion via plasma membrane cell adhesion molecules	32	15	3.65	5.7e-07				GO:0006333	chromatin assembly or disassembly	50	23	9.73	1.8e-05
GO:0032502	developmental process	2781	531	316.94	1.1e-06				GO:0006312	mitotic recombination	16	11	3.11	2.4e-05
GO:0007628	adult walking behavior	42	17	4.79	1.3e-06				GO:1901796	regulation of signal transduction by p53 class mediator	78	34	15.17	2.7e-05
GO:0008039	synaptic target recognition	16	10	1.82	1.5e-06				GO:0090329	regulation of DNA-dependent DNA replication	27	15	5.25	3.3e-05
GO:0007215	glutamate receptor signaling pathway	23	12	2.62	1.9e-06				GO:0009555	pollen development	37	18	7.2	5.9e-05
GO:0035249	synaptic transmission, glutamatergic	61	26	6.95	2.2e-06				GO:0000463	maturation of LSU-rRNA from tricistronic rRNA transcript (SSU-rRNA, 5.8S rRNA, LSU-rRNA)	8	7	1.56	7e-05
GO:0009968	negative regulation of signal transduction	413	92	47.07	2.6e-06				GO:0044818	mitotic G2/M transition checkpoint	8	7	1.56	7e-05
GO:0097151	positive regulation of inhibitory postsynaptic potential	11	8	1.25	3.4e-06				GO:0006283	transcription-coupled nucleotide-excision repair	20	12	3.89	7.5e-05
GO:0043542	endothelial cell migration	87	33	9.92	3.4e-06				GO:0034728	nucleosome organization	44	20	8.56	7.8e-05
GO:0048814	regulation of dendrite morphogenesis	36	15	4.1	3.6e-06				GO:0006364	rRNA processing	59	41	11.48	8.7e-05
GO:0072659	protein localization to plasma membrane	152	37	17.32	5.1e-06				GO:0044774	mitotic DNA integrity checkpoint signaling	23	13	4.47	8.9e-05
GO:0008284	positive regulation of cell population proliferation	165	39	18.8	6.2e-06				GO:0007131	reciprocal meiotic recombination	29	15	5.64	0.0001
GO:1903688	positive regulation of border follicle cell migration	38	15	4.33	7.9e-06				GO:0051276	chromosome organization	409	153	79.57	0.00011
GO:0033603	positive regulation of dopamine secretion	12	8	1.37	9.1e-06				GO:0006271	DNA strand elongation involved in DNA replication	13	9	2.53	0.00013
GO:0086091	regulation of heart rate by cardiac conduction	12	8	1.37	9.1e-06				GO:0006289	nucleotide-excision repair	49	29	9.53	0.00014
GO:1904504	positive regulation of lipophagy	12	8	1.37	9.1e-06				GO:0006886	intracellular protein transport	557	151	108.36	0.00016
GO:0001941	postsynaptic membrane organization	40	20	4.56	9.1e-06				GO:0000398	mRNA splicing, via spliceosome	107	37	20.82	0.00016
GO:0009886	post-embryonic animal morphogenesis	77	23	8.78	9.2e-06				GO:0006626	protein targeting to mitochondrion	37	17	7.2	0.00023
GO:0001975	response to amphetamine	30	13	3.42	9.6e-06				GO:0010569	regulation of double-strand break repair via homologous recombination	19	11	3.7	0.00024
GO:2000463	positive regulation of excitatory postsynaptic potential	19	10	2.17	1.3e-05				GO:0006284	base-excision repair	9	7	1.75	0.00026
GO:0007528	neuromuscular junction development	135	40	15.39	1.3e-05				GO:0006397	mRNA processing	158	58	30.74	0.00026
GO:0008285	negative regulation of cell population proliferation	138	39	15.73	1.3e-05				GO:0090305	nucleic acid phosphodiester bond hydrolysis	35	19	6.81	0.00027
GO:0097104	postsynaptic membrane assembly	7	6	0.8	1.4e-05				GO:0044417	translocation of molecules into host	5	5	0.97	0.00028
GO:1904646	cellular response to amyloid-beta	44	16	5.01	1.4e-05				GO:0070651	nonfunctional rRNA decay	7	6	1.36	0.00031
GO:0071277	cellular response to calcium ion	45	16	5.13	1.9e-05				GO:0045910	negative regulation of DNA recombination	7	6	1.36	0.00031
GO:0033688	regulation of osteoblast proliferation	5	5	0.57	1.9e-05				GO:0046686	response to cadmium ion	62	24	12.06	0.00034
GO:0051965	positive regulation of synapse assembly	29	14	3.31	2.1e-05				GO:0007040	lysosome organization	35	16	6.81	0.00037
GO:0051968	positive regulation of synaptic transmission, glutamatergic	13	8	1.48	2.1e-05				GO:0032212	positive regulation of telomere maintenance via telomerase	17	10	3.31	0.00039
GO:0060307	regulation of ventricular cardiac muscle cell membrane repolarization	10	7	1.14	2.2e-05				GO:0071364	cellular response to epidermal growth factor stimulus	32	15	6.23	0.0004
GO:0030534	adult behavior	78	32	8.89	2.2e-05				GO:0000028	ribosomal small subunit assembly	12	8	2.33	0.00047
GO:0050805	negative regulation of synaptic transmission	84	30	9.57	2.5e-05				GO:2000780	negative regulation of double-strand break repair	12	8	2.33	0.00047
GO:0043627	response to estrogen	98	26	11.17	2.6e-05				GO:0071480	cellular response to gamma radiation	15	9	2.92	0.00063
GO:0051893	regulation of focal adhesion assembly	37	17	4.22	3.2e-05				GO:0006293	nucleotide-excision repair, preincision complex stabilization	10	7	1.95	0.00072
GO:0010812	negative regulation of cell-substrate adhesion	27	15	3.08	3.2e-05				GO:0002312	B cell activation involved in immune response	10	7	1.95	0.00072
GO:0042682	regulation of compound eye cone cell fate specification	17	9	1.94	3.3e-05				GO:1904356	regulation of telomere maintenance via telomere lengthening	38	21	7.39	0.00073
GO:0022602	ovulation cycle process	17	9	1.94	3.3e-05				GO:0022618	ribonucleoprotein complex assembly	92	36	17.9	0.00074
GO:0007416	synapse assembly	82	37	9.35	3.4e-05				GO:0051984	positive regulation of chromosome segregation	13	8	2.53	0.00102
GO:0007158	neuron cell-cell adhesion	21	10	2.39	3.9e-05				GO:0071028	nuclear mRNA surveillance	13	10	2.53	0.00104
GO:0010632	regulation of epithelial cell migration	144	50	16.41	3.9e-05				GO:0000076	DNA replication checkpoint signaling	8	6	1.56	0.00105
GO:2000177	regulation of neural precursor cell proliferation	38	14	4.33	4e-05				GO:0031053	primary miRNA processing	8	6	1.56	0.00105
GO:0030154	cell differentiation	1528	322	174.14	4.1e-05				GO:0016078	tRNA catabolic process	8	6	1.56	0.00105
GO:0007411	axon guidance	50	20	5.7	4.3e-05				GO:0008340	determination of adult lifespan	59	22	11.48	0.00106
GO:0051241	negative regulation of multicellular organismal process	388	98	44.22	4.4e-05				GO:0000122	negative regulation of transcription by RNA polymerase II	97	32	18.87	0.00108
GO:0042053	regulation of dopamine metabolic process	14	8	1.6	4.4e-05				GO:0000291	nuclear-transcribed mRNA catabolic process, exonucleolytic	19	10	3.7	0.00125
GO:0070593	dendrite self-avoidance	8	6	0.91	5e-05				GO:2001242	regulation of intrinsic apoptotic signaling pathway	49	19	9.53	0.00133
GO:0010882	regulation of cardiac muscle contraction by calcium ion signaling	8	6	0.91	5e-05				GO:0031123	RNA 3'-end processing	49	19	9.53	0.00133
GO:0006468	protein phosphorylation	498	112	56.76	5.3e-05				GO:0000470	maturation of LSU-rRNA	12	11	2.33	0.00142
GO:0001709	cell fate determination	39	14	4.44	5.6e-05				GO:0000460	maturation of 5.8S rRNA	11	9	2.14	0.00142
GO:0071396	cellular response to lipid	244	52	27.81	6.2e-05				GO:0065004	protein-DNA complex assembly	53	20	10.31	0.00149
GO:0019228	neuronal action potential	22	10	2.51	6.4e-05				GO:0008156	negative regulation of DNA replication	11	7	2.14	0.00165
GO:0035176	social behavior	60	18	6.84	8e-05				GO:0018205	peptidyl-lysine modification	140	42	27.24	0.00175
GO:0035094	response to nicotine	31	12	3.53	8.1e-05				GO:0032456	endocytic recycling	50	19	9.73	0.00176
GO:0060024	rhythmic synaptic transmission	15	8	1.71	8.6e-05				GO:2001021	negative regulation of response to DNA damage stimulus	26	16	5.06	0.00194
GO:0010656	negative regulation of muscle cell apoptotic process	15	8	1.71	8.6e-05				GO:0031297	replication fork processing	14	8	2.72	0.00198
GO:0006929	substrate-dependent cell migration	15	8	1.71	8.6e-05				GO:0000077	DNA damage checkpoint signaling	20	10	3.89	0.00207
GO:0051592	response to calcium ion	72	27	8.21	8.6e-05				GO:0031453	positive regulation of heterochromatin assembly	17	9	3.31	0.00209
GO:0045216	cell-cell junction organization	125	39	14.25	9e-05				GO:0006303	double-strand break repair via nonhomologous end joining	17	9	3.31	0.00209
GO:0090288	negative regulation of cellular response to growth factor stimulus	27	11	3.08	9.3e-05				GO:2001020	regulation of response to DNA damage stimulus	76	38	14.79	0.00234
GO:0006898	receptor-mediated endocytosis	141	32	16.07	9.4e-05				GO:0061077	chaperone-mediated protein folding	30	13	5.84	0.00238
GO:0010715	regulation of extracellular matrix disassembly	19	9	2.17	0.0001				GO:0010587	miRNA catabolic process	9	6	1.75	0.00263
GO:0055085	transmembrane transport	452	117	51.51	0.0001				GO:0010467	gene expression	1783	522	346.87	0.00305
GO:0043252	sodium-independent organic anion transport	6	5	0.68	0.0001				GO:0006457	protein folding	81	34	15.76	0.00309
GO:0030199	collagen fibril organization	41	14	4.67	0.0001				GO:1902275	regulation of chromatin organization	38	19	7.39	0.00321
GO:0072137	condensed mesenchymal cell proliferation	12	7	1.37	0.00012				GO:0010918	positive regulation of mitochondrial membrane potential	12	7	2.33	0.00329
GO:0090394	negative regulation of excitatory postsynaptic potential	9	6	1.03	0.00013				GO:0009644	response to high light intensity	12	7	2.33	0.00329
GO:0090280	positive regulation of calcium ion import	9	6	1.03	0.00013				GO:0070301	cellular response to hydrogen peroxide	38	15	7.39	0.00341
GO:0008016	regulation of heart contraction	109	41	12.42	0.00014				GO:1903332	regulation of protein folding	15	8	2.92	0.00352
GO:0042981	regulation of apoptotic process	311	78	35.44	0.00015				GO:0016570	histone modification	158	45	30.74	0.00376
GO:0097091	synaptic vesicle clustering	16	8	1.82	0.00015				GO:0009451	RNA modification	49	21	9.53	0.00378
GO:0034260	negative regulation of GTPase activity	16	8	1.82	0.00015				GO:0007062	sister chromatid cohesion	28	12	5.45	0.00388
GO:0050919	negative chemotaxis	24	10	2.74	0.00016				GO:0000466	maturation of 5.8S rRNA from tricistronic rRNA transcript (SSU-rRNA, 5.8S rRNA, LSU-rRNA)	7	5	1.36	0.0041
GO:2000310	regulation of NMDA receptor activity	20	9	2.28	0.00016				GO:0000469	cleavage involved in rRNA processing	7	5	1.36	0.0041
GO:0050804	modulation of chemical synaptic transmission	296	88	33.73	0.00016				GO:0002098	tRNA wobble uridine modification	7	5	1.36	0.0041
GO:0051240	positive regulation of multicellular organismal process	512	131	58.35	0.00017				GO:0071215	cellular response to abscisic acid stimulus	7	5	1.36	0.0041
GO:0006937	regulation of muscle contraction	122	44	13.9	0.00017				GO:0000732	strand displacement	7	5	1.36	0.0041
GO:0021766	hippocampus development	38	13	4.33	0.00018				GO:0061734	parkin-mediated stimulation of mitophagy in response to mitochondrial depolarization	7	5	1.36	0.0041
GO:0019220	regulation of phosphate metabolic process	583	142	66.44	0.00021				GO:0010224	response to UV-B	25	11	4.86	0.00441
GO:0001934	positive regulation of protein phosphorylation	158	43	18.01	0.00021				GO:0032392	DNA geometric change	22	10	4.28	0.00496
GO:0060041	retina development in camera-type eye	49	18	5.58	0.00023				GO:0010165	response to X-ray	22	10	4.28	0.00496
GO:0046579	positive regulation of Ras protein signal transduction	25	10	2.85	0.00023				GO:0140014	mitotic nuclear division	120	39	23.35	0.005
GO:0002695	negative regulation of leukocyte activation	39	13	4.44	0.00024				GO:0034605	cellular response to heat	43	16	8.37	0.00504
GO:0051384	response to glucocorticoid	77	20	8.78	0.00029				GO:0071479	cellular response to ionizing radiation	44	21	8.56	0.00534
GO:0001953	negative regulation of cell-matrix adhesion	10	6	1.14	0.0003				GO:0000724	double-strand break repair via homologous recombination	38	20	7.39	0.00535
GO:0010955	negative regulation of protein processing	10	6	1.14	0.0003				GO:0006446	regulation of translational initiation	47	17	9.14	0.00544
GO:0030336	negative regulation of cell migration	60	21	6.84	0.00031				GO:0006406	mRNA export from nucleus	10	6	1.95	0.0055
GO:0048789	cytoskeletal matrix organization at active zone	7	5	0.8	0.00033				GO:0090063	positive regulation of microtubule nucleation	10	6	1.95	0.0055
GO:0048841	regulation of axon extension involved in axon guidance	7	5	0.8	0.00033				GO:0046602	regulation of mitotic centrosome separation	10	6	1.95	0.0055
GO:0002087	regulation of respiratory gaseous exchange by nervous system process	7	5	0.8	0.00033				GO:0006417	regulation of translation	151	52	29.38	0.00563
GO:0071872	cellular response to epinephrine stimulus	7	5	0.8	0.00033				GO:0008380	RNA splicing	120	44	23.35	0.00571
GO:1901098	positive regulation of autophagosome maturation	7	5	0.8	0.00033				GO:0061014	positive regulation of mRNA catabolic process	51	18	9.92	0.00578
GO:0009887	animal organ morphogenesis	358	90	40.8	0.00034				GO:0019985	translesion synthesis	16	8	3.11	0.00584
GO:0042220	response to cocaine	26	10	2.96	0.00034				GO:0042274	ribosomal small subunit biogenesis	29	21	5.64	0.00592
GO:0071260	cellular response to mechanical stimulus	56	16	6.38	0.00036				GO:0006261	DNA-dependent DNA replication	77	40	14.98	0.00593
GO:0007169	transmembrane receptor protein tyrosine kinase signaling pathway	219	53	24.96	0.00037				GO:0043487	regulation of RNA stability	97	32	18.87	0.00594
GO:0040040	thermosensory behavior	51	15	5.81	0.00039				GO:0000054	ribosomal subunit export from nucleus	13	7	2.53	0.00594
GO:0061178	regulation of insulin secretion involved in cellular response to glucose stimulus	51	15	5.81	0.00039				GO:0051095	regulation of helicase activity	5	4	0.97	0.00604
GO:0002698	negative regulation of immune effector process	22	9	2.51	0.00039				GO:0036297	interstrand cross-link repair	5	4	0.97	0.00604
GO:0030511	positive regulation of transforming growth factor beta receptor signaling pathway	14	7	1.6	0.00041				GO:0071046	nuclear polyadenylation-dependent ncRNA catabolic process	5	4	0.97	0.00604
GO:0050922	negative regulation of chemotaxis	14	7	1.6	0.00041				GO:0071033	nuclear retention of pre-mRNA at the site of transcription	5	4	0.97	0.00604
GO:0030007	cellular potassium ion homeostasis	14	7	1.6	0.00041				GO:0035822	gene conversion	5	4	0.97	0.00604
GO:0051093	negative regulation of developmental process	307	85	34.99	0.00041				GO:0045002	double-strand break repair via single-strand annealing	5	4	0.97	0.00604
GO:0006940	regulation of smooth muscle contraction	48	17	5.47	0.00041				GO:0006265	DNA topological change	5	4	0.97	0.00604
GO:0008585	female gonad development	36	12	4.1	0.00042				GO:0018401	peptidyl-proline hydroxylation to 4-hydroxy-L-proline	5	4	0.97	0.00604
GO:0051930	regulation of sensory perception of pain	18	8	2.05	0.00043				GO:1903564	regulation of protein localization to cilium	5	4	0.97	0.00604
GO:0048092	negative regulation of male pigmentation	18	8	2.05	0.00043				GO:0032079	positive regulation of endodeoxyribonuclease activity	5	4	0.97	0.00604
GO:0001525	angiogenesis	101	28	11.51	0.00043				GO:0009615	response to virus	55	19	10.7	0.00605
GO:2000026	regulation of multicellular organismal development	491	119	55.96	0.00043				GO:0043414	macromolecule methylation	103	31	20.04	0.00622
GO:0017085	response to insecticide	74	19	8.43	0.00048				GO:0008356	asymmetric cell division	26	11	5.06	0.00632
GO:0030324	lung development	63	17	7.18	0.00051				GO:0010564	regulation of cell cycle process	319	95	62.06	0.00637
GO:0019233	sensory perception of pain	50	19	5.7	0.00052				GO:2001251	negative regulation of chromosome organization	33	13	6.42	0.00637
GO:1901655	cellular response to ketone	86	21	9.8	0.00052				GO:0000045	autophagosome assembly	48	17	9.34	0.00693
GO:0060191	regulation of lipase activity	47	14	5.36	0.00053				GO:0006511	ubiquitin-dependent protein catabolic process	189	51	36.77	0.00697
GO:0050680	negative regulation of epithelial cell proliferation	32	11	3.65	0.00054				GO:0051303	establishment of chromosome localization	23	10	4.47	0.00726
GO:0010738	regulation of protein kinase A signaling	11	6	1.25	0.0006				GO:0008630	intrinsic apoptotic signaling pathway in response to DNA damage	11	8	2.14	0.00732
GO:1901888	regulation of cell junction assembly	107	42	12.19	0.00061				GO:0048366	leaf development	30	12	5.84	0.00751
GO:0007626	locomotory behavior	167	57	19.03	0.00061				GO:0032543	mitochondrial translation	30	12	5.84	0.00751
GO:0022008	neurogenesis	451	123	51.4	0.00064				GO:0051851	modulation by host of symbiont process	30	12	5.84	0.00751
GO:0071495	cellular response to endogenous stimulus	611	135	69.63	0.00065				GO:0019083	viral transcription	30	12	5.84	0.00751
GO:0071902	positive regulation of protein serine/threonine kinase activity	19	8	2.17	0.00066				GO:0043488	regulation of mRNA stability	92	28	17.9	0.00765
GO:0009595	detection of biotic stimulus	19	8	2.17	0.00066				GO:0006338	chromatin remodeling	64	29	12.45	0.00798
GO:0030593	neutrophil chemotaxis	48	14	5.47	0.00067				GO:0006998	nuclear envelope organization	20	9	3.89	0.00824
GO:0048813	dendrite morphogenesis	69	26	7.86	0.00068				GO:2000278	regulation of DNA biosynthetic process	51	23	9.92	0.00831
GO:0014910	regulation of smooth muscle cell migration	28	10	3.19	0.00068				GO:0002181	cytoplasmic translation	45	16	8.75	0.00832
GO:0014070	response to organic cyclic compound	642	137	73.17	0.00069				GO:0006401	RNA catabolic process	195	87	37.94	0.00841
GO:0033280	response to vitamin D	15	7	1.71	0.00069				GO:0006402	mRNA catabolic process	179	77	34.82	0.00853
GO:0010596	negative regulation of endothelial cell migration	15	7	1.71	0.00069				GO:0034660	ncRNA metabolic process	185	102	35.99	0.00865
GO:0001966	thigmotaxis	15	7	1.71	0.00069				GO:0045132	meiotic chromosome segregation	27	11	5.25	0.00882
GO:0006883	cellular sodium ion homeostasis	15	7	1.71	0.00069				GO:0007004	telomere maintenance via telomerase	34	18	6.61	0.00902
GO:1901216	positive regulation of neuron death	62	21	7.07	0.00069				GO:0048199	vesicle targeting, to, from or within Golgi	17	8	3.31	0.00918
GO:0070374	positive regulation of ERK1 and ERK2 cascade	38	12	4.33	0.00073				GO:0006368	transcription elongation from RNA polymerase II promoter	17	8	3.31	0.00918
GO:0045475	locomotor rhythm	38	12	4.33	0.00073				GO:0098781	ncRNA transcription	17	8	3.31	0.00918
GO:0097688	glutamate receptor clustering	11	8	1.25	0.00076				GO:1901798	positive regulation of signal transduction by p53 class mediator	17	8	3.31	0.00918
GO:1901897	regulation of relaxation of cardiac muscle	5	4	0.57	0.00076				GO:0016447	somatic recombination of immunoglobulin gene segments	8	5	1.56	0.00919
GO:0001661	conditioned taste aversion	5	4	0.57	0.00076				GO:1901977	negative regulation of cell cycle checkpoint	8	5	1.56	0.00919
GO:0060372	regulation of atrial cardiac muscle cell membrane repolarization	5	4	0.57	0.00076				GO:0071287	cellular response to manganese ion	8	5	1.56	0.00919
GO:0003321	positive regulation of blood pressure by epinephrine-norepinephrine	5	4	0.57	0.00076				GO:0002381	immunoglobulin production involved in immunoglobulin-mediated immune response	8	5	1.56	0.00919
GO:0097105	presynaptic membrane assembly	5	4	0.57	0.00076				GO:0002251	organ or tissue specific immune response	8	5	1.56	0.00919
GO:0001505	regulation of neurotransmitter levels	188	50	21.43	0.00078				GO:0042771	intrinsic apoptotic signaling pathway in response to DNA damage by p53 class mediator	8	5	1.56	0.00919
GO:1902950	regulation of dendritic spine maintenance	8	5	0.91	0.00079				GO:1901142	insulin metabolic process	8	5	1.56	0.00919
GO:0010841	positive regulation of circadian sleep/wake cycle, wakefulness	8	5	0.91	0.00079				GO:0051225	spindle assembly	38	14	7.39	0.00933
GO:0060084	synaptic transmission involved in micturition	8	5	0.91	0.00079				GO:0017148	negative regulation of translation	73	23	14.2	0.00952
GO:0060444	branching involved in mammary gland duct morphogenesis	8	5	0.91	0.00079				GO:0006325	chromatin organization	215	77	41.83	0.00997
GO:0051939	gamma-aminobutyric acid import	8	5	0.91	0.00079				GO:1903051	negative regulation of proteolysis involved in cellular protein catabolic process	42	15	8.17	0.00999
GO:0097114	NMDA glutamate receptor clustering	8	5	0.91	0.00079
GO:0030167	proteoglycan catabolic process	8	5	0.91	0.00079
GO:0060562	epithelial tube morphogenesis	137	36	15.61	0.0008
GO:0090596	sensory organ morphogenesis	131	42	14.93	0.00081
GO:0015849	organic acid transport	205	55	23.36	0.00082
GO:0090325	regulation of locomotion involved in locomotory behavior	24	9	2.74	0.00084
GO:1901160	primary amino compound metabolic process	24	9	2.74	0.00084
GO:0042632	cholesterol homeostasis	60	16	6.84	0.00084
GO:0071363	cellular response to growth factor stimulus	227	55	25.87	0.00085
GO:0007274	neuromuscular synaptic transmission	47	20	5.36	0.00089
GO:0043525	positive regulation of neuron apoptotic process	29	10	3.31	0.00093
GO:0007264	small GTPase mediated signal transduction	159	38	18.12	0.00094
GO:0098542	defense response to other organism	342	69	38.98	0.00096
GO:0022603	regulation of anatomical structure morphogenesis	320	88	36.47	0.00096
GO:0031327	negative regulation of cellular biosynthetic process	419	91	47.75	0.00097
GO:0032879	regulation of localization	1300	300	148.16	0.00098
GO:0097306	cellular response to alcohol	90	21	10.26	0.00098
GO:0035332	positive regulation of hippo signaling	20	8	2.28	0.00099
GO:0032230	positive regulation of synaptic transmission, GABAergic	20	8	2.28	0.00099
GO:0051894	positive regulation of focal adhesion assembly	20	8	2.28	0.00099
GO:0061138	morphogenesis of a branching epithelium	58	19	6.61	0.00101
GO:0045597	positive regulation of cell differentiation	233	56	26.55	0.00109
GO:0086010	membrane depolarization during action potential	12	6	1.37	0.00109
GO:2000331	regulation of terminal button organization	12	6	1.37	0.00109
GO:0008355	olfactory learning	16	7	1.82	0.00111
GO:0009187	cyclic nucleotide metabolic process	16	7	1.82	0.00111
GO:2000300	regulation of synaptic vesicle exocytosis	45	13	5.13	0.00113
GO:0042742	defense response to bacterium	135	28	15.39	0.00115
GO:0003002	regionalization	138	38	15.73	0.00116
GO:0042752	regulation of circadian rhythm	77	29	8.78	0.00116
GO:0009605	response to external stimulus	1114	250	126.96	0.00117
GO:0045176	apical protein localization	25	9	2.85	0.00118
GO:0050905	neuromuscular process	49	17	5.58	0.00122
GO:0050953	sensory perception of light stimulus	46	16	5.24	0.00123
GO:0048488	synaptic vesicle endocytosis	62	16	7.07	0.00124
GO:0048839	inner ear development	35	11	3.99	0.00126
GO:0070887	cellular response to chemical stimulus	1399	271	159.44	0.00138
GO:0006836	neurotransmitter transport	195	52	22.22	0.00142
GO:0001666	response to hypoxia	105	23	11.97	0.00144
GO:0002026	regulation of the force of heart contraction	21	8	2.39	0.00145
GO:0045823	positive regulation of heart contraction	21	8	2.39	0.00145
GO:0009888	tissue development	711	148	81.03	0.00149
GO:0030182	neuron differentiation	344	94	39.2	0.00153
GO:0051602	response to electrical stimulus	41	12	4.67	0.00154
GO:0023061	signal release	308	79	35.1	0.00158
GO:0035418	protein localization to synapse	51	17	5.81	0.00159
GO:0006884	cell volume homeostasis	26	9	2.96	0.00162
GO:1901509	regulation of endothelial tube morphogenesis	9	5	1.03	0.00162
GO:0035481	positive regulation of Notch signaling pathway involved in heart induction	9	5	1.03	0.00162
GO:0032803	regulation of low-density lipoprotein particle receptor catabolic process	9	5	1.03	0.00162
GO:0060219	camera-type eye photoreceptor cell differentiation	9	5	1.03	0.00162
GO:0015767	lactose transport	9	5	1.03	0.00162
GO:1900543	negative regulation of purine nucleotide metabolic process	9	5	1.03	0.00162
GO:0071625	vocalization behavior	9	5	1.03	0.00162
GO:0090461	glutamate homeostasis	9	5	1.03	0.00162
GO:0043951	negative regulation of cAMP-mediated signaling	9	5	1.03	0.00162
GO:0070989	oxidative demethylation	36	11	4.1	0.00163
GO:0071219	cellular response to molecule of bacterial origin	36	11	4.1	0.00163
GO:0071773	cellular response to BMP stimulus	36	11	4.1	0.00163
GO:0032268	regulation of cellular protein metabolic process	1213	208	138.24	0.00166
GO:0070997	neuron death	149	46	16.98	0.00166
GO:0032528	microvillus organization	31	10	3.53	0.00167
GO:0042749	regulation of circadian sleep/wake cycle	25	12	2.85	0.00167
GO:0042127	regulation of cell population proliferation	341	91	38.86	0.00167
GO:0070555	response to interleukin-1	58	15	6.61	0.0017
GO:0001935	endothelial cell proliferation	58	15	6.61	0.0017
GO:0008364	pupal chitin-based cuticle development	17	7	1.94	0.0017
GO:0021510	spinal cord development	17	7	1.94	0.0017
GO:0001662	behavioral fear response	17	7	1.94	0.0017
GO:0007422	peripheral nervous system development	17	7	1.94	0.0017
GO:0140115	export across plasma membrane	17	7	1.94	0.0017
GO:0048060	negative gravitaxis	17	7	1.94	0.0017
GO:0071407	cellular response to organic cyclic compound	266	56	30.32	0.00172
GO:0050808	synapse organization	273	88	31.11	0.00174
GO:0010595	positive regulation of endothelial cell migration	47	13	5.36	0.00176
GO:0045444	fat cell differentiation	94	21	10.71	0.00176
GO:0006366	transcription by RNA polymerase II	283	49	32.25	0.00178
GO:0042987	amyloid precursor protein catabolic process	43	16	4.9	0.00178
GO:0043271	negative regulation of ion transport	88	20	10.03	0.0018
GO:0002833	positive regulation of response to biotic stimulus	88	20	10.03	0.0018
GO:0072337	modified amino acid transport	13	6	1.48	0.00183
GO:0002076	osteoblast development	13	6	1.48	0.00183
GO:0043407	negative regulation of MAP kinase activity	13	6	1.48	0.00183
GO:0046676	negative regulation of insulin secretion	13	6	1.48	0.00183
GO:0051899	membrane depolarization	54	18	6.15	0.00188
GO:0071345	cellular response to cytokine stimulus	342	57	38.98	0.00197
GO:0035270	endocrine system development	30	12	3.42	0.00202
GO:0031345	negative regulation of cell projection organization	59	15	6.72	0.00204
GO:0032352	positive regulation of hormone metabolic process	22	8	2.51	0.00205
GO:0010466	negative regulation of peptidase activity	37	13	4.22	0.00205
GO:0071375	cellular response to peptide hormone stimulus	165	36	18.8	0.00206
GO:0050772	positive regulation of axonogenesis	21	10	2.39	0.00206
GO:0086064	cell communication by electrical coupling involved in cardiac conduction	6	4	0.68	0.00208
GO:0051481	negative regulation of cytosolic calcium ion concentration	6	4	0.68	0.00208
GO:0007187	G protein-coupled receptor signaling pathway, coupled to cyclic nucleotide second messenger	6	4	0.68	0.00208
GO:0007189	adenylate cyclase-activating G protein-coupled receptor signaling pathway	6	4	0.68	0.00208
GO:0071636	positive regulation of transforming growth factor beta production	6	4	0.68	0.00208
GO:0042416	dopamine biosynthetic process	6	4	0.68	0.00208
GO:1902267	regulation of polyamine transmembrane transport	6	4	0.68	0.00208
GO:1900925	positive regulation of glycine import across plasma membrane	6	4	0.68	0.00208
GO:0061302	smooth muscle cell-matrix adhesion	6	4	0.68	0.00208
GO:1990151	protein localization to cell tip	6	4	0.68	0.00208
GO:0097113	AMPA glutamate receptor clustering	6	4	0.68	0.00208
GO:0050783	cocaine metabolic process	6	4	0.68	0.00208
GO:0001818	negative regulation of cytokine production	65	16	7.41	0.00211
GO:0032092	positive regulation of protein binding	71	17	8.09	0.00214
GO:0046777	protein autophosphorylation	48	13	5.47	0.00217
GO:0045646	regulation of erythrocyte differentiation	27	9	3.08	0.00219
GO:0043051	regulation of pharyngeal pumping	27	9	3.08	0.00219
GO:1902003	regulation of amyloid-beta formation	27	9	3.08	0.00219
GO:0050714	positive regulation of protein secretion	116	28	13.22	0.00222
GO:1901654	response to ketone	170	40	19.37	0.00223
GO:0031349	positive regulation of defense response	96	21	10.94	0.00232
GO:0032496	response to lipopolysaccharide	43	12	4.9	0.00241
GO:0045596	negative regulation of cell differentiation	172	48	19.6	0.00241
GO:1901214	regulation of neuron death	111	34	12.65	0.00241
GO:0051090	regulation of DNA-binding transcription factor activity	60	15	6.84	0.00244
GO:0048593	camera-type eye morphogenesis	42	15	4.79	0.00245
GO:0021772	olfactory bulb development	18	7	2.05	0.00251
GO:0035272	exocrine system development	18	7	2.05	0.00251
GO:0097120	receptor localization to synapse	18	7	2.05	0.00251
GO:0001894	tissue homeostasis	72	17	8.21	0.00251
GO:0048468	cell development	725	159	82.63	0.00252
GO:0061061	muscle structure development	217	44	24.73	0.00258
GO:0014068	positive regulation of phosphatidylinositol 3-kinase signaling	38	11	4.33	0.00263
GO:0032409	regulation of transporter activity	132	35	15.04	0.00264
GO:0097061	dendritic spine organization	41	15	4.67	0.00275
GO:0032956	regulation of actin cytoskeleton organization	102	26	11.62	0.00277
GO:0016525	negative regulation of angiogenesis	33	10	3.76	0.00281
GO:0050728	negative regulation of inflammatory response	33	10	3.76	0.00281
GO:0051492	regulation of stress fiber assembly	23	8	2.62	0.00283
GO:0043153	entrainment of circadian clock by photoperiod	23	8	2.62	0.00283
GO:0098810	neurotransmitter reuptake	23	8	2.62	0.00283
GO:1902743	regulation of lamellipodium organization	23	8	2.62	0.00283
GO:0002709	regulation of T cell mediated immunity	36	13	4.1	0.00284
GO:0034103	regulation of tissue remodeling	29	12	3.31	0.00285
GO:0014013	regulation of gliogenesis	14	6	1.6	0.00289
GO:0043691	reverse cholesterol transport	14	6	1.6	0.00289
GO:0010155	regulation of proton transport	14	6	1.6	0.00289
GO:0050885	neuromuscular process controlling balance	14	6	1.6	0.00289
GO:0007565	female pregnancy	79	18	9	0.0029
GO:0007173	epidermal growth factor receptor signaling pathway	61	15	6.95	0.0029
GO:0061098	positive regulation of protein tyrosine kinase activity	28	9	3.19	0.0029
GO:0097746	blood vessel diameter maintenance	28	9	3.19	0.0029
GO:1900073	regulation of neuromuscular synaptic transmission	10	5	1.14	0.00294
GO:0048790	maintenance of presynaptic active zone structure	10	5	1.14	0.00294
GO:0033604	negative regulation of catecholamine secretion	10	5	1.14	0.00294
GO:0032223	negative regulation of synaptic transmission, cholinergic	10	5	1.14	0.00294
GO:0032760	positive regulation of tumor necrosis factor production	10	5	1.14	0.00294
GO:1903386	negative regulation of homophilic cell adhesion	10	5	1.14	0.00294
GO:0007218	neuropeptide signaling pathway	10	5	1.14	0.00294
GO:0010037	response to carbon dioxide	10	5	1.14	0.00294
GO:0010454	negative regulation of cell fate commitment	10	5	1.14	0.00294
GO:0045760	positive regulation of action potential	10	5	1.14	0.00294
GO:0007155	cell adhesion	376	110	42.85	0.00294
GO:0034764	positive regulation of transmembrane transport	92	23	10.48	0.00317
GO:0051402	neuron apoptotic process	91	25	10.37	0.00327
GO:1902622	regulation of neutrophil migration	39	11	4.44	0.0033
GO:1903779	regulation of cardiac conduction	34	10	3.87	0.00358
GO:0098659	inorganic cation import across plasma membrane	34	10	3.87	0.00358
GO:0048469	cell maturation	93	20	10.6	0.00359
GO:0060004	reflex	19	7	2.17	0.00359
GO:0086004	regulation of cardiac muscle cell contraction	19	7	2.17	0.00359
GO:0016101	diterpenoid metabolic process	45	12	5.13	0.00364
GO:1904659	glucose transmembrane transport	45	12	5.13	0.00364
GO:0051124	synaptic assembly at neuromuscular junction	40	14	4.56	0.00376
GO:0050678	regulation of epithelial cell proliferation	89	25	10.14	0.0038
GO:1904062	regulation of cation transmembrane transport	163	44	18.58	0.00382
GO:0035006	melanization defense response	24	8	2.74	0.00383
GO:0030902	hindbrain development	57	14	6.5	0.00399
GO:0048736	appendage development	63	15	7.18	0.00404
GO:0032878	regulation of establishment or maintenance of cell polarity	40	11	4.56	0.00409
GO:0001667	ameboidal-type cell migration	209	73	23.82	0.00412
GO:0050770	regulation of axonogenesis	36	16	4.1	0.00424
GO:0042659	regulation of cell fate specification	32	15	3.65	0.00425
GO:0007162	negative regulation of cell adhesion	99	33	11.28	0.0043
GO:0042063	gliogenesis	68	21	7.75	0.00435
GO:0048149	behavioral response to ethanol	15	6	1.71	0.00436
GO:1904486	response to 17alpha-ethynylestradiol	15	6	1.71	0.00436
GO:0071362	cellular response to ether	15	6	1.71	0.00436
GO:0032729	positive regulation of interferon-gamma production	15	6	1.71	0.00436
GO:1902474	positive regulation of protein localization to synapse	15	6	1.71	0.00436
GO:0006837	serotonin transport	15	6	1.71	0.00436
GO:0046850	regulation of bone remodeling	15	6	1.71	0.00436
GO:0030322	stabilization of membrane potential	15	6	1.71	0.00436
GO:0045773	positive regulation of axon extension	15	6	1.71	0.00436
GO:0001780	neutrophil homeostasis	15	6	1.71	0.00436
GO:0045472	response to ether	50	16	5.7	0.00441
GO:1904347	regulation of small intestine smooth muscle contraction	7	4	0.8	0.00442
GO:0040036	regulation of fibroblast growth factor receptor signaling pathway	7	4	0.8	0.00442
GO:0052200	response to host defenses	7	4	0.8	0.00442
GO:0003197	endocardial cushion development	7	4	0.8	0.00442
GO:0000821	regulation of arginine metabolic process	7	4	0.8	0.00442
GO:1901078	negative regulation of relaxation of muscle	7	4	0.8	0.00442
GO:0006591	ornithine metabolic process	7	4	0.8	0.00442
GO:2000172	regulation of branching morphogenesis of a nerve	7	4	0.8	0.00442
GO:1905208	negative regulation of cardiocyte differentiation	7	4	0.8	0.00442
GO:1903975	regulation of glial cell migration	7	4	0.8	0.00442
GO:0046633	alpha-beta T cell proliferation	7	4	0.8	0.00442
GO:0033197	response to vitamin E	7	4	0.8	0.00442
GO:0050850	positive regulation of calcium-mediated signaling	7	4	0.8	0.00442
GO:0010754	negative regulation of cGMP-mediated signaling	7	4	0.8	0.00442
GO:0034332	adherens junction organization	60	17	6.84	0.00454
GO:1902904	negative regulation of supramolecular fiber organization	52	13	5.93	0.00463
GO:1905477	positive regulation of protein localization to membrane	52	13	5.93	0.00463
GO:0050777	negative regulation of immune response	52	13	5.93	0.00463
GO:0043010	camera-type eye development	82	30	9.35	0.00467
GO:0048568	embryonic organ development	108	22	12.31	0.00467
GO:0048514	blood vessel morphogenesis	126	36	14.36	0.00471
GO:0043502	regulation of muscle adaptation	58	14	6.61	0.00472
GO:0048646	anatomical structure formation involved in morphogenesis	399	87	45.47	0.00477
GO:0032222	regulation of synaptic transmission, cholinergic	21	10	2.39	0.00482
GO:0045859	regulation of protein kinase activity	131	39	14.93	0.00482
GO:0031646	positive regulation of nervous system process	31	15	3.53	0.00485
GO:0001655	urogenital system development	89	19	10.14	0.00485
GO:0044058	regulation of digestive system process	30	9	3.42	0.00488
GO:0045933	positive regulation of muscle contraction	30	9	3.42	0.00488
GO:0021795	cerebral cortex cell migration	11	5	1.25	0.00488
GO:0045665	negative regulation of neuron differentiation	11	5	1.25	0.00488
GO:1902992	negative regulation of amyloid precursor protein catabolic process	11	5	1.25	0.00488
GO:1903054	negative regulation of extracellular matrix organization	11	5	1.25	0.00488
GO:0050974	detection of mechanical stimulus involved in sensory perception	11	5	1.25	0.00488
GO:0050908	detection of light stimulus involved in visual perception	11	5	1.25	0.00488
GO:0035641	locomotory exploration behavior	11	5	1.25	0.00488
GO:1902435	regulation of male mating behavior	11	5	1.25	0.00488
GO:0033173	calcineurin-NFAT signaling cascade	11	5	1.25	0.00488
GO:0010842	retina layer formation	20	7	2.28	0.00498
GO:0008595	anterior/posterior axis specification, embryo	20	7	2.28	0.00498
GO:0007405	neuroblast proliferation	20	7	2.28	0.00498
GO:0043534	blood vessel endothelial cell migration	41	11	4.67	0.00502
GO:0021545	cranial nerve development	25	8	2.85	0.00508
GO:1900271	regulation of long-term synaptic potentiation	25	8	2.85	0.00508
GO:0006590	thyroid hormone generation	25	8	2.85	0.00508
GO:0120032	regulation of plasma membrane bounded cell projection assembly	129	25	14.7	0.0053
GO:0030278	regulation of ossification	47	12	5.36	0.00534
GO:0007610	behavior	541	160	61.66	0.00534
GO:0009628	response to abiotic stimulus	801	163	91.29	0.00535
GO:0010721	negative regulation of cell development	53	13	6.04	0.00551
GO:0015718	monocarboxylic acid transport	53	13	6.04	0.00551
GO:0051094	positive regulation of developmental process	472	111	53.79	0.00553
GO:0009611	response to wounding	161	34	18.35	0.00558
GO:0045639	positive regulation of myeloid cell differentiation	36	10	4.1	0.00563
GO:0051897	positive regulation of protein kinase B signaling	36	10	4.1	0.00563
GO:0043113	receptor clustering	58	21	6.61	0.00585
GO:0007613	memory	71	21	8.09	0.0059
GO:0007420	brain development	183	54	20.86	0.00599
GO:0043408	regulation of MAPK cascade	148	38	16.87	0.00602
GO:0019218	regulation of steroid metabolic process	78	17	8.89	0.00603
GO:0050795	regulation of behavior	160	49	18.23	0.0061
GO:1903828	negative regulation of cellular protein localization	42	11	4.79	0.00612
GO:0050870	positive regulation of T cell activation	42	11	4.79	0.00612
GO:0055117	regulation of cardiac muscle contraction	38	16	4.33	0.00614
GO:0014059	regulation of dopamine secretion	28	14	3.19	0.00616
GO:0043154	negative regulation of cysteine-type endopeptidase activity involved in apoptotic process	31	9	3.53	0.00619
GO:0061045	negative regulation of wound healing	31	9	3.53	0.00619
GO:0009593	detection of chemical stimulus	31	9	3.53	0.00619
GO:0006813	potassium ion transport	72	16	8.21	0.00624
GO:0018209	peptidyl-serine modification	72	16	8.21	0.00624
GO:0062012	regulation of small molecule metabolic process	267	53	30.43	0.00628
GO:0016486	peptide hormone processing	16	6	1.82	0.00631
GO:0035010	encapsulation of foreign target	16	6	1.82	0.00631
GO:0044331	cell-cell adhesion mediated by cadherin	16	6	1.82	0.00631
GO:0071320	cellular response to cAMP	16	6	1.82	0.00631
GO:0014054	positive regulation of gamma-aminobutyric acid secretion	16	6	1.82	0.00631
GO:0030421	defecation	16	6	1.82	0.00631
GO:0045887	positive regulation of synaptic assembly at neuromuscular junction	16	6	1.82	0.00631
GO:1903037	regulation of leukocyte cell-cell adhesion	68	19	7.75	0.00644
GO:0034329	cell junction assembly	187	75	21.31	0.00646
GO:0030010	establishment of cell polarity	131	25	14.93	0.00649
GO:0008203	cholesterol metabolic process	60	14	6.84	0.00651
GO:0007519	skeletal muscle tissue development	54	13	6.15	0.00652
GO:0044242	cellular lipid catabolic process	85	18	9.69	0.00657
GO:0002274	myeloid leukocyte activation	85	18	9.69	0.00657
GO:0050435	amyloid-beta metabolic process	48	16	5.47	0.00659
GO:0032367	intracellular cholesterol transport	26	8	2.96	0.00662
GO:0000096	sulfur amino acid metabolic process	26	8	2.96	0.00662
GO:1900371	regulation of purine nucleotide biosynthetic process	26	8	2.96	0.00662
GO:0021915	neural tube development	26	8	2.96	0.00662
GO:0007616	long-term memory	26	8	2.96	0.00662
GO:0072553	terminal button organization	33	13	3.76	0.00663
GO:0045670	regulation of osteoclast differentiation	21	7	2.39	0.00675
GO:0032376	positive regulation of cholesterol transport	21	7	2.39	0.00675
GO:0007166	cell surface receptor signaling pathway	720	158	82.06	0.00676
GO:2000243	positive regulation of reproductive process	137	35	15.61	0.00685
GO:0043254	regulation of protein-containing complex assembly	166	30	18.92	0.00693
GO:0002933	lipid hydroxylation	37	10	4.22	0.00694
GO:0097242	amyloid-beta clearance	37	10	4.22	0.00694
GO:0031346	positive regulation of cell projection organization	111	31	12.65	0.00706
GO:0051924	regulation of calcium ion transport	86	26	9.8	0.00716
GO:0045913	positive regulation of carbohydrate metabolic process	43	11	4.9	0.00739
GO:0030098	lymphocyte differentiation	43	11	4.9	0.00739
GO:0045892	negative regulation of transcription, DNA-templated	202	35	23.02	0.0074
GO:0051260	protein homooligomerization	99	20	11.28	0.00746
GO:1904036	negative regulation of epithelial cell apoptotic process	20	9	2.28	0.00752
GO:0030855	epithelial cell differentiation	249	51	28.38	0.00755
GO:0007369	gastrulation	64	18	7.29	0.00756
GO:0050921	positive regulation of chemotaxis	61	14	6.95	0.00758
GO:0001742	oenocyte differentiation	12	5	1.37	0.00759
GO:0009950	dorsal/ventral axis specification	12	5	1.37	0.00759
GO:0010880	regulation of release of sequestered calcium ion into cytosol by sarcoplasmic reticulum	12	5	1.37	0.00759
GO:0021591	ventricular system development	12	5	1.37	0.00759
GO:0048521	negative regulation of behavior	12	5	1.37	0.00759
GO:1900121	negative regulation of receptor binding	12	5	1.37	0.00759
GO:1903306	negative regulation of regulated secretory pathway	12	5	1.37	0.00759
GO:0032675	regulation of interleukin-6 production	12	5	1.37	0.00759
GO:0014048	regulation of glutamate secretion	12	5	1.37	0.00759
GO:1903859	regulation of dendrite extension	12	5	1.37	0.00759
GO:0034369	plasma lipoprotein particle remodeling	12	5	1.37	0.00759
GO:1902106	negative regulation of leukocyte differentiation	12	5	1.37	0.00759
GO:2000811	negative regulation of anoikis	12	5	1.37	0.00759
GO:0006904	vesicle docking involved in exocytosis	12	5	1.37	0.00759
GO:0048168	regulation of neuronal synaptic plasticity	55	13	6.27	0.00767
GO:0002028	regulation of sodium ion transport	55	13	6.27	0.00767
GO:0022407	regulation of cell-cell adhesion	144	39	16.41	0.00771
GO:0001704	formation of primary germ layer	32	9	3.65	0.00776
GO:0010976	positive regulation of neuron projection development	32	9	3.65	0.00776
GO:0009822	alkaloid catabolic process	32	9	3.65	0.00776
GO:0048639	positive regulation of developmental growth	118	30	13.45	0.00791
GO:0055075	potassium ion homeostasis	22	11	2.51	0.00794
GO:0086003	cardiac muscle cell contraction	27	11	3.08	0.00795
GO:0014052	regulation of gamma-aminobutyric acid secretion	24	10	2.74	0.00797
GO:0043086	negative regulation of catalytic activity	164	46	18.69	0.00805
GO:1901841	regulation of high voltage-gated calcium channel activity	8	4	0.91	0.00805
GO:0030878	thyroid gland development	8	4	0.91	0.00805
GO:0048483	autonomic nervous system development	8	4	0.91	0.00805
GO:0032332	positive regulation of chondrocyte differentiation	8	4	0.91	0.00805
GO:0051044	positive regulation of membrane protein ectodomain proteolysis	8	4	0.91	0.00805
GO:1904464	regulation of matrix metallopeptidase secretion	8	4	0.91	0.00805
GO:1904424	regulation of GTP binding	8	4	0.91	0.00805
GO:0003062	regulation of heart rate by chemical signal	8	4	0.91	0.00805
GO:0060359	response to ammonium ion	8	4	0.91	0.00805
GO:0071498	cellular response to fluid shear stress	8	4	0.91	0.00805
GO:2001138	regulation of phospholipid transport	8	4	0.91	0.00805
GO:0014055	acetylcholine secretion, neurotransmission	8	4	0.91	0.00805
GO:0018345	protein palmitoylation	8	4	0.91	0.00805
GO:0007614	short-term memory	8	4	0.91	0.00805
GO:0009449	gamma-aminobutyric acid biosynthetic process	8	4	0.91	0.00805
GO:0034334	adherens junction maintenance	8	4	0.91	0.00805
GO:0042137	sequestering of neurotransmitter	8	4	0.91	0.00805
GO:0090324	negative regulation of oxidative phosphorylation	8	4	0.91	0.00805
GO:1903944	negative regulation of hepatocyte apoptotic process	8	4	0.91	0.00805
GO:0090266	regulation of mitotic cell cycle spindle assembly checkpoint	8	4	0.91	0.00805
GO:1902630	regulation of membrane hyperpolarization	8	4	0.91	0.00805
GO:0001755	neural crest cell migration	8	4	0.91	0.00805
GO:0048589	developmental growth	329	72	37.5	0.0081
GO:0006954	inflammatory response	167	35	19.03	0.00822
GO:1904019	epithelial cell apoptotic process	47	17	5.36	0.00824
GO:0032418	lysosome localization	38	10	4.33	0.00848
GO:0009620	response to fungus	38	10	4.33	0.00848
GO:1901342	regulation of vasculature development	77	21	8.78	0.00858
GO:0007043	cell-cell junction assembly	61	17	6.95	0.00864
GO:1903793	positive regulation of anion transport	44	17	5.01	0.00868
GO:0046890	regulation of lipid biosynthetic process	134	25	15.27	0.00869
GO:0097553	calcium ion transmembrane import into cytosol	56	16	6.38	0.0087
GO:0032091	negative regulation of protein binding	68	18	7.75	0.00878
GO:0032024	positive regulation of insulin secretion	62	14	7.07	0.0088
GO:1905114	cell surface receptor signaling pathway involved in cell-cell signaling	174	40	19.83	0.00883
GO:0008206	bile acid metabolic process	17	6	1.94	0.00883
GO:0048709	oligodendrocyte differentiation	17	6	1.94	0.00883
GO:0060765	regulation of androgen receptor signaling pathway	17	6	1.94	0.00883
GO:0031279	regulation of cyclase activity	17	6	1.94	0.00883
GO:0051580	regulation of neurotransmitter uptake	17	6	1.94	0.00883
GO:0007620	copulation	17	6	1.94	0.00883
GO:0043297	apical junction assembly	44	11	5.01	0.00887
GO:0046626	regulation of insulin receptor signaling pathway	44	11	5.01	0.00887
GO:0042886	amide transport	154	39	17.55	0.00891
GO:0048856	anatomical structure development	2366	454	269.65	0.00894
GO:1990834	response to odorant	22	7	2.51	0.00894
GO:0060395	SMAD protein signal transduction	22	7	2.51	0.00894
GO:0001916	positive regulation of T cell mediated cytotoxicity	22	7	2.51	0.00894
GO:0051447	negative regulation of meiotic cell cycle	22	7	2.51	0.00894
GO:0060976	coronary vasculature development	22	7	2.51	0.00894
GO:0098700	neurotransmitter loading into synaptic vesicle	22	7	2.51	0.00894
GO:0009790	embryo development	357	74	40.69	0.00915
GO:0051100	negative regulation of binding	101	27	11.51	0.00916
GO:0072348	sulfur compound transport	33	9	3.76	0.00961
GO:0015909	long-chain fatty acid transport	33	9	3.76	0.00961
GO:0045471	response to ethanol	130	28	14.82	0.00962
GO:0051254	positive regulation of RNA metabolic process	249	41	28.38	0.00964
GO:0030100	regulation of endocytosis	170	30	19.37	0.0097
GO:0045732	positive regulation of protein catabolic process	90	21	10.26	0.00985
GO:0050778	positive regulation of immune response	151	31	17.21	0.00996

## Sheet: Fb_W_vs_G
GO.ID (down-regulated in G compared to W)	Term	Annotated	Significant	Expected	elimFisher				GO.ID (up-regulated in G compared to W)	Term	Annotated	Significant	Expected	elimFisher
GO:0007528	neuromuscular junction development	135	94	45.43	1.7e-12				GO:0046949	fatty-acyl-CoA biosynthetic process	63	13	0.75	3.8e-13
GO:0009987	cellular process	10685	3831	3595.81	1.7e-10				GO:0030224	monocyte differentiation	29	8	0.35	1.2e-09
GO:0030154	cell differentiation	1528	789	514.22	1.2e-08				GO:0032100	positive regulation of appetite	22	7	0.26	4.5e-09
GO:0045944	positive regulation of transcription by RNA polymerase II	85	54	28.6	1.6e-08				GO:0071353	cellular response to interleukin-4	49	9	0.59	5.4e-09
GO:0045214	sarcomere organization	38	32	12.79	2.8e-08				GO:0008611	ether lipid biosynthetic process	28	7	0.34	2.9e-08
GO:0008152	metabolic process	7209	2909	2426.04	3.2e-08				GO:0090557	establishment of endothelial intestinal barrier	29	7	0.35	3.8e-08
GO:0032268	regulation of cellular protein metabolic process	1213	608	408.21	3.5e-08				GO:0002068	glandular epithelial cell development	30	7	0.36	5e-08
GO:0046627	negative regulation of insulin receptor signaling pathway	19	18	6.39	3.9e-08				GO:0030879	mammary gland development	66	9	0.79	8.2e-08
GO:1901606	alpha-amino acid catabolic process	36	28	12.12	7.2e-08				GO:0030223	neutrophil differentiation	15	5	0.18	6.3e-07
GO:0018105	peptidyl-serine phosphorylation	63	44	21.2	9.9e-08				GO:0097040	phthiocerol biosynthetic process	17	5	0.2	1.3e-06
GO:0051093	negative regulation of developmental process	307	161	103.31	1.7e-07				GO:0097041	phenolic phthiocerol biosynthetic process	17	5	0.2	1.3e-06
GO:0072659	protein localization to plasma membrane	152	101	51.15	2.6e-07				GO:1901143	insulin catabolic process	5	3	0.06	1.7e-05
GO:0051491	positive regulation of filopodium assembly	34	26	11.44	3.9e-07				GO:0006636	unsaturated fatty acid biosynthetic process	16	4	0.19	3.2e-05
GO:0042325	regulation of phosphorylation	489	268	164.56	4.5e-07				GO:0042811	pheromone biosynthetic process	17	4	0.2	4.2e-05
GO:0006895	Golgi to endosome transport	22	19	7.4	4.9e-07				GO:0033068	macrolide biosynthetic process	9	3	0.11	0.00013
GO:0009063	cellular amino acid catabolic process	49	36	16.49	6e-07				GO:0090330	regulation of platelet aggregation	12	3	0.14	0.00034
GO:0051241	negative regulation of multicellular organismal process	388	193	130.57	6.1e-07				GO:1903699	tarsal gland development	14	3	0.17	0.00056
GO:0071417	cellular response to organonitrogen compound	332	185	111.73	6.4e-07				GO:0019367	fatty acid elongation, saturated fatty acid	15	3	0.18	0.00069
GO:0018107	peptidyl-threonine phosphorylation	46	32	15.48	6.8e-07				GO:0031670	cellular response to nutrient	37	4	0.44	0.00096
GO:0061024	membrane organization	318	185	107.02	1.2e-06				GO:0035002	liquid clearance, open tracheal system	17	3	0.2	0.00101
GO:0032981	mitochondrial respiratory chain complex I assembly	12	12	4.04	2.1e-06				GO:0030590	first cell cycle pseudocleavage	5	2	0.06	0.00139
GO:0006734	NADH metabolic process	34	25	11.44	2.3e-06				GO:0097089	methyl-branched fatty acid metabolic process	6	2	0.07	0.00207
GO:0042632	cholesterol homeostasis	60	38	20.19	2.4e-06				GO:0010025	wax biosynthetic process	26	3	0.31	0.00358
GO:0009967	positive regulation of signal transduction	558	323	187.78	2.5e-06				GO:1901163	regulation of trophoblast cell migration	8	2	0.1	0.00381
GO:0007030	Golgi organization	75	45	25.24	2.5e-06				GO:1900554	asperfuranone biosynthetic process	8	2	0.1	0.00381
GO:0032024	positive regulation of insulin secretion	62	41	20.86	3.2e-06				GO:0009699	phenylpropanoid biosynthetic process	28	3	0.34	0.00443
GO:0043525	positive regulation of neuron apoptotic process	29	22	9.76	4e-06				GO:0035814	negative regulation of renal sodium excretion	28	3	0.34	0.00443
GO:0043170	macromolecule metabolic process	4351	1845	1464.24	4e-06				GO:0070542	response to fatty acid	56	4	0.67	0.00448
GO:0060976	coronary vasculature development	22	18	7.4	4.8e-06				GO:0052646	alditol phosphate metabolic process	9	2	0.11	0.00486
GO:0000281	mitotic cytokinesis	75	48	25.24	5.1e-06				GO:0071766	Actinobacterium-type cell wall biogenesis	10	2	0.12	0.00603
GO:0071345	cellular response to cytokine stimulus	342	184	115.09	6.8e-06				GO:0072376	protein activation cascade	10	2	0.12	0.00603
GO:1902532	negative regulation of intracellular signal transduction	212	123	71.34	7.1e-06				GO:0035008	positive regulation of melanization defense response	11	2	0.13	0.00731
GO:0090162	establishment of epithelial cell polarity	26	20	8.75	7.8e-06				GO:0050908	detection of light stimulus involved in visual perception	11	2	0.13	0.00731
GO:1903078	positive regulation of protein localization to plasma membrane	19	16	6.39	8.3e-06				GO:0033198	response to ATP	12	2	0.14	0.0087
GO:0070555	response to interleukin-1	58	36	19.52	8.5e-06
GO:1903829	positive regulation of cellular protein localization	108	66	36.35	9.3e-06
GO:0016197	endosomal transport	102	65	34.33	9.4e-06
GO:0032456	endocytic recycling	50	32	16.83	1.1e-05
GO:0007411	axon guidance	50	32	16.83	1.1e-05
GO:0048646	anatomical structure formation involved in morphogenesis	399	221	134.28	1.1e-05
GO:0050729	positive regulation of inflammatory response	36	25	12.12	1.2e-05
GO:0070613	regulation of protein processing	40	27	13.46	1.2e-05
GO:2000243	positive regulation of reproductive process	137	79	46.1	1.3e-05
GO:0070050	neuron cellular homeostasis	16	14	5.38	1.3e-05
GO:0090303	positive regulation of wound healing	16	14	5.38	1.3e-05
GO:0071407	cellular response to organic cyclic compound	266	142	89.52	1.3e-05
GO:0045995	regulation of embryonic development	72	42	24.23	1.5e-05
GO:0007166	cell surface receptor signaling pathway	720	411	242.3	1.5e-05
GO:0048661	positive regulation of smooth muscle cell proliferation	23	18	7.74	1.5e-05
GO:0031623	receptor internalization	70	41	23.56	1.6e-05
GO:0040011	locomotion	899	475	302.54	1.7e-05
GO:0034121	regulation of toll-like receptor signaling pathway	25	19	8.41	1.8e-05
GO:0008285	negative regulation of cell population proliferation	138	83	46.44	1.9e-05
GO:0090263	positive regulation of canonical Wnt signaling pathway	66	39	22.21	1.9e-05
GO:0043001	Golgi to plasma membrane protein transport	35	27	11.78	2e-05
GO:0043123	positive regulation of I-kappaB kinase/NF-kappaB signaling	49	31	16.49	2.1e-05
GO:0001702	gastrulation with mouth forming second	18	15	6.06	2.1e-05
GO:0051240	positive regulation of multicellular organismal process	512	272	172.3	2.1e-05
GO:0043627	response to estrogen	98	53	32.98	2.4e-05
GO:0043066	negative regulation of apoptotic process	167	93	56.2	2.4e-05
GO:0045596	negative regulation of cell differentiation	172	84	57.88	2.4e-05
GO:0000209	protein polyubiquitination	46	32	15.48	2.5e-05
GO:0007565	female pregnancy	79	48	26.59	2.6e-05
GO:1902533	positive regulation of intracellular signal transduction	327	186	110.04	2.7e-05
GO:0016311	dephosphorylation	160	91	53.84	2.7e-05
GO:0098609	cell-cell adhesion	242	149	81.44	3e-05
GO:0045597	positive regulation of cell differentiation	233	147	78.41	3e-05
GO:0048260	positive regulation of receptor-mediated endocytosis	62	40	20.86	3.1e-05
GO:0006468	protein phosphorylation	498	269	167.59	3.4e-05
GO:1904580	regulation of intracellular mRNA localization	15	13	5.05	3.5e-05
GO:1904643	response to curcumin	15	13	5.05	3.5e-05
GO:0035865	cellular response to potassium ion	15	13	5.05	3.5e-05
GO:0000122	negative regulation of transcription by RNA polymerase II	97	52	32.64	3.9e-05
GO:0001938	positive regulation of endothelial cell proliferation	24	18	8.08	4.1e-05
GO:0010632	regulation of epithelial cell migration	144	99	48.46	4.1e-05
GO:0030258	lipid modification	119	66	40.05	4.2e-05
GO:0043542	endothelial cell migration	87	59	29.28	4.2e-05
GO:1904646	cellular response to amyloid-beta	44	28	14.81	4.5e-05
GO:0045165	cell fate commitment	121	62	40.72	4.6e-05
GO:0060326	cell chemotaxis	92	59	30.96	4.6e-05
GO:0045745	positive regulation of G protein-coupled receptor signaling pathway	28	20	9.42	4.9e-05
GO:1903688	positive regulation of border follicle cell migration	38	25	12.79	5e-05
GO:0010717	regulation of epithelial to mesenchymal transition	30	21	10.1	5.1e-05
GO:0033700	phospholipid efflux	17	14	5.72	5.2e-05
GO:0000422	autophagy of mitochondrion	32	22	10.77	5.2e-05
GO:0009152	purine ribonucleotide biosynthetic process	114	66	38.36	5.3e-05
GO:1990830	cellular response to leukemia inhibitory factor	112	58	37.69	5.4e-05
GO:0070633	transepithelial transport	66	38	22.21	5.5e-05
GO:0035317	imaginal disc-derived wing hair organization	9	9	3.03	5.5e-05
GO:0031427	response to methotrexate	9	9	3.03	5.5e-05
GO:0046890	regulation of lipid biosynthetic process	134	71	45.09	5.6e-05
GO:0032102	negative regulation of response to external stimulus	119	68	40.05	5.9e-05
GO:0006909	phagocytosis	136	78	45.77	6.1e-05
GO:0010628	positive regulation of gene expression	253	134	85.14	6.1e-05
GO:0090316	positive regulation of intracellular protein transport	80	47	26.92	6.8e-05
GO:0001667	ameboidal-type cell migration	209	142	70.33	6.8e-05
GO:0044283	small molecule biosynthetic process	333	162	112.06	7e-05
GO:0050877	nervous system process	342	187	115.09	7e-05
GO:0007274	neuromuscular synaptic transmission	47	29	15.82	7.5e-05
GO:0010595	positive regulation of endothelial cell migration	47	29	15.82	7.5e-05
GO:0010634	positive regulation of epithelial cell migration	102	68	34.33	7.5e-05
GO:0002064	epithelial cell development	142	79	47.79	8.1e-05
GO:0007032	endosome organization	21	16	7.07	8.2e-05
GO:0050714	positive regulation of protein secretion	116	73	39.04	8.8e-05
GO:0045663	positive regulation of myoblast differentiation	14	12	4.71	9.1e-05
GO:0016236	macroautophagy	192	110	64.61	9.2e-05
GO:1901566	organonitrogen compound biosynthetic process	701	356	235.91	9.5e-05
GO:0009636	response to toxic substance	137	73	46.1	9.8e-05
GO:0019722	calcium-mediated signaling	34	25	11.44	9.9e-05
GO:2000114	regulation of establishment of cell polarity	30	23	10.1	9.9e-05
GO:1900242	regulation of synaptic vesicle endocytosis	25	18	8.41	0.0001
GO:0006625	protein targeting to peroxisome	37	24	12.45	0.0001
GO:0032436	positive regulation of proteasomal ubiquitin-dependent protein catabolic process	35	23	11.78	0.0001
GO:0051965	positive regulation of synapse assembly	29	20	9.76	0.00011
GO:0021987	cerebral cortex development	31	21	10.43	0.00011
GO:0043966	histone H3 acetylation	31	21	10.43	0.00011
GO:1905475	regulation of protein localization to membrane	90	60	30.29	0.00011
GO:0046907	intracellular transport	839	425	282.35	0.00011
GO:0016050	vesicle organization	114	74	38.36	0.00012
GO:0050829	defense response to Gram-negative bacterium	70	39	23.56	0.00012
GO:0090287	regulation of cellular response to growth factor stimulus	107	70	36.01	0.00013
GO:0030866	cortical actin cytoskeleton organization	26	21	8.75	0.00013
GO:0030644	cellular chloride ion homeostasis	16	13	5.38	0.00013
GO:0023061	signal release	308	179	103.65	0.00013
GO:0046777	protein autophosphorylation	48	29	16.15	0.00013
GO:0006835	dicarboxylic acid transport	59	34	19.86	0.00013
GO:0044272	sulfur compound biosynthetic process	135	70	45.43	0.00013
GO:0043410	positive regulation of MAPK cascade	84	50	28.27	0.00013
GO:0045807	positive regulation of endocytosis	106	67	35.67	0.00014
GO:1903077	negative regulation of protein localization to plasma membrane	11	10	3.7	0.00014
GO:0006882	cellular zinc ion homeostasis	11	10	3.7	0.00014
GO:0015694	mercury ion transport	11	10	3.7	0.00014
GO:0002888	positive regulation of myeloid leukocyte mediated immunity	11	10	3.7	0.00014
GO:0048609	multicellular organismal reproductive process	353	190	118.79	0.00016
GO:0002682	regulation of immune system process	484	278	162.88	0.00016
GO:0007595	lactation	18	14	6.06	0.00016
GO:0007628	adult walking behavior	42	26	14.13	0.00016
GO:0048483	autonomic nervous system development	8	8	2.69	0.00016
GO:0050807	regulation of synapse organization	99	71	33.32	0.00018
GO:0019221	cytokine-mediated signaling pathway	78	42	26.25	0.00018
GO:0070301	cellular response to hydrogen peroxide	38	24	12.79	0.00019
GO:0045475	locomotor rhythm	38	24	12.79	0.00019
GO:0007405	neuroblast proliferation	20	15	6.73	0.00019
GO:0010888	negative regulation of lipid storage	20	15	6.73	0.00019
GO:0007615	anesthesia-resistant memory	20	15	6.73	0.00019
GO:0050920	regulation of chemotaxis	91	61	30.62	0.00019
GO:0031667	response to nutrient levels	265	133	89.18	0.00019
GO:0007610	behavior	541	283	182.06	0.00019
GO:0002822	regulation of adaptive immune response based on somatic recombination of immune receptors built from immunoglobulin superfamily domains	51	30	17.16	0.00019
GO:0060284	regulation of cell development	154	92	51.83	0.0002
GO:0010976	positive regulation of neuron projection development	32	24	10.77	0.0002
GO:0002274	myeloid leukocyte activation	85	48	28.6	0.0002
GO:0010638	positive regulation of organelle organization	239	125	80.43	0.0002
GO:0035023	regulation of Rho protein signal transduction	22	16	7.4	0.00021
GO:0032147	activation of protein kinase activity	34	22	11.44	0.00021
GO:0009306	protein secretion	170	110	57.21	0.00021
GO:0051893	regulation of focal adhesion assembly	37	26	12.45	0.00021
GO:0048489	synaptic vesicle transport	32	21	10.77	0.00021
GO:0030512	negative regulation of transforming growth factor beta receptor signaling pathway	24	17	8.08	0.00022
GO:0045197	establishment or maintenance of epithelial cell apical/basal polarity	24	17	8.08	0.00022
GO:2000249	regulation of actin cytoskeleton reorganization	24	17	8.08	0.00022
GO:1990090	cellular response to nerve growth factor stimulus	30	20	10.1	0.00022
GO:1901361	organic cyclic compound catabolic process	293	148	98.6	0.00022
GO:0048168	regulation of neuronal synaptic plasticity	55	38	18.51	0.00023
GO:0051338	regulation of transferase activity	230	139	77.4	0.00023
GO:0022409	positive regulation of cell-cell adhesion	55	36	18.51	0.00023
GO:0014911	positive regulation of smooth muscle cell migration	13	11	4.37	0.00023
GO:0075522	IRES-dependent viral translational initiation	13	11	4.37	0.00023
GO:0015911	long-chain fatty acid import across plasma membrane	13	11	4.37	0.00023
GO:0016082	synaptic vesicle priming	13	11	4.37	0.00023
GO:0048639	positive regulation of developmental growth	118	67	39.71	0.00024
GO:0051384	response to glucocorticoid	77	45	25.91	0.00024
GO:0014823	response to activity	63	40	21.2	0.00025
GO:1901615	organic hydroxy compound metabolic process	377	196	126.87	0.00025
GO:0001818	negative regulation of cytokine production	65	36	21.87	0.00025
GO:0010906	regulation of glucose metabolic process	65	36	21.87	0.00025
GO:0055088	lipid homeostasis	103	64	34.66	0.00026
GO:0016241	regulation of macroautophagy	72	39	24.23	0.00026
GO:0051346	negative regulation of hydrolase activity	86	52	28.94	0.00027
GO:0051899	membrane depolarization	54	35	18.17	0.00027
GO:0032922	circadian regulation of gene expression	43	26	14.47	0.00028
GO:0009968	negative regulation of signal transduction	413	237	138.99	0.00028
GO:0046488	phosphatidylinositol metabolic process	41	25	13.8	0.0003
GO:0007169	transmembrane receptor protein tyrosine kinase signaling pathway	219	132	73.7	0.00031
GO:0006417	regulation of translation	151	77	50.82	0.00031
GO:0006950	response to stress	1342	674	451.62	0.00031
GO:0019439	aromatic compound catabolic process	292	147	98.27	0.00031
GO:0060964	regulation of gene silencing by miRNA	52	30	17.5	0.00031
GO:0071362	cellular response to ether	15	12	5.05	0.00031
GO:0009860	pollen tube growth	15	12	5.05	0.00031
GO:0009267	cellular response to starvation	99	55	33.32	0.00032
GO:0042391	regulation of membrane potential	216	122	72.69	0.00032
GO:0097305	response to alcohol	245	121	82.45	0.00033
GO:0007283	spermatogenesis	90	50	30.29	0.00033
GO:0045765	regulation of angiogenesis	75	40	25.24	0.00034
GO:0051090	regulation of DNA-binding transcription factor activity	60	41	20.19	0.00034
GO:0032507	maintenance of protein location in cell	50	29	16.83	0.00035
GO:0060271	cilium assembly	123	60	41.39	0.00035
GO:0071248	cellular response to metal ion	107	65	36.01	0.00035
GO:0050804	modulation of chemical synaptic transmission	296	166	99.61	0.00037
GO:1901655	cellular response to ketone	86	53	28.94	0.00037
GO:0001942	hair follicle development	17	13	5.72	0.00038
GO:0042908	xenobiotic transport	17	13	5.72	0.00038
GO:0007422	peripheral nervous system development	17	13	5.72	0.00038
GO:0006099	tricarboxylic acid cycle	17	13	5.72	0.00038
GO:0009615	response to virus	55	34	18.51	0.00038
GO:0061001	regulation of dendritic spine morphogenesis	20	17	6.73	0.00038
GO:0003179	heart valve morphogenesis	10	9	3.37	0.00038
GO:0070327	thyroid hormone transport	10	9	3.37	0.00038
GO:0032796	uropod organization	10	9	3.37	0.00038
GO:0048790	maintenance of presynaptic active zone structure	10	9	3.37	0.00038
GO:1901086	benzylpenicillin metabolic process	10	9	3.37	0.00038
GO:0050901	leukocyte tethering or rolling	10	9	3.37	0.00038
GO:0071716	leukotriene transport	10	9	3.37	0.00038
GO:0031401	positive regulation of protein modification process	274	152	92.21	0.00039
GO:0006814	sodium ion transport	71	43	23.89	0.00039
GO:1903578	regulation of ATP metabolic process	50	36	16.83	0.00041
GO:0051248	negative regulation of protein metabolic process	491	253	165.24	0.00041
GO:0045732	positive regulation of protein catabolic process	90	54	30.29	0.00042
GO:0031331	positive regulation of cellular catabolic process	198	114	66.63	0.00042
GO:0030501	positive regulation of bone mineralization	19	14	6.39	0.00042
GO:0006355	regulation of transcription, DNA-templated	576	288	193.84	0.00043
GO:0048193	Golgi vesicle transport	142	88	47.79	0.00044
GO:0070830	bicellular tight junction assembly	29	19	9.76	0.00044
GO:0035994	response to muscle stretch	29	19	9.76	0.00044
GO:1901215	negative regulation of neuron death	29	19	9.76	0.00044
GO:0045332	phospholipid translocation	26	20	8.75	0.00045
GO:0031327	negative regulation of cellular biosynthetic process	419	212	141.01	0.00045
GO:0043470	regulation of carbohydrate catabolic process	34	24	11.44	0.00046
GO:0090288	negative regulation of cellular response to growth factor stimulus	27	18	9.09	0.00046
GO:0007215	glutamate receptor signaling pathway	23	16	7.74	0.00046
GO:1900271	regulation of long-term synaptic potentiation	25	17	8.41	0.00047
GO:0043405	regulation of MAP kinase activity	25	17	8.41	0.00047
GO:0045176	apical protein localization	25	17	8.41	0.00047
GO:0048701	embryonic cranial skeleton morphogenesis	25	17	8.41	0.00047
GO:0046686	response to cadmium ion	62	34	20.86	0.00047
GO:0010591	regulation of lamellipodium assembly	19	16	6.39	0.00048
GO:0051591	response to cAMP	76	40	25.58	0.00049
GO:0000184	nuclear-transcribed mRNA catabolic process, nonsense-mediated decay	76	40	25.58	0.00049
GO:0046633	alpha-beta T cell proliferation	7	7	2.36	0.00049
GO:0045780	positive regulation of bone resorption	7	7	2.36	0.00049
GO:0050870	positive regulation of T cell activation	42	25	14.13	0.00051
GO:0008284	positive regulation of cell population proliferation	165	104	55.53	0.00051
GO:0040040	thermosensory behavior	51	29	17.16	0.00055
GO:0035264	multicellular organism growth	93	47	31.3	0.00055
GO:0070373	negative regulation of ERK1 and ERK2 cascade	40	24	13.46	0.00056
GO:0030148	sphingolipid biosynthetic process	40	24	13.46	0.00056
GO:0048813	dendrite morphogenesis	69	45	23.22	0.00058
GO:0022406	membrane docking	24	20	8.08	0.00058
GO:0030838	positive regulation of actin filament polymerization	25	19	8.41	0.00058
GO:0051865	protein autoubiquitination	12	10	4.04	0.00059
GO:0038183	bile acid signaling pathway	12	10	4.04	0.00059
GO:0006904	vesicle docking involved in exocytosis	12	10	4.04	0.00059
GO:1900121	negative regulation of receptor binding	12	10	4.04	0.00059
GO:0060049	regulation of protein glycosylation	12	10	4.04	0.00059
GO:0097009	energy homeostasis	12	10	4.04	0.00059
GO:0051496	positive regulation of stress fiber assembly	12	10	4.04	0.00059
GO:1901701	cellular response to oxygen-containing compound	581	310	195.52	0.00059
GO:0044087	regulation of cellular component biogenesis	483	278	162.54	0.00062
GO:0048514	blood vessel morphogenesis	126	70	42.4	0.00063
GO:0043393	regulation of protein binding	146	79	49.13	0.00064
GO:0080135	regulation of cellular response to stress	221	113	74.37	0.00065
GO:0014070	response to organic cyclic compound	642	328	216.05	0.00065
GO:0071260	cellular response to mechanical stimulus	56	31	18.85	0.00067
GO:0045834	positive regulation of lipid metabolic process	77	40	25.91	0.00069
GO:0006954	inflammatory response	167	87	56.2	0.0007
GO:0071456	cellular response to hypoxia	89	45	29.95	0.0007
GO:0007005	mitochondrion organization	170	100	57.21	0.00071
GO:0016054	organic acid catabolic process	125	80	42.07	0.00075
GO:0019079	viral genome replication	54	30	18.17	0.00075
GO:0042060	wound healing	135	82	45.43	0.00075
GO:0006833	water transport	14	11	4.71	0.00075
GO:0032088	negative regulation of NF-kappaB transcription factor activity	14	11	4.71	0.00075
GO:0035635	entry of bacterium into host cell	14	11	4.71	0.00075
GO:0006103	2-oxoglutarate metabolic process	14	11	4.71	0.00075
GO:2000300	regulation of synaptic vesicle exocytosis	45	26	15.14	0.00075
GO:0007156	homophilic cell adhesion via plasma membrane adhesion molecules	42	28	14.13	0.00076
GO:0043277	apoptotic cell clearance	32	20	10.77	0.00078
GO:0044242	cellular lipid catabolic process	85	54	28.6	0.00079
GO:0035249	synaptic transmission, glutamatergic	61	33	20.53	0.00079
GO:0034613	cellular protein localization	1057	520	355.71	0.0008
GO:0043065	positive regulation of apoptotic process	111	71	37.35	0.00081
GO:0031400	negative regulation of protein modification process	200	116	67.31	0.00081
GO:0050803	regulation of synapse structure or activity	125	88	42.07	0.00082
GO:0043604	amide biosynthetic process	356	173	119.8	0.00082
GO:0044182	filamentous growth of a population of unicellular organisms	30	19	10.1	0.00083
GO:0046324	regulation of glucose import	30	19	10.1	0.00083
GO:0050766	positive regulation of phagocytosis	30	19	10.1	0.00083
GO:0030162	regulation of proteolysis	232	129	78.07	0.00083
GO:0034605	cellular response to heat	43	25	14.47	0.00084
GO:0008542	visual learning	43	25	14.47	0.00084
GO:1905114	cell surface receptor signaling pathway involved in cell-cell signaling	174	99	58.56	0.00086
GO:1903608	protein localization to cytoplasmic stress granule	16	12	5.38	0.00087
GO:0070528	protein kinase C signaling	16	12	5.38	0.00087
GO:0009154	purine ribonucleotide catabolic process	16	12	5.38	0.00087
GO:0010560	positive regulation of glycoprotein biosynthetic process	16	12	5.38	0.00087
GO:0086001	cardiac muscle cell action potential	36	25	12.12	0.00087
GO:0071346	cellular response to interferon-gamma	28	18	9.42	0.00088
GO:0046434	organophosphate catabolic process	60	43	20.19	0.00088
GO:1901576	organic substance biosynthetic process	2076	953	698.63	0.00088
GO:0007173	epidermal growth factor receptor signaling pathway	61	38	20.53	0.0009
GO:0007338	single fertilization	85	43	28.6	0.0009
GO:0031154	culmination involved in sorocarp development	44	29	14.81	0.00091
GO:0007265	Ras protein signal transduction	139	86	46.78	0.00091
GO:0008361	regulation of cell size	78	54	26.25	0.00092
GO:0006884	cell volume homeostasis	26	17	8.75	0.00092
GO:1903202	negative regulation of oxidative stress-induced cell death	26	17	8.75	0.00092
GO:0035640	exploration behavior	26	17	8.75	0.00092
GO:2000008	regulation of protein localization to cell surface	26	17	8.75	0.00092
GO:0090023	positive regulation of neutrophil chemotaxis	26	17	8.75	0.00092
GO:0007616	long-term memory	26	17	8.75	0.00092
GO:0033059	cellular pigmentation	26	17	8.75	0.00092
GO:0035148	tube formation	41	24	13.8	0.00092
GO:0001775	cell activation	267	156	89.85	0.00093
GO:0014850	response to muscle activity	18	13	6.06	0.00094
GO:2001259	positive regulation of cation channel activity	18	13	6.06	0.00094
GO:0046426	negative regulation of receptor signaling pathway via JAK-STAT	18	13	6.06	0.00094
GO:0000266	mitochondrial fission	18	13	6.06	0.00094
GO:0043434	response to peptide hormone	205	119	68.99	0.00094
GO:0010508	positive regulation of autophagy	50	28	16.83	0.00094
GO:0019674	NAD metabolic process	24	16	8.08	0.00096
GO:0090278	negative regulation of peptide hormone secretion	24	16	8.08	0.00096
GO:0032879	regulation of localization	1300	702	437.49	0.00097
GO:0035332	positive regulation of hippo signaling	20	14	6.73	0.00097
GO:0010763	positive regulation of fibroblast migration	20	14	6.73	0.00097
GO:0010712	regulation of collagen metabolic process	20	14	6.73	0.00097
GO:0042059	negative regulation of epidermal growth factor receptor signaling pathway	20	14	6.73	0.00097
GO:0055075	potassium ion homeostasis	22	15	7.4	0.00097
GO:1900452	regulation of long-term synaptic depression	22	15	7.4	0.00097
GO:0072594	establishment of protein localization to organelle	219	118	73.7	0.00098
GO:0010817	regulation of hormone levels	316	171	106.34	0.00101
GO:0048706	embryonic skeletal system development	34	25	11.44	0.00102
GO:0003148	outflow tract septum morphogenesis	9	8	3.03	0.00103
GO:1900153	positive regulation of nuclear-transcribed mRNA catabolic process, deadenylation-dependent decay	9	8	3.03	0.00103
GO:0035904	aorta development	9	8	3.03	0.00103
GO:0010839	negative regulation of keratinocyte proliferation	9	8	3.03	0.00103
GO:0014015	positive regulation of gliogenesis	9	8	3.03	0.00103
GO:0060441	epithelial tube branching involved in lung morphogenesis	9	8	3.03	0.00103
GO:1901617	organic hydroxy compound biosynthetic process	216	101	72.69	0.00106
GO:0006874	cellular calcium ion homeostasis	139	71	46.78	0.00107
GO:0007179	transforming growth factor beta receptor signaling pathway	61	39	20.53	0.00109
GO:0007009	plasma membrane organization	66	41	22.21	0.00109
GO:0033674	positive regulation of kinase activity	99	60	33.32	0.00111
GO:0006639	acylglycerol metabolic process	62	33	20.86	0.00114
GO:0043473	pigmentation	123	75	41.39	0.00115
GO:0050806	positive regulation of synaptic transmission	104	60	35	0.00115
GO:0030100	regulation of endocytosis	170	110	57.21	0.00116
GO:0033993	response to lipid	465	241	156.49	0.00118
GO:0007600	sensory perception	143	66	48.12	0.00122
GO:0006606	protein import into nucleus	74	38	24.9	0.00123
GO:0010821	regulation of mitochondrion organization	35	21	11.78	0.00124
GO:0048468	cell development	725	404	243.98	0.00124
GO:0001819	positive regulation of cytokine production	97	55	32.64	0.00125
GO:0034332	adherens junction organization	60	38	20.19	0.00128
GO:1901216	positive regulation of neuron death	62	42	20.86	0.0013
GO:0002694	regulation of leukocyte activation	116	69	39.04	0.00131
GO:0000381	regulation of alternative mRNA splicing, via spliceosome	44	25	14.81	0.00132
GO:0014066	regulation of phosphatidylinositol 3-kinase signaling	44	25	14.81	0.00132
GO:0030010	establishment of cell polarity	131	80	44.09	0.00132
GO:0015718	monocarboxylic acid transport	53	33	17.84	0.00132
GO:2000026	regulation of multicellular organismal development	491	262	165.24	0.00132
GO:0010613	positive regulation of cardiac muscle hypertrophy	33	20	11.11	0.00135
GO:0045598	regulation of fat cell differentiation	33	20	11.11	0.00135
GO:0043467	regulation of generation of precursor metabolites and energy	79	48	26.59	0.00136
GO:0044248	cellular catabolic process	1062	573	357.39	0.00137
GO:0006366	transcription by RNA polymerase II	283	152	95.24	0.00138
GO:0051100	negative regulation of binding	101	54	33.99	0.0014
GO:0051261	protein depolymerization	57	38	19.18	0.00142
GO:0035418	protein localization to synapse	51	28	17.16	0.00143
GO:0010629	negative regulation of gene expression	483	231	162.54	0.00143
GO:0050772	positive regulation of axonogenesis	21	17	7.07	0.00144
GO:0031529	ruffle organization	15	13	5.05	0.00144
GO:0046685	response to arsenic-containing substance	58	35	19.52	0.00144
GO:0034250	positive regulation of cellular amide metabolic process	89	44	29.95	0.00145
GO:0031505	fungal-type cell wall organization	6	6	2.02	0.00145
GO:0016188	synaptic vesicle maturation	6	6	2.02	0.00145
GO:0006658	phosphatidylserine metabolic process	6	6	2.02	0.00145
GO:0075733	intracellular transport of virus	6	6	2.02	0.00145
GO:1903525	regulation of membrane tubulation	6	6	2.02	0.00145
GO:0070269	pyroptosis	6	6	2.02	0.00145
GO:0030241	skeletal muscle myosin thick filament assembly	6	6	2.02	0.00145
GO:0043114	regulation of vascular permeability	6	6	2.02	0.00145
GO:0050853	B cell receptor signaling pathway	6	6	2.02	0.00145
GO:0043537	negative regulation of blood vessel endothelial cell migration	6	6	2.02	0.00145
GO:0010666	positive regulation of cardiac muscle cell apoptotic process	6	6	2.02	0.00145
GO:0060216	definitive hemopoiesis	6	6	2.02	0.00145
GO:0032496	response to lipopolysaccharide	43	27	14.47	0.00145
GO:0022603	regulation of anatomical structure morphogenesis	320	183	107.69	0.00145
GO:0051289	protein homotetramerization	58	31	19.52	0.00146
GO:0043113	receptor clustering	58	31	19.52	0.00146
GO:0086004	regulation of cardiac muscle cell contraction	19	16	6.39	0.00146
GO:0072583	clathrin-dependent endocytosis	19	16	6.39	0.00146
GO:0007157	heterophilic cell-cell adhesion via plasma membrane cell adhesion molecules	31	19	10.43	0.00147
GO:0045669	positive regulation of osteoblast differentiation	31	19	10.43	0.00147
GO:0006497	protein lipidation	31	19	10.43	0.00147
GO:0042551	neuron maturation	11	9	3.7	0.00148
GO:2001241	positive regulation of extrinsic apoptotic signaling pathway in absence of ligand	11	9	3.7	0.00148
GO:0001937	negative regulation of endothelial cell proliferation	11	9	3.7	0.00148
GO:0051900	regulation of mitochondrial depolarization	11	9	3.7	0.00148
GO:0061484	hematopoietic stem cell homeostasis	11	9	3.7	0.00148
GO:0044804	autophagy of nucleus	11	9	3.7	0.00148
GO:0009070	serine family amino acid biosynthetic process	11	9	3.7	0.00148
GO:1903961	positive regulation of anion transmembrane transport	11	9	3.7	0.00148
GO:0010460	positive regulation of heart rate	11	9	3.7	0.00148
GO:0000820	regulation of glutamine family amino acid metabolic process	11	9	3.7	0.00148
GO:0046931	pore complex assembly	11	9	3.7	0.00148
GO:2000772	regulation of cellular senescence	11	9	3.7	0.00148
GO:0060412	ventricular septum morphogenesis	11	9	3.7	0.00148
GO:1901741	positive regulation of myoblast fusion	11	9	3.7	0.00148
GO:0002684	positive regulation of immune system process	277	157	93.22	0.00148
GO:0009653	anatomical structure morphogenesis	1096	574	368.84	0.00154
GO:0098662	inorganic cation transmembrane transport	212	125	71.34	0.00156
GO:0000398	mRNA splicing, via spliceosome	107	58	36.01	0.00156
GO:0061912	selective autophagy	82	41	27.6	0.00157
GO:2000377	regulation of reactive oxygen species metabolic process	62	36	20.86	0.00158
GO:0021695	cerebellar cortex development	29	18	9.76	0.00159
GO:0043270	positive regulation of ion transport	144	82	48.46	0.0016
GO:0002706	regulation of lymphocyte mediated immunity	49	27	16.49	0.00161
GO:1903507	negative regulation of nucleic acid-templated transcription	256	130	86.15	0.00161
GO:0007041	lysosomal transport	66	38	22.21	0.00162
GO:0001933	negative regulation of protein phosphorylation	90	57	30.29	0.00162
GO:0048584	positive regulation of response to stimulus	798	454	268.55	0.00162
GO:1903312	negative regulation of mRNA metabolic process	40	23	13.46	0.00164
GO:0051957	positive regulation of amino acid transport	40	23	13.46	0.00164
GO:0032482	Rab protein signal transduction	40	23	13.46	0.00164
GO:0007417	central nervous system development	260	147	87.5	0.00165
GO:0007596	blood coagulation	56	30	18.85	0.00165
GO:0006413	translational initiation	56	30	18.85	0.00165
GO:0006897	endocytosis	286	176	96.25	0.00166
GO:0071214	cellular response to abiotic stimulus	232	115	78.07	0.00171
GO:0021587	cerebellum morphogenesis	27	17	9.09	0.00172
GO:0032885	regulation of polysaccharide biosynthetic process	27	17	9.09	0.00172
GO:0043647	inositol phosphate metabolic process	27	17	9.09	0.00172
GO:0031338	regulation of vesicle fusion	27	17	9.09	0.00172
GO:0051056	regulation of small GTPase mediated signal transduction	90	57	30.29	0.00172
GO:0044070	regulation of anion transport	91	49	30.62	0.00174
GO:0098542	defense response to other organism	342	178	115.09	0.00174
GO:0003300	cardiac muscle hypertrophy	46	30	15.48	0.00175
GO:0016049	cell growth	178	107	59.9	0.00175
GO:0035011	melanotic encapsulation of foreign target	13	10	4.37	0.00178
GO:0070231	T cell apoptotic process	13	10	4.37	0.00178
GO:0050854	regulation of antigen receptor-mediated signaling pathway	13	10	4.37	0.00178
GO:0051310	metaphase plate congression	13	10	4.37	0.00178
GO:0060242	contact inhibition	13	10	4.37	0.00178
GO:1902475	L-alpha-amino acid transmembrane transport	47	26	15.82	0.00181
GO:0048146	positive regulation of fibroblast proliferation	47	26	15.82	0.00181
GO:0048477	oogenesis	160	86	53.84	0.00182
GO:0045055	regulated exocytosis	154	94	51.83	0.00182
GO:0050673	epithelial cell proliferation	134	82	45.09	0.00183
GO:0070374	positive regulation of ERK1 and ERK2 cascade	38	22	12.79	0.00183
GO:1902305	regulation of sodium ion transmembrane transport	38	22	12.79	0.00183
GO:0099024	plasma membrane invagination	38	22	12.79	0.00183
GO:0043547	positive regulation of GTPase activity	25	16	8.41	0.00183
GO:0043254	regulation of protein-containing complex assembly	166	97	55.86	0.00185
GO:0006839	mitochondrial transport	85	42	28.6	0.00186
GO:0043161	proteasome-mediated ubiquitin-dependent protein catabolic process	160	81	53.84	0.00186
GO:0098656	anion transmembrane transport	84	46	28.27	0.00187
GO:0032868	response to insulin	133	76	44.76	0.00188
GO:0030155	regulation of cell adhesion	252	152	84.81	0.0019
GO:0032388	positive regulation of intracellular transport	117	73	39.37	0.00192
GO:0031334	positive regulation of protein-containing complex assembly	103	58	34.66	0.00192
GO:0043297	apical junction assembly	44	30	14.81	0.00192
GO:0032411	positive regulation of transporter activity	37	27	12.45	0.00192
GO:0090559	regulation of membrane permeability	23	15	7.74	0.00193
GO:0006536	glutamate metabolic process	23	15	7.74	0.00193
GO:0046415	urate metabolic process	23	15	7.74	0.00193
GO:0043153	entrainment of circadian clock by photoperiod	23	15	7.74	0.00193
GO:0050732	negative regulation of peptidyl-tyrosine phosphorylation	23	15	7.74	0.00193
GO:0050918	positive chemotaxis	23	15	7.74	0.00193
GO:0007476	imaginal disc-derived wing morphogenesis	24	20	8.08	0.00194
GO:0006836	neurotransmitter transport	195	107	65.62	0.00195
GO:0042744	hydrogen peroxide catabolic process	15	11	5.05	0.00196
GO:0001700	embryonic development via the syncytial blastoderm	15	11	5.05	0.00196
GO:0086065	cell communication involved in cardiac conduction	15	11	5.05	0.00196
GO:2001286	regulation of caveolin-mediated endocytosis	15	11	5.05	0.00196
GO:0035307	positive regulation of protein dephosphorylation	15	11	5.05	0.00196
GO:0015722	canalicular bile acid transport	15	11	5.05	0.00196
GO:0045324	late endosome to vacuole transport	15	11	5.05	0.00196
GO:0045773	positive regulation of axon extension	15	11	5.05	0.00196
GO:1904486	response to 17alpha-ethynylestradiol	15	11	5.05	0.00196
GO:0030324	lung development	63	40	21.2	0.00196
GO:0033673	negative regulation of kinase activity	42	28	14.13	0.00197
GO:0070252	actin-mediated cell contraction	41	33	13.8	0.00198
GO:0006517	protein deglycosylation	21	14	7.07	0.00201
GO:0071901	negative regulation of protein serine/threonine kinase activity	21	14	7.07	0.00201
GO:0061387	regulation of extent of cell growth	32	23	10.77	0.00202
GO:0055076	transition metal ion homeostasis	30	23	10.1	0.00202
GO:0060173	limb development	30	21	10.1	0.00202
GO:0048675	axon extension	34	24	11.44	0.00202
GO:0062014	negative regulation of small molecule metabolic process	66	34	22.21	0.00203
GO:0046474	glycerophospholipid biosynthetic process	45	25	15.14	0.00203
GO:0071277	cellular response to calcium ion	45	25	15.14	0.00203
GO:0032370	positive regulation of lipid transport	36	21	12.12	0.00203
GO:0008585	female gonad development	36	21	12.12	0.00203
GO:0007015	actin filament organization	119	77	40.05	0.00204
GO:0002082	regulation of oxidative phosphorylation	17	12	5.72	0.00204
GO:0007026	negative regulation of microtubule depolymerization	17	12	5.72	0.00204
GO:0021510	spinal cord development	17	12	5.72	0.00204
GO:1904322	cellular response to forskolin	17	12	5.72	0.00204
GO:0044843	cell cycle G1/S phase transition	115	63	38.7	0.00205
GO:0051898	negative regulation of protein kinase B signaling	19	13	6.39	0.00205
GO:0016202	regulation of striated muscle tissue development	19	13	6.39	0.00205
GO:0048172	regulation of short-term neuronal synaptic plasticity	19	13	6.39	0.00205
GO:1904263	positive regulation of TORC1 signaling	19	13	6.39	0.00205
GO:0050921	positive regulation of chemotaxis	61	38	20.53	0.00218
GO:0015908	fatty acid transport	47	31	15.82	0.0022
GO:0071310	cellular response to organic substance	1062	564	357.39	0.00223
GO:0048754	branching morphogenesis of an epithelial tube	52	32	17.5	0.00224
GO:0010469	regulation of signaling receptor activity	58	34	19.52	0.00224
GO:1901016	regulation of potassium ion transmembrane transporter activity	34	20	11.44	0.00225
GO:0042129	regulation of T cell proliferation	34	20	11.44	0.00225
GO:0045937	positive regulation of phosphate metabolic process	220	128	74.04	0.00226
GO:0044249	cellular biosynthetic process	2019	921	679.45	0.00227
GO:0006869	lipid transport	149	86	50.14	0.00227
GO:0061097	regulation of protein tyrosine kinase activity	43	24	14.47	0.00228
GO:0042987	amyloid precursor protein catabolic process	43	24	14.47	0.00228
GO:0044092	negative regulation of molecular function	306	172	102.98	0.00231
GO:0031328	positive regulation of cellular biosynthetic process	309	158	103.99	0.00234
GO:0030334	regulation of cell migration	332	208	111.73	0.00237
GO:0009161	ribonucleoside monophosphate metabolic process	50	27	16.83	0.00238
GO:0006694	steroid biosynthetic process	81	40	27.26	0.00239
GO:0051254	positive regulation of RNA metabolic process	249	133	83.8	0.00241
GO:0009791	post-embryonic development	262	121	88.17	0.00241
GO:0043535	regulation of blood vessel endothelial cell migration	38	25	12.79	0.00246
GO:0009725	response to hormone	539	290	181.39	0.00246
GO:0071495	cellular response to endogenous stimulus	611	338	205.62	0.00247
GO:0032870	cellular response to hormone stimulus	309	167	103.99	0.00248
GO:0030509	BMP signaling pathway	32	19	10.77	0.00249
GO:0044267	cellular protein metabolic process	1855	918	624.26	0.00251
GO:0060348	bone development	53	32	17.84	0.00252
GO:0006915	apoptotic process	426	228	143.36	0.00254
GO:0051602	response to electrical stimulus	41	23	13.8	0.00256
GO:0099504	synaptic vesicle cycle	150	89	50.48	0.00262
GO:0006937	regulation of muscle contraction	122	70	41.06	0.00267
GO:0006886	intracellular protein transport	557	258	187.45	0.00268
GO:0000045	autophagosome assembly	48	26	16.15	0.00269
GO:1903533	regulation of protein targeting	48	26	16.15	0.00269
GO:0032479	regulation of type I interferon production	48	26	16.15	0.00269
GO:0050435	amyloid-beta metabolic process	48	26	16.15	0.00269
GO:2001236	regulation of extrinsic apoptotic signaling pathway	41	27	13.8	0.0027
GO:0090022	regulation of neutrophil chemotaxis	34	24	11.44	0.00271
GO:0050999	regulation of nitric-oxide synthase activity	15	13	5.05	0.00273
GO:0031647	regulation of protein stability	82	44	27.6	0.00274
GO:0090311	regulation of protein deacetylation	13	12	4.37	0.00274
GO:1900087	positive regulation of G1/S transition of mitotic cell cycle	30	18	10.1	0.00274
GO:0048169	regulation of long-term neuronal synaptic plasticity	30	18	10.1	0.00274
GO:0010742	macrophage derived foam cell differentiation	30	18	10.1	0.00274
GO:0042775	mitochondrial ATP synthesis coupled electron transport	8	7	2.69	0.00275
GO:0098911	regulation of ventricular cardiac muscle cell action potential	8	7	2.69	0.00275
GO:0019646	aerobic electron transport chain	8	7	2.69	0.00275
GO:1904647	response to rotenone	8	7	2.69	0.00275
GO:2001171	positive regulation of ATP biosynthetic process	8	7	2.69	0.00275
GO:1901610	positive regulation of vesicle transport along microtubule	8	7	2.69	0.00275
GO:0035338	long-chain fatty-acyl-CoA biosynthetic process	8	7	2.69	0.00275
GO:0061081	positive regulation of myeloid leukocyte cytokine production involved in immune response	8	7	2.69	0.00275
GO:0042996	regulation of Golgi to plasma membrane protein transport	8	7	2.69	0.00275
GO:0035672	oligopeptide transmembrane transport	8	7	2.69	0.00275
GO:0007320	insemination	8	7	2.69	0.00275
GO:0030837	negative regulation of actin filament polymerization	8	7	2.69	0.00275
GO:0032232	negative regulation of actin filament bundle assembly	8	7	2.69	0.00275
GO:2000370	positive regulation of clathrin-dependent endocytosis	8	7	2.69	0.00275
GO:2000424	positive regulation of eosinophil chemotaxis	8	7	2.69	0.00275
GO:0090042	tubulin deacetylation	8	7	2.69	0.00275
GO:0071354	cellular response to interleukin-6	8	7	2.69	0.00275
GO:0034334	adherens junction maintenance	8	7	2.69	0.00275
GO:0010561	negative regulation of glycoprotein biosynthetic process	8	7	2.69	0.00275
GO:1904424	regulation of GTP binding	8	7	2.69	0.00275
GO:0071205	protein localization to juxtaparanode region of axon	8	7	2.69	0.00275
GO:0016063	rhodopsin biosynthetic process	8	7	2.69	0.00275
GO:0071712	ER-associated misfolded protein catabolic process	8	7	2.69	0.00275
GO:2001046	positive regulation of integrin-mediated signaling pathway	8	7	2.69	0.00275
GO:0060298	positive regulation of sarcomere organization	8	7	2.69	0.00275
GO:0045446	endothelial cell differentiation	67	34	22.55	0.0028
GO:0002699	positive regulation of immune effector process	59	37	19.86	0.00295
GO:0035176	social behavior	60	31	20.19	0.00296
GO:0060236	regulation of mitotic spindle organization	28	17	9.42	0.00301
GO:0031641	regulation of myelination	28	17	9.42	0.00301
GO:0007188	adenylate cyclase-modulating G protein-coupled receptor signaling pathway	28	17	9.42	0.00301
GO:0051209	release of sequestered calcium ion into cytosol	46	25	15.48	0.00304
GO:0051301	cell division	300	158	100.96	0.00308
GO:0120035	regulation of plasma membrane bounded cell projection organization	237	145	79.76	0.0031
GO:0051648	vesicle localization	97	57	32.64	0.00317
GO:0046620	regulation of organ growth	47	29	15.82	0.00317
GO:0006665	sphingolipid metabolic process	66	40	22.21	0.00318
GO:0001558	regulation of cell growth	113	66	38.03	0.00321
GO:0010811	positive regulation of cell-substrate adhesion	53	32	17.84	0.00322
GO:0008360	regulation of cell shape	37	21	12.45	0.00322
GO:0051646	mitochondrion localization	37	21	12.45	0.00322
GO:0050731	positive regulation of peptidyl-tyrosine phosphorylation	37	21	12.45	0.00322
GO:0071826	ribonucleoprotein complex subunit organization	113	56	38.03	0.00323
GO:0044088	regulation of vacuole organization	26	16	8.75	0.00328
GO:0032367	intracellular cholesterol transport	26	16	8.75	0.00328
GO:0031326	regulation of cellular biosynthetic process	1117	535	375.9	0.0033
GO:0045892	negative regulation of transcription, DNA-templated	202	101	67.98	0.00334
GO:0098742	cell-cell adhesion via plasma-membrane adhesion molecules	81	49	27.26	0.00342
GO:0045471	response to ethanol	130	59	43.75	0.00345
GO:0046928	regulation of neurotransmitter secretion	69	41	23.22	0.00345
GO:0009416	response to light stimulus	245	123	82.45	0.00347
GO:0005975	carbohydrate metabolic process	228	127	76.73	0.00347
GO:0030336	negative regulation of cell migration	60	39	20.19	0.00348
GO:0045862	positive regulation of proteolysis	125	73	42.07	0.00349
GO:0032956	regulation of actin cytoskeleton organization	102	76	34.33	0.00349
GO:0044271	cellular nitrogen compound biosynthetic process	1261	602	424.36	0.00352
GO:0006635	fatty acid beta-oxidation	24	15	8.08	0.00356
GO:0050919	negative chemotaxis	24	15	8.08	0.00356
GO:0043967	histone H4 acetylation	24	15	8.08	0.00356
GO:0000768	syncytium formation by plasma membrane fusion	21	17	7.07	0.0036
GO:1901137	carbohydrate derivative biosynthetic process	291	155	97.93	0.0036
GO:0006970	response to osmotic stress	118	60	39.71	0.0036
GO:0022904	respiratory electron transport chain	18	15	6.06	0.0036
GO:0022612	gland morphogenesis	35	20	11.78	0.00361
GO:0035774	positive regulation of insulin secretion involved in cellular response to glucose stimulus	35	20	11.78	0.00361
GO:0007040	lysosome organization	35	20	11.78	0.00361
GO:0036314	response to sterol	35	20	11.78	0.00361
GO:0060193	positive regulation of lipase activity	35	20	11.78	0.00361
GO:0035067	negative regulation of histone acetylation	10	8	3.37	0.00363
GO:1904668	positive regulation of ubiquitin protein ligase activity	10	8	3.37	0.00363
GO:0022416	chaeta development	10	8	3.37	0.00363
GO:1903386	negative regulation of homophilic cell adhesion	10	8	3.37	0.00363
GO:0044319	wound healing, spreading of cells	10	8	3.37	0.00363
GO:0006622	protein targeting to lysosome	10	8	3.37	0.00363
GO:0061003	positive regulation of dendritic spine morphogenesis	10	8	3.37	0.00363
GO:0044837	actomyosin contractile ring organization	10	8	3.37	0.00363
GO:1903902	positive regulation of viral life cycle	10	8	3.37	0.00363
GO:0032288	myelin assembly	10	8	3.37	0.00363
GO:1901021	positive regulation of calcium ion transmembrane transporter activity	10	8	3.37	0.00363
GO:0010885	regulation of cholesterol storage	10	8	3.37	0.00363
GO:0010575	positive regulation of vascular endothelial growth factor production	10	8	3.37	0.00363
GO:0060045	positive regulation of cardiac muscle cell proliferation	10	8	3.37	0.00363
GO:0045824	negative regulation of innate immune response	10	8	3.37	0.00363
GO:0090148	membrane fission	10	8	3.37	0.00363
GO:0010971	positive regulation of G2/M transition of mitotic cell cycle	10	8	3.37	0.00363
GO:0001932	regulation of protein phosphorylation	254	148	85.48	0.00364
GO:0022604	regulation of cell morphogenesis	80	51	26.92	0.00365
GO:0048731	system development	1680	814	565.37	0.00372
GO:0034394	protein localization to cell surface	48	31	16.15	0.00374
GO:0010038	response to metal ion	246	139	82.79	0.00375
GO:0008543	fibroblast growth factor receptor signaling pathway	22	14	7.4	0.00382
GO:0035633	maintenance of blood-brain barrier	22	14	7.4	0.00382
GO:1902410	mitotic cytokinetic process	22	14	7.4	0.00382
GO:0002698	negative regulation of immune effector process	22	14	7.4	0.00382
GO:0006629	lipid metabolic process	599	311	201.58	0.00385
GO:0051606	detection of stimulus	116	63	39.04	0.00393
GO:0009408	response to heat	63	38	21.2	0.00396
GO:0009605	response to external stimulus	1114	588	374.89	0.00397
GO:0030900	forebrain development	125	73	42.07	0.00398
GO:0032869	cellular response to insulin stimulus	112	62	37.69	0.00399
GO:0071396	cellular response to lipid	244	129	82.11	0.00399
GO:0007249	I-kappaB kinase/NF-kappaB signaling	61	40	20.53	0.00402
GO:0007029	endoplasmic reticulum organization	33	19	11.11	0.00403
GO:0015807	L-amino acid transport	33	19	11.11	0.00403
GO:1904659	glucose transmembrane transport	45	31	15.14	0.00405
GO:0031579	membrane raft organization	20	13	6.73	0.00407
GO:0044351	macropinocytosis	20	13	6.73	0.00407
GO:0010828	positive regulation of glucose transmembrane transport	20	13	6.73	0.00407
GO:0017158	regulation of calcium ion-dependent exocytosis	20	13	6.73	0.00407
GO:0050982	detection of mechanical stimulus	20	13	6.73	0.00407
GO:0017157	regulation of exocytosis	89	55	29.95	0.00407
GO:0051489	regulation of filopodium assembly	58	43	19.52	0.00409
GO:0010675	regulation of cellular carbohydrate metabolic process	97	55	32.64	0.0041
GO:0086091	regulation of heart rate by cardiac conduction	12	9	4.04	0.00413
GO:0006851	mitochondrial calcium ion transmembrane transport	12	9	4.04	0.00413
GO:0033631	cell-cell adhesion mediated by integrin	12	9	4.04	0.00413
GO:0048085	adult chitin-containing cuticle pigmentation	12	9	4.04	0.00413
GO:0048010	vascular endothelial growth factor receptor signaling pathway	12	9	4.04	0.00413
GO:0007035	vacuolar acidification	12	9	4.04	0.00413
GO:0034369	plasma lipoprotein particle remodeling	12	9	4.04	0.00413
GO:0010592	positive regulation of lamellipodium assembly	12	9	4.04	0.00413
GO:0006071	glycerol metabolic process	12	9	4.04	0.00413
GO:2000811	negative regulation of anoikis	12	9	4.04	0.00413
GO:0032954	regulation of cytokinetic process	12	9	4.04	0.00413
GO:0042376	phylloquinone catabolic process	12	9	4.04	0.00413
GO:2001014	regulation of skeletal muscle cell differentiation	12	9	4.04	0.00413
GO:0043931	ossification involved in bone maturation	12	9	4.04	0.00413
GO:0071549	cellular response to dexamethasone stimulus	12	9	4.04	0.00413
GO:1902115	regulation of organelle assembly	103	51	34.66	0.00416
GO:0035773	insulin secretion involved in cellular response to glucose stimulus	53	32	17.84	0.00418
GO:0008582	regulation of synaptic assembly at neuromuscular junction	36	26	12.12	0.00418
GO:0060759	regulation of response to cytokine stimulus	18	12	6.06	0.00426
GO:0001919	regulation of receptor recycling	18	12	6.06	0.00426
GO:0006919	activation of cysteine-type endopeptidase activity involved in apoptotic process	18	12	6.06	0.00426
GO:0050709	negative regulation of protein secretion	18	12	6.06	0.00426
GO:0043550	regulation of lipid kinase activity	18	12	6.06	0.00426
GO:0031150	sorocarp stalk development	18	12	6.06	0.00426
GO:0031122	cytoplasmic microtubule organization	18	12	6.06	0.00426
GO:0036475	neuron death in response to oxidative stress	18	12	6.06	0.00426
GO:0045920	negative regulation of exocytosis	18	12	6.06	0.00426
GO:0048145	regulation of fibroblast proliferation	61	36	20.53	0.00426
GO:0198738	cell-cell signaling by wnt	134	76	45.09	0.00428
GO:0002027	regulation of heart rate	37	28	12.45	0.00428
GO:0090342	regulation of cell aging	16	14	5.38	0.00428
GO:0031532	actin cytoskeleton reorganization	40	28	13.46	0.00429
GO:0097320	plasma membrane tubulation	11	11	3.7	0.00429
GO:0034766	negative regulation of ion transmembrane transport	59	34	19.86	0.00429
GO:0001953	negative regulation of cell-matrix adhesion	10	10	3.37	0.00429
GO:1903007	positive regulation of Lys63-specific deubiquitinase activity	5	5	1.68	0.00431
GO:1990504	dense core granule exocytosis	5	5	1.68	0.00431
GO:0014724	regulation of twitch skeletal muscle contraction	5	5	1.68	0.00431
GO:0051895	negative regulation of focal adhesion assembly	5	5	1.68	0.00431
GO:0014883	transition between fast and slow fiber	5	5	1.68	0.00431
GO:0006573	valine metabolic process	5	5	1.68	0.00431
GO:0006531	aspartate metabolic process	5	5	1.68	0.00431
GO:0051574	positive regulation of histone H3-K9 methylation	5	5	1.68	0.00431
GO:0061091	regulation of phospholipid translocation	5	5	1.68	0.00431
GO:0055010	ventricular cardiac muscle tissue morphogenesis	5	5	1.68	0.00431
GO:0038166	angiotensin-activated signaling pathway	5	5	1.68	0.00431
GO:0001973	G protein-coupled adenosine receptor signaling pathway	5	5	1.68	0.00431
GO:0035750	protein localization to myelin sheath abaxonal region	5	5	1.68	0.00431
GO:0033624	negative regulation of integrin activation	5	5	1.68	0.00431
GO:0032487	regulation of Rap protein signal transduction	5	5	1.68	0.00431
GO:0050427	3'-phosphoadenosine 5'-phosphosulfate metabolic process	5	5	1.68	0.00431
GO:1902418	(+)-abscisic acid D-glucopyranosyl ester transmembrane transport	5	5	1.68	0.00431
GO:1900756	protein processing in phagocytic vesicle	5	5	1.68	0.00431
GO:1903903	regulation of establishment of T cell polarity	5	5	1.68	0.00431
GO:0070640	vitamin D3 metabolic process	5	5	1.68	0.00431
GO:0035987	endodermal cell differentiation	5	5	1.68	0.00431
GO:0002294	CD4-positive, alpha-beta T cell differentiation involved in immune response	5	5	1.68	0.00431
GO:0072538	T-helper 17 type immune response	5	5	1.68	0.00431
GO:0031063	regulation of histone deacetylation	5	5	1.68	0.00431
GO:0072673	lamellipodium morphogenesis	5	5	1.68	0.00431
GO:1990049	retrograde neuronal dense core vesicle transport	5	5	1.68	0.00431
GO:0042062	long-term strengthening of neuromuscular junction	5	5	1.68	0.00431
GO:0060074	synapse maturation	5	5	1.68	0.00431
GO:0051081	nuclear membrane disassembly	5	5	1.68	0.00431
GO:0034113	heterotypic cell-cell adhesion	5	5	1.68	0.00431
GO:0048668	collateral sprouting	5	5	1.68	0.00431
GO:0032971	regulation of muscle filament sliding	5	5	1.68	0.00431
GO:0039695	DNA-templated viral transcription	5	5	1.68	0.00431
GO:0051386	regulation of neurotrophin TRK receptor signaling pathway	5	5	1.68	0.00431
GO:0036119	response to platelet-derived growth factor	5	5	1.68	0.00431
GO:0090270	regulation of fibroblast growth factor production	5	5	1.68	0.00431
GO:0071801	regulation of podosome assembly	5	5	1.68	0.00431
GO:0002011	morphogenesis of an epithelial sheet	24	18	8.08	0.00431
GO:0032984	protein-containing complex disassembly	116	68	39.04	0.00431
GO:0006090	pyruvate metabolic process	51	30	17.16	0.00431
GO:1904385	cellular response to angiotensin	19	15	6.39	0.00432
GO:0001508	action potential	67	43	22.55	0.00433
GO:0051149	positive regulation of muscle cell differentiation	24	18	8.08	0.00433
GO:1903307	positive regulation of regulated secretory pathway	14	10	4.71	0.00435
GO:0060612	adipose tissue development	14	10	4.71	0.00435
GO:0000038	very long-chain fatty acid metabolic process	14	10	4.71	0.00435
GO:0032310	prostaglandin secretion	14	10	4.71	0.00435
GO:0010155	regulation of proton transport	14	10	4.71	0.00435
GO:0072577	endothelial cell apoptotic process	14	10	4.71	0.00435
GO:2000406	positive regulation of T cell migration	14	10	4.71	0.00435
GO:2000179	positive regulation of neural precursor cell proliferation	14	10	4.71	0.00435
GO:0050885	neuromuscular process controlling balance	14	10	4.71	0.00435
GO:0043691	reverse cholesterol transport	14	10	4.71	0.00435
GO:0006007	glucose catabolic process	14	10	4.71	0.00435
GO:0010640	regulation of platelet-derived growth factor receptor signaling pathway	14	10	4.71	0.00435
GO:0045682	regulation of epidermis development	14	10	4.71	0.00435
GO:0010996	response to auditory stimulus	14	10	4.71	0.00435
GO:0033077	T cell differentiation in thymus	14	10	4.71	0.00435
GO:1900024	regulation of substrate adhesion-dependent cell spreading	16	11	5.38	0.00437
GO:1903843	cellular response to arsenite ion	16	11	5.38	0.00437
GO:0034260	negative regulation of GTPase activity	16	11	5.38	0.00437
GO:0009888	tissue development	711	377	239.27	0.00439
GO:0051258	protein polymerization	89	54	29.95	0.0044
GO:0045936	negative regulation of phosphate metabolic process	144	90	48.46	0.00442
GO:0014902	myotube differentiation	42	27	14.13	0.00443
GO:0016331	morphogenesis of embryonic epithelium	47	25	15.82	0.00444
GO:1900180	regulation of protein localization to nucleus	31	18	10.43	0.0045
GO:0032467	positive regulation of cytokinesis	31	18	10.43	0.0045
GO:0042149	cellular response to glucose starvation	31	18	10.43	0.0045
GO:0032092	positive regulation of protein binding	71	35	23.89	0.00451
GO:0051924	regulation of calcium ion transport	86	45	28.94	0.00454
GO:0043687	post-translational protein modification	59	30	19.86	0.00466
GO:0019953	sexual reproduction	435	227	146.39	0.00471
GO:0034599	cellular response to oxidative stress	87	55	29.28	0.00475
GO:0030855	epithelial cell differentiation	249	140	83.8	0.00477
GO:0080134	regulation of response to stress	466	247	156.82	0.00483
GO:0019915	lipid storage	53	35	17.84	0.00487
GO:0048666	neuron development	282	165	94.9	0.00487
GO:0050777	negative regulation of immune response	52	34	17.5	0.00487
GO:0032350	regulation of hormone metabolic process	52	27	17.5	0.00491
GO:0007498	mesoderm development	52	27	17.5	0.00491
GO:1901616	organic hydroxy compound catabolic process	38	21	12.79	0.00494
GO:0046824	positive regulation of nucleocytoplasmic transport	38	21	12.79	0.00494
GO:0021766	hippocampus development	38	21	12.79	0.00494
GO:0032418	lysosome localization	38	24	12.79	0.00495
GO:0050778	positive regulation of immune response	151	80	50.82	0.00496
GO:0032535	regulation of cellular component size	133	92	44.76	0.00497
GO:0048070	regulation of developmental pigmentation	29	17	9.76	0.00501
GO:0030216	keratinocyte differentiation	29	17	9.76	0.00501
GO:0005977	glycogen metabolic process	29	17	9.76	0.00501
GO:0060042	retina morphogenesis in camera-type eye	29	17	9.76	0.00501
GO:0016101	diterpenoid metabolic process	45	24	15.14	0.00504
GO:0030308	negative regulation of cell growth	45	24	15.14	0.00504
GO:0009629	response to gravity	45	24	15.14	0.00504
GO:0010467	gene expression	1783	799	600.03	0.0054
GO:0007350	blastoderm segmentation	36	23	12.12	0.0055
GO:0009953	dorsal/ventral pattern formation	27	16	9.09	0.00556
GO:0006767	water-soluble vitamin metabolic process	27	16	9.09	0.00556
GO:0001954	positive regulation of cell-matrix adhesion	27	16	9.09	0.00556
GO:0043051	regulation of pharyngeal pumping	27	16	9.09	0.00556
GO:0021782	glial cell development	27	16	9.09	0.00556
GO:0046209	nitric oxide metabolic process	36	20	12.12	0.00557
GO:0045639	positive regulation of myeloid cell differentiation	36	20	12.12	0.00557
GO:0010959	regulation of metal ion transport	173	98	58.22	0.00563
GO:0030099	myeloid cell differentiation	147	75	49.47	0.00566
GO:0046649	lymphocyte activation	145	89	48.8	0.00567
GO:1904063	negative regulation of cation transmembrane transport	43	23	14.47	0.00571
GO:0090181	regulation of cholesterol metabolic process	43	23	14.47	0.00571
GO:0009100	glycoprotein metabolic process	156	82	52.5	0.0058
GO:1903131	mononuclear cell differentiation	77	45	25.91	0.0058
GO:0034030	ribonucleoside bisphosphate biosynthetic process	80	42	26.92	0.00586
GO:0034033	purine nucleoside bisphosphate biosynthetic process	80	42	26.92	0.00586
GO:0032101	regulation of response to external stimulus	368	204	123.84	0.00595
GO:0050678	regulation of epithelial cell proliferation	89	57	29.95	0.00595
GO:0000302	response to reactive oxygen species	63	39	21.2	0.00597
GO:2001234	negative regulation of apoptotic signaling pathway	55	32	18.51	0.00604
GO:0046031	ADP metabolic process	36	23	12.12	0.00608
GO:0060048	cardiac muscle contraction	53	35	17.84	0.0061
GO:0050708	regulation of protein secretion	155	97	52.16	0.00614
GO:0008038	neuron recognition	25	15	8.41	0.00615
GO:0043052	thermotaxis	25	15	8.41	0.00615
GO:0007097	nuclear migration	25	15	8.41	0.00615
GO:0046579	positive regulation of Ras protein signal transduction	25	15	8.41	0.00615
GO:0021545	cranial nerve development	25	15	8.41	0.00615
GO:0010224	response to UV-B	25	15	8.41	0.00615
GO:0006081	cellular aldehyde metabolic process	34	19	11.44	0.00628
GO:0021953	central nervous system neuron differentiation	34	19	11.44	0.00628
GO:0051336	regulation of hydrolase activity	234	136	78.75	0.00631
GO:0031589	cell-substrate adhesion	136	87	45.77	0.00641
GO:0033365	protein localization to organelle	398	202	133.94	0.00654
GO:0034329	cell junction assembly	187	119	62.93	0.00656
GO:0002263	cell activation involved in immune response	74	45	24.9	0.00658
GO:0034249	negative regulation of cellular amide metabolic process	86	46	28.94	0.00659
GO:0043067	regulation of programmed cell death	325	182	109.37	0.00664
GO:0060560	developmental growth involved in morphogenesis	99	64	33.32	0.00669
GO:0001505	regulation of neurotransmitter levels	188	104	63.27	0.0067
GO:0007568	aging	129	73	43.41	0.00671
GO:0046148	pigment biosynthetic process	61	34	20.53	0.00674
GO:0033137	negative regulation of peptidyl-serine phosphorylation	23	14	7.74	0.00677
GO:0050832	defense response to fungus	23	14	7.74	0.00677
GO:0010958	regulation of amino acid import across plasma membrane	23	14	7.74	0.00677
GO:0001906	cell killing	53	27	17.84	0.00685
GO:1902930	regulation of alcohol biosynthetic process	53	27	17.84	0.00685
GO:0008217	regulation of blood pressure	75	36	25.24	0.00689
GO:1904064	positive regulation of cation transmembrane transport	54	34	18.17	0.00691
GO:0071383	cellular response to steroid hormone stimulus	100	55	33.65	0.00691
GO:0045861	negative regulation of proteolysis	90	42	30.29	0.00691
GO:0072330	monocarboxylic acid biosynthetic process	85	40	28.6	0.00694
GO:1903900	regulation of viral life cycle	42	26	14.13	0.00698
GO:0030335	positive regulation of cell migration	229	143	77.07	0.00699
GO:1903035	negative regulation of response to wounding	32	18	10.77	0.00708
GO:0046716	muscle cell cellular homeostasis	32	18	10.77	0.00708
GO:0071364	cellular response to epidermal growth factor stimulus	32	18	10.77	0.00708
GO:0071222	cellular response to lipopolysaccharide	32	18	10.77	0.00708
GO:0140694	non-membrane-bounded organelle assembly	155	88	52.16	0.00709
GO:0120031	plasma membrane bounded cell projection assembly	236	138	79.42	0.00712
GO:0098660	inorganic ion transmembrane transport	231	137	77.74	0.00712
GO:0030032	lamellipodium assembly	26	22	8.75	0.00713
GO:0021761	limbic system development	45	27	15.14	0.00714
GO:0001881	receptor recycling	25	18	8.41	0.00716
GO:0034762	regulation of transmembrane transport	243	142	81.78	0.00717
GO:0010662	regulation of striated muscle cell apoptotic process	13	12	4.37	0.00718
GO:0002286	T cell activation involved in immune response	12	11	4.04	0.00719
GO:0051668	localization within membrane	350	203	117.79	0.00721
GO:0051220	cytoplasmic sequestering of protein	7	6	2.36	0.00722
GO:0014894	response to denervation involved in regulation of muscle adaptation	7	6	2.36	0.00722
GO:0006570	tyrosine metabolic process	7	6	2.36	0.00722
GO:0003197	endocardial cushion development	7	6	2.36	0.00722
GO:0097501	stress response to metal ion	7	6	2.36	0.00722
GO:0035152	regulation of tube architecture, open tracheal system	7	6	2.36	0.00722
GO:1900044	regulation of protein K63-linked ubiquitination	7	6	2.36	0.00722
GO:0014912	negative regulation of smooth muscle cell migration	7	6	2.36	0.00722
GO:0002369	T cell cytokine production	7	6	2.36	0.00722
GO:0043370	regulation of CD4-positive, alpha-beta T cell differentiation	7	6	2.36	0.00722
GO:0009083	branched-chain amino acid catabolic process	7	6	2.36	0.00722
GO:0030540	female genitalia development	7	6	2.36	0.00722
GO:1990048	anterograde neuronal dense core vesicle transport	7	6	2.36	0.00722
GO:0032515	negative regulation of phosphoprotein phosphatase activity	7	6	2.36	0.00722
GO:0010899	regulation of phosphatidylcholine catabolic process	7	6	2.36	0.00722
GO:0048730	epidermis morphogenesis	7	6	2.36	0.00722
GO:0050691	regulation of defense response to virus by host	7	6	2.36	0.00722
GO:0071476	cellular hypotonic response	7	6	2.36	0.00722
GO:0009794	regulation of mitotic cell cycle, embryonic	7	6	2.36	0.00722
GO:0048548	regulation of pinocytosis	7	6	2.36	0.00722
GO:0051000	positive regulation of nitric-oxide synthase activity	7	6	2.36	0.00722
GO:0071244	cellular response to carbon dioxide	7	6	2.36	0.00722
GO:0042448	progesterone metabolic process	7	6	2.36	0.00722
GO:0036176	response to neutral pH	7	6	2.36	0.00722
GO:0051490	negative regulation of filopodium assembly	7	6	2.36	0.00722
GO:1901223	negative regulation of NIK/NF-kappaB signaling	7	6	2.36	0.00722
GO:0022617	extracellular matrix disassembly	58	29	19.52	0.00723
GO:2000027	regulation of animal organ morphogenesis	58	29	19.52	0.00723
GO:0010498	proteasomal protein catabolic process	197	104	66.3	0.00731
GO:0032801	receptor catabolic process	34	22	11.44	0.00733
GO:0009948	anterior/posterior axis specification	39	21	13.12	0.00735
GO:0070509	calcium ion import	39	21	13.12	0.00735
GO:0031347	regulation of defense response	202	108	67.98	0.00737
GO:0051590	positive regulation of neurotransmitter transport	21	13	7.07	0.00741
GO:0002026	regulation of the force of heart contraction	21	13	7.07	0.00741
GO:0043268	positive regulation of potassium ion transport	21	13	7.07	0.00741
GO:0007566	embryo implantation	21	13	7.07	0.00741
GO:1901334	lactone metabolic process	21	13	7.07	0.00741
GO:0045670	regulation of osteoclast differentiation	21	13	7.07	0.00741
GO:0009894	regulation of catabolic process	400	220	134.61	0.00744
GO:0070647	protein modification by small protein conjugation or removal	320	155	107.69	0.00745
GO:0007155	cell adhesion	376	230	126.53	0.00748
GO:0006631	fatty acid metabolic process	159	79	53.51	0.00768
GO:0006470	protein dephosphorylation	52	34	17.5	0.00776
GO:0030856	regulation of epithelial cell differentiation	51	26	17.16	0.0078
GO:0070482	response to oxygen levels	133	68	44.76	0.00781
GO:0051239	regulation of multicellular organismal process	1150	601	387.01	0.00784
GO:0043409	negative regulation of MAPK cascade	59	36	19.86	0.00786
GO:0006805	xenobiotic metabolic process	78	37	26.25	0.00787
GO:0043543	protein acylation	99	59	33.32	0.00789
GO:0070925	organelle assembly	328	178	110.38	0.00793
GO:0089718	amino acid import across plasma membrane	42	26	14.13	0.00793
GO:2001243	negative regulation of intrinsic apoptotic signaling pathway	30	17	10.1	0.00797
GO:0017145	stem cell division	30	17	10.1	0.00797
GO:2001022	positive regulation of response to DNA damage stimulus	30	17	10.1	0.00797
GO:0071902	positive regulation of protein serine/threonine kinase activity	19	12	6.39	0.00804
GO:0033120	positive regulation of RNA splicing	19	12	6.39	0.00804
GO:0030011	maintenance of cell polarity	19	12	6.39	0.00804
GO:0070664	negative regulation of leukocyte proliferation	19	12	6.39	0.00804
GO:0050868	negative regulation of T cell activation	19	12	6.39	0.00804
GO:0048286	lung alveolus development	19	12	6.39	0.00804
GO:0006026	aminoglycan catabolic process	19	12	6.39	0.00804
GO:0016482	cytosolic transport	88	53	29.61	0.0081
GO:0099536	synaptic signaling	410	228	137.98	0.00816
GO:0042592	homeostatic process	749	396	252.06	0.00817
GO:0006939	smooth muscle contraction	56	28	18.85	0.00823
GO:0006637	acyl-CoA metabolic process	109	53	36.68	0.00823
GO:0045444	fat cell differentiation	94	50	31.63	0.00826
GO:0042098	T cell proliferation	54	34	18.17	0.00845
GO:0008203	cholesterol metabolic process	60	34	20.19	0.00848
GO:0007160	cell-matrix adhesion	77	52	25.91	0.00851
GO:0019748	secondary metabolic process	232	106	78.07	0.00852
GO:0051353	positive regulation of oxidoreductase activity	24	17	8.08	0.00857
GO:0043266	regulation of potassium ion transport	52	32	17.5	0.00862
GO:0006509	membrane protein ectodomain proteolysis	17	11	5.72	0.00864
GO:0055013	cardiac muscle cell development	17	11	5.72	0.00864
GO:0072089	stem cell proliferation	17	11	5.72	0.00864
GO:1903538	regulation of meiotic cell cycle process involved in oocyte maturation	17	11	5.72	0.00864
GO:0002260	lymphocyte homeostasis	17	11	5.72	0.00864
GO:0071071	regulation of phospholipid biosynthetic process	17	11	5.72	0.00864
GO:1904398	positive regulation of neuromuscular junction development	17	11	5.72	0.00864
GO:0045806	negative regulation of endocytosis	17	11	5.72	0.00864
GO:0036211	protein modification process	1188	611	399.8	0.00865
GO:0044011	single-species biofilm formation on inanimate substrate	9	7	3.03	0.00876
GO:0097178	ruffle assembly	9	7	3.03	0.00876
GO:0035020	regulation of Rac protein signal transduction	9	7	3.03	0.00876
GO:0031629	synaptic vesicle fusion to presynaptic active zone membrane	9	7	3.03	0.00876
GO:0016191	synaptic vesicle uncoating	9	7	3.03	0.00876
GO:0046058	cAMP metabolic process	9	7	3.03	0.00876
GO:0001659	temperature homeostasis	9	7	3.03	0.00876
GO:0035357	peroxisome proliferator activated receptor signaling pathway	9	7	3.03	0.00876
GO:1903431	positive regulation of cell maturation	9	7	3.03	0.00876
GO:0075259	spore-bearing structure development	9	7	3.03	0.00876
GO:0016572	histone phosphorylation	9	7	3.03	0.00876
GO:0006968	cellular defense response	9	7	3.03	0.00876
GO:0008291	acetylcholine metabolic process	9	7	3.03	0.00876
GO:0035791	platelet-derived growth factor receptor-beta signaling pathway	9	7	3.03	0.00876
GO:1900426	positive regulation of defense response to bacterium	9	7	3.03	0.00876
GO:0070863	positive regulation of protein exit from endoplasmic reticulum	9	7	3.03	0.00876
GO:0070884	regulation of calcineurin-NFAT signaling cascade	9	7	3.03	0.00876
GO:0050434	positive regulation of viral transcription	9	7	3.03	0.00876
GO:0043303	mast cell degranulation	9	7	3.03	0.00876
GO:0007367	segment polarity determination	9	7	3.03	0.00876
GO:0007223	Wnt signaling pathway, calcium modulating pathway	9	7	3.03	0.00876
GO:0045187	regulation of circadian sleep/wake cycle, sleep	9	7	3.03	0.00876
GO:0032663	regulation of interleukin-2 production	9	7	3.03	0.00876
GO:0034333	adherens junction assembly	9	7	3.03	0.00876
GO:0051092	positive regulation of NF-kappaB transcription factor activity	9	7	3.03	0.00876
GO:0006024	glycosaminoglycan biosynthetic process	9	7	3.03	0.00876
GO:0051354	negative regulation of oxidoreductase activity	9	7	3.03	0.00876
GO:0051145	smooth muscle cell differentiation	9	7	3.03	0.00876
GO:0045445	myoblast differentiation	42	28	14.13	0.00879
GO:0002683	negative regulation of immune system process	115	71	38.7	0.00879
GO:0050866	negative regulation of cell activation	47	28	15.82	0.00883
GO:0072665	protein localization to vacuole	38	24	12.79	0.00885
GO:0007044	cell-substrate junction assembly	52	36	17.5	0.00889
GO:0006810	transport	2158	1057	726.23	0.00894
GO:0050770	regulation of axonogenesis	36	27	12.12	0.00895
GO:0098815	modulation of excitatory postsynaptic potential	28	16	9.42	0.00896
GO:0051403	stress-activated MAPK cascade	28	16	9.42	0.00896
GO:0003231	cardiac ventricle development	28	21	9.42	0.00901
GO:0031648	protein destabilization	15	10	5.05	0.00913
GO:0006883	cellular sodium ion homeostasis	15	10	5.05	0.00913
GO:0006929	substrate-dependent cell migration	15	10	5.05	0.00913
GO:1900746	regulation of vascular endothelial growth factor signaling pathway	15	10	5.05	0.00913
GO:2000134	negative regulation of G1/S transition of mitotic cell cycle	15	10	5.05	0.00913
GO:0048240	sperm capacitation	15	10	5.05	0.00913
GO:2000273	positive regulation of signaling receptor activity	15	10	5.05	0.00913
GO:0002686	negative regulation of leukocyte migration	15	10	5.05	0.00913
GO:0048538	thymus development	15	10	5.05	0.00913
GO:0042278	purine nucleoside metabolic process	15	10	5.05	0.00913
GO:0007444	imaginal disc development	59	39	19.86	0.00914
GO:0030902	hindbrain development	57	39	19.18	0.00914
GO:0019218	regulation of steroid metabolic process	78	42	26.25	0.00923
GO:0010259	multicellular organism aging	70	37	23.56	0.00924
GO:0021549	cerebellum development	46	31	15.48	0.00924
GO:0051492	regulation of stress fiber assembly	23	18	7.74	0.00929
GO:0032465	regulation of cytokinesis	44	27	14.81	0.0093
GO:0051452	intracellular pH reduction	23	17	7.74	0.0093
GO:0045184	establishment of protein localization	785	399	264.18	0.00932
GO:0046475	glycerophospholipid catabolic process	18	14	6.06	0.00933
GO:0051603	proteolysis involved in cellular protein catabolic process	249	130	83.8	0.00934
GO:0033143	regulation of intracellular steroid hormone receptor signaling pathway	42	22	14.13	0.00934
GO:0090100	positive regulation of transmembrane receptor protein serine/threonine kinase signaling pathway	42	22	14.13	0.00934
GO:0032270	positive regulation of cellular protein metabolic process	433	237	145.72	0.00938
GO:1903423	positive regulation of synaptic vesicle recycling	11	8	3.7	0.00938
GO:0033233	regulation of protein sumoylation	11	8	3.7	0.00938
GO:0046427	positive regulation of receptor signaling pathway via JAK-STAT	11	8	3.7	0.00938
GO:0032011	ARF protein signal transduction	11	8	3.7	0.00938
GO:0033572	transferrin transport	11	8	3.7	0.00938
GO:0046831	regulation of RNA export from nucleus	11	8	3.7	0.00938
GO:0009048	dosage compensation by inactivation of X chromosome	11	8	3.7	0.00938
GO:0070922	small RNA loading onto RISC	11	8	3.7	0.00938
GO:0048854	brain morphogenesis	11	8	3.7	0.00938
GO:0060055	angiogenesis involved in wound healing	11	8	3.7	0.00938
GO:0045821	positive regulation of glycolytic process	11	8	3.7	0.00938
GO:0060213	positive regulation of nuclear-transcribed mRNA poly(A) tail shortening	11	8	3.7	0.00938
GO:0003091	renal water homeostasis	13	9	4.37	0.00943
GO:0042554	superoxide anion generation	13	9	4.37	0.00943
GO:1905038	regulation of membrane lipid metabolic process	13	9	4.37	0.00943
GO:0051503	adenine nucleotide transport	13	9	4.37	0.00943
GO:1903427	negative regulation of reactive oxygen species biosynthetic process	13	9	4.37	0.00943
GO:0061060	negative regulation of peptidoglycan recognition protein signaling pathway	13	9	4.37	0.00943
GO:0046348	amino sugar catabolic process	13	9	4.37	0.00943
GO:0030326	embryonic limb morphogenesis	13	9	4.37	0.00943
GO:0002053	positive regulation of mesenchymal cell proliferation	13	9	4.37	0.00943
GO:0032802	low-density lipoprotein particle receptor catabolic process	13	9	4.37	0.00943
GO:0034314	Arp2/3 complex-mediated actin nucleation	13	9	4.37	0.00943
GO:0071475	cellular hyperosmotic salinity response	13	9	4.37	0.00943
GO:0071404	cellular response to low-density lipoprotein particle stimulus	13	9	4.37	0.00943
GO:0045886	negative regulation of synaptic assembly at neuromuscular junction	13	9	4.37	0.00943
GO:0090328	regulation of olfactory learning	13	9	4.37	0.00943
GO:0046700	heterocycle catabolic process	271	132	91.2	0.00945
GO:0072009	nephron epithelium development	35	19	11.78	0.00946
GO:0008593	regulation of Notch signaling pathway	35	19	11.78	0.00946
GO:0002821	positive regulation of adaptive immune response	35	19	11.78	0.00946
GO:0010677	negative regulation of cellular carbohydrate metabolic process	35	19	11.78	0.00946
GO:0006941	striated muscle contraction	81	52	27.26	0.0096
GO:0008015	blood circulation	190	110	63.94	0.00961
GO:0032989	cellular component morphogenesis	387	219	130.24	0.00963
GO:0030029	actin filament-based process	263	178	88.51	0.0097
GO:0008340	determination of adult lifespan	59	29	19.86	0.00972
GO:0048592	eye morphogenesis	108	54	36.35	0.00977
GO:0034645	cellular macromolecule biosynthetic process	1118	528	376.24	0.0098
GO:0065003	protein-containing complex assembly	549	282	184.75	0.00986
GO:0034976	response to endoplasmic reticulum stress	115	55	38.7	0.00991
GO:0072384	organelle transport along microtubule	36	24	12.12	0.00991
GO:2000756	regulation of peptidyl-lysine acetylation	36	23	12.12	0.00994

## Sheet: Fb_R_vs_G
GO.ID (down-regulated in G compared to R)	Term	Annotated	Significant	Expected	elimFisher				GO.ID (up-regulated in G compared to R)	Term	Annotated	Significant	Expected	elimFisher
GO:0051093	negative regulation of developmental process	307	112	60.56	3.2e-08				GO:0046949	fatty-acyl-CoA biosynthetic process	63	13	0.58	1.1e-14
GO:0051241	negative regulation of multicellular organismal process	388	147	76.54	3.3e-08				GO:0032100	positive regulation of appetite	22	8	0.2	1.1e-11
GO:0007528	neuromuscular junction development	135	61	26.63	5.2e-08				GO:0030224	monocyte differentiation	29	8	0.27	1.4e-10
GO:1904646	cellular response to amyloid-beta	44	25	8.68	5.9e-08				GO:0071353	cellular response to interleukin-4	49	9	0.45	5e-10
GO:0072659	protein localization to plasma membrane	152	67	29.99	1.7e-07				GO:0090557	establishment of endothelial intestinal barrier	29	7	0.27	6e-09
GO:0042325	regulation of phosphorylation	489	176	96.47	2.6e-07				GO:0002068	glandular epithelial cell development	30	7	0.28	7.7e-09
GO:0007160	cell-matrix adhesion	77	42	15.19	5.1e-07				GO:0030879	mammary gland development	66	9	0.61	7.9e-09
GO:0051491	positive regulation of filopodium assembly	34	20	6.71	5.8e-07				GO:1900554	asperfuranone biosynthetic process	8	4	0.07	4.6e-07
GO:0033700	phospholipid efflux	17	13	3.35	7.1e-07				GO:0030223	neutrophil differentiation	15	4	0.14	8.5e-06
GO:0051240	positive regulation of multicellular organismal process	512	184	101	7.8e-07				GO:0006636	unsaturated fatty acid biosynthetic process	16	4	0.15	1.1e-05
GO:0006882	cellular zinc ion homeostasis	11	10	2.17	7.9e-07				GO:0042811	pheromone biosynthetic process	17	4	0.16	1.5e-05
GO:0015694	mercury ion transport	11	10	2.17	7.9e-07				GO:0097040	phthiocerol biosynthetic process	17	4	0.16	1.5e-05
GO:1901655	cellular response to ketone	86	40	16.97	9.4e-07				GO:0097041	phenolic phthiocerol biosynthetic process	17	4	0.16	1.5e-05
GO:0048639	positive regulation of developmental growth	118	50	23.28	1.1e-06				GO:0008611	ether lipid biosynthetic process	28	4	0.26	0.00012
GO:1903688	positive regulation of border follicle cell migration	38	21	7.5	1.3e-06				GO:0035814	negative regulation of renal sodium excretion	28	4	0.26	0.00012
GO:0018105	peptidyl-serine phosphorylation	63	29	12.43	2e-06				GO:1903699	tarsal gland development	14	3	0.13	0.00025
GO:0050714	positive regulation of protein secretion	116	51	22.88	2.1e-06				GO:0031670	cellular response to nutrient	37	4	0.34	0.00035
GO:0048661	positive regulation of smooth muscle cell proliferation	23	15	4.54	2.5e-06				GO:1901143	insulin catabolic process	5	2	0.05	0.00082
GO:0022603	regulation of anatomical structure morphogenesis	320	128	63.13	2.7e-06				GO:0030590	first cell cycle pseudocleavage	5	2	0.05	0.00082
GO:0030644	cellular chloride ion homeostasis	16	12	3.16	2.8e-06				GO:0070542	response to fatty acid	56	4	0.51	0.00171
GO:0050804	modulation of chemical synaptic transmission	296	120	58.39	2.9e-06				GO:0033068	macrolide biosynthetic process	9	2	0.08	0.00288
GO:0071396	cellular response to lipid	244	99	48.13	3.1e-06				GO:0009926	auxin polar transport	9	2	0.08	0.00288
GO:0070555	response to interleukin-1	58	27	11.44	3.4e-06				GO:0003081	regulation of systemic arterial blood pressure by renin-angiotensin	10	2	0.09	0.00358
GO:0043627	response to estrogen	98	39	19.33	3.5e-06				GO:0019748	secondary metabolic process	232	18	2.13	0.00405
GO:0070327	thyroid hormone transport	10	9	1.97	3.7e-06				GO:0090330	regulation of platelet aggregation	12	2	0.11	0.00518
GO:1901086	benzylpenicillin metabolic process	10	9	1.97	3.7e-06				GO:0010813	neuropeptide catabolic process	13	2	0.12	0.00609
GO:0071716	leukotriene transport	10	9	1.97	3.7e-06				GO:0019885	antigen processing and presentation of endogenous peptide antigen via MHC class I	13	2	0.12	0.00609
GO:0038183	bile acid signaling pathway	12	10	2.37	3.9e-06				GO:0010345	suberin biosynthetic process	15	2	0.14	0.0081
GO:2000243	positive regulation of reproductive process	137	63	27.03	4.5e-06				GO:0010800	positive regulation of peptidyl-threonine phosphorylation	15	2	0.14	0.0081
GO:0000281	mitotic cytokinesis	75	32	14.8	4.6e-06				GO:1901658	glycosyl compound catabolic process	15	2	0.14	0.0081
GO:0045995	regulation of embryonic development	72	31	14.2	5.1e-06				GO:0019367	fatty acid elongation, saturated fatty acid	15	2	0.14	0.0081
GO:0046627	negative regulation of insulin receptor signaling pathway	19	13	3.75	5.4e-06
GO:0001938	positive regulation of endothelial cell proliferation	24	15	4.73	5.4e-06
GO:0032879	regulation of localization	1300	484	256.45	7.6e-06
GO:0045214	sarcomere organization	38	23	7.5	8.2e-06
GO:0006895	Golgi to endosome transport	22	14	4.34	8.4e-06
GO:0046777	protein autophosphorylation	48	23	9.47	9.9e-06
GO:0030154	cell differentiation	1528	490	301.43	1e-05
GO:0015722	canalicular bile acid transport	15	11	2.96	1.1e-05
GO:1904486	response to 17alpha-ethynylestradiol	15	11	2.96	1.1e-05
GO:0001934	positive regulation of protein phosphorylation	158	60	31.17	1.1e-05
GO:0006468	protein phosphorylation	498	180	98.24	1.2e-05
GO:0043113	receptor clustering	58	26	11.44	1.2e-05
GO:0001702	gastrulation with mouth forming second	18	14	3.55	1.4e-05
GO:0015911	long-chain fatty acid import across plasma membrane	13	10	2.56	1.4e-05
GO:0071407	cellular response to organic cyclic compound	266	97	52.47	1.4e-05
GO:0018107	peptidyl-threonine phosphorylation	46	22	9.07	1.6e-05
GO:0031532	actin cytoskeleton reorganization	40	20	7.89	1.7e-05
GO:2001259	positive regulation of cation channel activity	18	12	3.55	1.9e-05
GO:0007009	plasma membrane organization	66	28	13.02	2e-05
GO:0030335	positive regulation of cell migration	229	109	45.18	2.3e-05
GO:0040011	locomotion	899	332	177.35	2.4e-05
GO:0043525	positive regulation of neuron apoptotic process	29	16	5.72	2.4e-05
GO:0048146	positive regulation of fibroblast proliferation	47	22	9.27	2.5e-05
GO:0045332	phospholipid translocation	26	17	5.13	2.7e-05
GO:0048646	anatomical structure formation involved in morphogenesis	399	156	78.71	3e-05
GO:0050806	positive regulation of synaptic transmission	104	44	20.52	3.2e-05
GO:0007565	female pregnancy	79	34	15.58	3.3e-05
GO:0043087	regulation of GTPase activity	51	23	10.06	3.4e-05
GO:0035249	synaptic transmission, glutamatergic	61	26	12.03	3.6e-05
GO:1904385	cellular response to angiotensin	19	15	3.75	4e-05
GO:0050920	regulation of chemotaxis	91	42	17.95	4e-05
GO:1903078	positive regulation of protein localization to plasma membrane	19	12	3.75	4.2e-05
GO:0099504	synaptic vesicle cycle	150	63	29.59	4.3e-05
GO:2000114	regulation of establishment of cell polarity	30	16	5.92	4.3e-05
GO:0050729	positive regulation of inflammatory response	36	18	7.1	4.5e-05
GO:0048168	regulation of neuronal synaptic plasticity	55	24	10.85	4.5e-05
GO:0097306	cellular response to alcohol	90	34	17.75	5.2e-05
GO:2001288	positive regulation of caveolin-mediated endocytosis	12	9	2.37	5.5e-05
GO:1900121	negative regulation of receptor binding	12	9	2.37	5.5e-05
GO:0006897	endocytosis	286	123	56.42	5.5e-05
GO:0043410	positive regulation of MAPK cascade	84	39	16.57	5.6e-05
GO:1903613	regulation of protein tyrosine phosphatase activity	6	6	1.18	5.9e-05
GO:0050853	B cell receptor signaling pathway	6	6	1.18	5.9e-05
GO:0008542	visual learning	43	20	8.48	6.4e-05
GO:0042908	xenobiotic transport	17	11	3.35	6.5e-05
GO:1903386	negative regulation of homophilic cell adhesion	10	8	1.97	7e-05
GO:0044319	wound healing, spreading of cells	10	8	1.97	7e-05
GO:0098911	regulation of ventricular cardiac muscle cell action potential	8	7	1.58	7.6e-05
GO:0048483	autonomic nervous system development	8	7	1.58	7.6e-05
GO:0007411	axon guidance	50	22	9.86	8e-05
GO:0008544	epidermis development	82	34	16.18	8.2e-05
GO:2000310	regulation of NMDA receptor activity	20	12	3.95	8.7e-05
GO:0006929	substrate-dependent cell migration	15	10	2.96	9.9e-05
GO:0035865	cellular response to potassium ion	15	10	2.96	9.9e-05
GO:0050803	regulation of synapse structure or activity	125	58	24.66	0.0001
GO:0050732	negative regulation of peptidyl-tyrosine phosphorylation	23	13	4.54	0.0001
GO:0001819	positive regulation of cytokine production	97	43	19.14	0.0001
GO:0070374	positive regulation of ERK1 and ERK2 cascade	38	18	7.5	0.00011
GO:0014068	positive regulation of phosphatidylinositol 3-kinase signaling	38	18	7.5	0.00011
GO:0006954	inflammatory response	167	62	32.94	0.00011
GO:0030866	cortical actin cytoskeleton organization	26	14	5.13	0.00011
GO:0061178	regulation of insulin secretion involved in cellular response to glucose stimulus	51	22	10.06	0.00011
GO:0050680	negative regulation of epithelial cell proliferation	32	16	6.31	0.00012
GO:0006836	neurotransmitter transport	195	82	38.47	0.00012
GO:0051346	negative regulation of hydrolase activity	86	35	16.97	0.00012
GO:0098656	anion transmembrane transport	84	37	16.57	0.00012
GO:0098609	cell-cell adhesion	242	109	47.74	0.00012
GO:0045165	cell fate commitment	121	44	23.87	0.00013
GO:0098542	defense response to other organism	342	109	67.47	0.00013
GO:0002886	regulation of myeloid leukocyte mediated immunity	18	11	3.55	0.00014
GO:0090382	phagosome maturation	18	11	3.55	0.00014
GO:0071277	cellular response to calcium ion	45	20	8.88	0.00014
GO:0046928	regulation of neurotransmitter secretion	69	30	13.61	0.00015
GO:0001667	ameboidal-type cell migration	209	107	41.23	0.00015
GO:0014911	positive regulation of smooth muscle cell migration	13	9	2.56	0.00015
GO:0032024	positive regulation of insulin secretion	62	25	12.23	0.00015
GO:0007628	adult walking behavior	42	19	8.29	0.00015
GO:0042060	wound healing	135	61	26.63	0.00015
GO:0016311	dephosphorylation	160	62	31.56	0.00016
GO:0032535	regulation of cellular component size	133	59	26.24	0.00017
GO:0043161	proteasome-mediated ubiquitin-dependent protein catabolic process	160	51	31.56	0.00017
GO:0007041	lysosomal transport	66	26	13.02	0.00018
GO:0045597	positive regulation of cell differentiation	233	93	45.96	0.00018
GO:0007611	learning or memory	132	59	26.04	0.00018
GO:1901216	positive regulation of neuron death	62	32	12.23	0.00018
GO:0030855	epithelial cell differentiation	249	91	49.12	0.00018
GO:0042391	regulation of membrane potential	216	83	42.61	0.00019
GO:0022411	cellular component disassembly	238	79	46.95	0.0002
GO:0051209	release of sequestered calcium ion into cytosol	46	20	9.07	0.0002
GO:0042551	neuron maturation	11	8	2.17	0.00021
GO:0060412	ventricular septum morphogenesis	11	8	2.17	0.00021
GO:0022604	regulation of cell morphogenesis	80	37	15.78	0.00021
GO:0035176	social behavior	60	24	11.84	0.00023
GO:0030258	lipid modification	119	40	23.48	0.00024
GO:0097242	amyloid-beta clearance	37	17	7.3	0.00027
GO:0051453	regulation of intracellular pH	46	24	9.07	0.00028
GO:0051549	positive regulation of keratinocyte migration	9	7	1.78	0.00028
GO:0003148	outflow tract septum morphogenesis	9	7	1.78	0.00028
GO:0006968	cellular defense response	9	7	1.78	0.00028
GO:0031427	response to methotrexate	9	7	1.78	0.00028
GO:0060070	canonical Wnt signaling pathway	88	34	17.36	0.00029
GO:0007264	small GTPase mediated signal transduction	159	63	31.37	0.00029
GO:0050769	positive regulation of neurogenesis	43	22	8.48	0.00029
GO:0071472	cellular response to salt stress	18	12	3.55	0.0003
GO:1990504	dense core granule exocytosis	5	5	0.99	0.0003
GO:0038166	angiotensin-activated signaling pathway	5	5	0.99	0.0003
GO:0001973	G protein-coupled adenosine receptor signaling pathway	5	5	0.99	0.0003
GO:0070640	vitamin D3 metabolic process	5	5	0.99	0.0003
GO:0010794	regulation of dolichol biosynthetic process	5	5	0.99	0.0003
GO:0090270	regulation of fibroblast growth factor production	5	5	0.99	0.0003
GO:0050673	epithelial cell proliferation	134	59	26.43	0.0003
GO:0055075	potassium ion homeostasis	22	12	4.34	0.0003
GO:0060976	coronary vasculature development	22	12	4.34	0.0003
GO:0002698	negative regulation of immune effector process	22	12	4.34	0.0003
GO:0043434	response to peptide hormone	205	83	40.44	0.0003
GO:0042149	cellular response to glucose starvation	31	15	6.12	0.00031
GO:1900242	regulation of synaptic vesicle endocytosis	25	13	4.93	0.00032
GO:0030838	positive regulation of actin filament polymerization	25	13	4.93	0.00032
GO:0045745	positive regulation of G protein-coupled receptor signaling pathway	28	14	5.52	0.00032
GO:1902532	negative regulation of intracellular signal transduction	212	79	41.82	0.00032
GO:0007186	G protein-coupled receptor signaling pathway	211	74	41.62	0.00033
GO:0009967	positive regulation of signal transduction	558	206	110.08	0.00033
GO:0008284	positive regulation of cell population proliferation	165	78	32.55	0.00033
GO:0032310	prostaglandin secretion	14	9	2.76	0.00034
GO:0034122	negative regulation of toll-like receptor signaling pathway	14	9	2.76	0.00034
GO:0051220	cytoplasmic sequestering of protein	7	6	1.38	0.00034
GO:2000009	negative regulation of protein localization to cell surface	7	6	1.38	0.00034
GO:0002369	T cell cytokine production	7	6	1.38	0.00034
GO:0032516	positive regulation of phosphoprotein phosphatase activity	7	6	1.38	0.00034
GO:0045780	positive regulation of bone resorption	7	6	1.38	0.00034
GO:0007169	transmembrane receptor protein tyrosine kinase signaling pathway	219	88	43.2	0.00034
GO:0051384	response to glucocorticoid	77	32	15.19	0.00035
GO:0032268	regulation of cellular protein metabolic process	1213	354	239.29	0.00035
GO:0051602	response to electrical stimulus	41	18	8.09	0.00036
GO:0035148	tube formation	41	18	8.09	0.00036
GO:0022407	regulation of cell-cell adhesion	144	62	28.41	0.00039
GO:0031397	negative regulation of protein ubiquitination	62	24	12.23	0.00042
GO:0008361	regulation of cell size	78	31	15.39	0.00043
GO:0007156	homophilic cell adhesion via plasma membrane adhesion molecules	42	23	8.29	0.00046
GO:0032102	negative regulation of response to external stimulus	119	47	23.48	0.00046
GO:0048489	synaptic vesicle transport	32	15	6.31	0.00047
GO:0043277	apoptotic cell clearance	32	15	6.31	0.00047
GO:0071222	cellular response to lipopolysaccharide	32	15	6.31	0.00047
GO:0002695	negative regulation of leukocyte activation	39	20	7.69	0.00048
GO:0044351	macropinocytosis	20	11	3.95	0.00049
GO:0007405	neuroblast proliferation	20	11	3.95	0.00049
GO:1901215	negative regulation of neuron death	29	14	5.72	0.0005
GO:1901016	regulation of potassium ion transmembrane transporter activity	34	18	6.71	0.00051
GO:0021987	cerebral cortex development	31	17	6.12	0.00051
GO:0050918	positive chemotaxis	23	12	4.54	0.00052
GO:0007616	long-term memory	26	13	5.13	0.00052
GO:0007035	vacuolar acidification	12	8	2.37	0.00052
GO:2000811	negative regulation of anoikis	12	8	2.37	0.00052
GO:0031623	receptor internalization	70	30	13.81	0.00054
GO:0014823	response to activity	63	24	12.43	0.00055
GO:0006909	phagocytosis	136	53	26.83	0.00056
GO:0043123	positive regulation of I-kappaB kinase/NF-kappaB signaling	49	20	9.67	0.00056
GO:0080135	regulation of cellular response to stress	221	64	43.6	0.00057
GO:0050778	positive regulation of immune response	151	56	29.79	0.00062
GO:0000209	protein polyubiquitination	46	19	9.07	0.00064
GO:0051897	positive regulation of protein kinase B signaling	36	16	7.1	0.00064
GO:0006814	sodium ion transport	71	33	14.01	0.00068
GO:0008015	blood circulation	190	82	37.48	0.00069
GO:0043066	negative regulation of apoptotic process	167	59	32.94	0.00069
GO:0050807	regulation of synapse organization	99	44	19.53	0.0007
GO:1904580	regulation of intracellular mRNA localization	15	9	2.96	0.0007
GO:0007163	establishment or maintenance of cell polarity	199	79	39.26	0.00071
GO:0032922	circadian regulation of gene expression	43	18	8.48	0.00073
GO:0090181	regulation of cholesterol metabolic process	43	18	8.48	0.00073
GO:0030100	regulation of endocytosis	170	74	33.54	0.00075
GO:0032507	maintenance of protein location in cell	50	20	9.86	0.00076
GO:0045444	fat cell differentiation	94	32	18.54	0.00076
GO:0035270	endocrine system development	30	14	5.92	0.00077
GO:0060173	limb development	30	14	5.92	0.00077
GO:1990138	neuron projection extension	52	24	10.26	0.00078
GO:0002027	regulation of heart rate	37	21	7.3	0.00079
GO:0043300	regulation of leukocyte degranulation	10	7	1.97	0.00079
GO:0048790	maintenance of presynaptic active zone structure	10	7	1.97	0.00079
GO:0060045	positive regulation of cardiac muscle cell proliferation	10	7	1.97	0.00079
GO:0060307	regulation of ventricular cardiac muscle cell membrane repolarization	10	7	1.97	0.00079
GO:0051928	positive regulation of calcium ion transport	37	19	7.3	0.0008
GO:0046426	negative regulation of receptor signaling pathway via JAK-STAT	18	10	3.55	0.00081
GO:0031288	sorocarp morphogenesis	18	10	3.55	0.00081
GO:0090288	negative regulation of cellular response to growth factor stimulus	27	13	5.33	0.00082
GO:0070373	negative regulation of ERK1 and ERK2 cascade	40	17	7.89	0.00083
GO:0070633	transepithelial transport	66	27	13.02	0.00083
GO:0045197	establishment or maintenance of epithelial cell apical/basal polarity	24	12	4.73	0.00085
GO:0045661	regulation of myoblast differentiation	24	12	4.73	0.00085
GO:0045670	regulation of osteoclast differentiation	21	11	4.14	0.00085
GO:0030307	positive regulation of cell growth	47	19	9.27	0.00088
GO:0010595	positive regulation of endothelial cell migration	47	19	9.27	0.00088
GO:0050808	synapse organization	273	112	53.86	0.00088
GO:0032388	positive regulation of intracellular transport	117	42	23.08	0.00089
GO:0007417	central nervous system development	260	99	51.29	0.00089
GO:0051641	cellular localization	1609	499	317.41	0.00092
GO:0048813	dendrite morphogenesis	69	25	13.61	0.00101
GO:0006937	regulation of muscle contraction	122	54	24.07	0.00102
GO:0035418	protein localization to synapse	51	20	10.06	0.00102
GO:0032147	activation of protein kinase activity	34	15	6.71	0.00104
GO:0030500	regulation of bone mineralization	34	15	6.71	0.00104
GO:0035011	melanotic encapsulation of foreign target	13	8	2.56	0.00112
GO:0061462	protein localization to lysosome	13	8	2.56	0.00112
GO:0002053	positive regulation of mesenchymal cell proliferation	13	8	2.56	0.00112
GO:0045725	positive regulation of glycogen biosynthetic process	13	8	2.56	0.00112
GO:0016082	synaptic vesicle priming	13	8	2.56	0.00112
GO:0021700	developmental maturation	149	62	29.39	0.00113
GO:0008582	regulation of synaptic assembly at neuromuscular junction	36	18	7.1	0.00114
GO:0072091	regulation of stem cell proliferation	8	6	1.58	0.00114
GO:0018345	protein palmitoylation	8	6	1.58	0.00114
GO:2000370	positive regulation of clathrin-dependent endocytosis	8	6	1.58	0.00114
GO:0010882	regulation of cardiac muscle contraction by calcium ion signaling	8	6	1.58	0.00114
GO:0071354	cellular response to interleukin-6	8	6	1.58	0.00114
GO:0034334	adherens junction maintenance	8	6	1.58	0.00114
GO:0007614	short-term memory	8	6	1.58	0.00114
GO:0045570	regulation of imaginal disc growth	8	6	1.58	0.00114
GO:0042117	monocyte activation	8	6	1.58	0.00114
GO:0060298	positive regulation of sarcomere organization	8	6	1.58	0.00114
GO:0050830	defense response to Gram-positive bacterium	31	14	6.12	0.00115
GO:0045669	positive regulation of osteoblast differentiation	31	14	6.12	0.00115
GO:0001504	neurotransmitter uptake	55	21	10.85	0.00116
GO:0051301	cell division	300	96	59.18	0.00116
GO:0030198	extracellular matrix organization	126	43	24.86	0.0012
GO:0031154	culmination involved in sorocarp development	44	21	8.68	0.00123
GO:1901264	carbohydrate derivative transport	43	20	8.48	0.0013
GO:0034332	adherens junction organization	60	26	11.84	0.00132
GO:0014888	striated muscle adaptation	16	9	3.16	0.00132
GO:0044331	cell-cell adhesion mediated by cadherin	16	9	3.16	0.00132
GO:0061154	endothelial tube morphogenesis	16	9	3.16	0.00132
GO:0048278	vesicle docking	16	9	3.16	0.00132
GO:0090303	positive regulation of wound healing	16	9	3.16	0.00132
GO:0048641	regulation of skeletal muscle tissue development	16	9	3.16	0.00132
GO:0060326	cell chemotaxis	92	39	18.15	0.00133
GO:0045176	apical protein localization	25	12	4.93	0.00134
GO:0007276	gamete generation	270	99	53.26	0.00134
GO:0007166	cell surface receptor signaling pathway	720	254	142.04	0.00136
GO:0032502	developmental process	2781	826	548.62	0.00137
GO:0034103	regulation of tissue remodeling	29	17	5.72	0.00137
GO:0008543	fibroblast growth factor receptor signaling pathway	22	11	4.34	0.0014
GO:0035633	maintenance of blood-brain barrier	22	11	4.34	0.0014
GO:0060395	SMAD protein signal transduction	22	11	4.34	0.0014
GO:0035075	response to ecdysone	19	10	3.75	0.0014
GO:0010745	negative regulation of macrophage derived foam cell differentiation	19	10	3.75	0.0014
GO:0010591	regulation of lamellipodium assembly	19	10	3.75	0.0014
GO:0043297	apical junction assembly	44	21	8.68	0.00146
GO:0010665	regulation of cardiac muscle cell apoptotic process	12	10	2.37	0.00148
GO:0032870	cellular response to hormone stimulus	309	116	60.96	0.00148
GO:0010761	fibroblast migration	35	15	6.9	0.00149
GO:1904637	cellular response to ionomycin	6	5	1.18	0.00149
GO:0016188	synaptic vesicle maturation	6	5	1.18	0.00149
GO:0070072	vacuolar proton-transporting V-type ATPase complex assembly	6	5	1.18	0.00149
GO:0061044	negative regulation of vascular wound healing	6	5	1.18	0.00149
GO:0008258	head involution	6	5	1.18	0.00149
GO:0032012	regulation of ARF protein signal transduction	6	5	1.18	0.00149
GO:0035507	regulation of myosin-light-chain-phosphatase activity	6	5	1.18	0.00149
GO:0030242	autophagy of peroxisome	6	5	1.18	0.00149
GO:1903999	negative regulation of eating behavior	6	5	1.18	0.00149
GO:2000235	regulation of tRNA processing	6	5	1.18	0.00149
GO:0043537	negative regulation of blood vessel endothelial cell migration	6	5	1.18	0.00149
GO:0010666	positive regulation of cardiac muscle cell apoptotic process	6	5	1.18	0.00149
GO:0031161	phosphatidylinositol catabolic process	6	5	1.18	0.00149
GO:0019740	nitrogen utilization	6	5	1.18	0.00149
GO:0009968	negative regulation of signal transduction	413	146	81.47	0.0015
GO:0001775	cell activation	267	100	52.67	0.00154
GO:0051893	regulation of focal adhesion assembly	37	18	7.3	0.00166
GO:0008360	regulation of cell shape	37	18	7.3	0.00166
GO:0042632	cholesterol homeostasis	60	22	11.84	0.00166
GO:0010976	positive regulation of neuron projection development	32	14	6.31	0.00168
GO:0009886	post-embryonic animal morphogenesis	77	31	15.19	0.00172
GO:0071705	nitrogen compound transport	1033	305	203.78	0.00172
GO:0044242	cellular lipid catabolic process	85	32	16.77	0.00173
GO:0043588	skin development	72	28	14.2	0.00175
GO:0030902	hindbrain development	57	25	11.24	0.00176
GO:0032496	response to lipopolysaccharide	43	22	8.48	0.00176
GO:1901565	organonitrogen compound catabolic process	512	155	101	0.00177
GO:0086004	regulation of cardiac muscle cell contraction	19	14	3.75	0.00177
GO:0010811	positive regulation of cell-substrate adhesion	53	20	10.46	0.00178
GO:0060348	bone development	53	20	10.46	0.00178
GO:0080134	regulation of response to stress	466	153	91.93	0.00178
GO:1903077	negative regulation of protein localization to plasma membrane	11	7	2.17	0.0018
GO:0036508	protein alpha-1,2-demannosylation	11	7	2.17	0.0018
GO:0033233	regulation of protein sumoylation	11	7	2.17	0.0018
GO:0061484	hematopoietic stem cell homeostasis	11	7	2.17	0.0018
GO:0035641	locomotory exploration behavior	11	7	2.17	0.0018
GO:1903961	positive regulation of anion transmembrane transport	11	7	2.17	0.0018
GO:0048854	brain morphogenesis	11	7	2.17	0.0018
GO:0002691	regulation of cellular extravasation	11	7	2.17	0.0018
GO:0045821	positive regulation of glycolytic process	11	7	2.17	0.0018
GO:1901741	positive regulation of myoblast fusion	11	7	2.17	0.0018
GO:0070509	calcium ion import	39	16	7.69	0.00183
GO:0007618	mating	39	16	7.69	0.00183
GO:0021549	cerebellum development	46	18	9.07	0.00184
GO:0001525	angiogenesis	101	40	19.92	0.00185
GO:0003073	regulation of systemic arterial blood pressure	29	13	5.72	0.00187
GO:0051965	positive regulation of synapse assembly	29	13	5.72	0.00187
GO:0007155	cell adhesion	376	166	74.17	0.00191
GO:0043065	positive regulation of apoptotic process	111	47	21.9	0.00193
GO:0035637	multicellular organismal signaling	89	38	17.56	0.00203
GO:0042332	gravitaxis	26	12	5.13	0.00205
GO:0034976	response to endoplasmic reticulum stress	115	36	22.69	0.00206
GO:0007179	transforming growth factor beta receptor signaling pathway	61	22	12.03	0.00212
GO:0008104	protein localization	1242	383	245.01	0.00216
GO:0006833	water transport	14	8	2.76	0.00217
GO:0060914	heart formation	14	8	2.76	0.00217
GO:0007431	salivary gland development	14	8	2.76	0.00217
GO:2000406	positive regulation of T cell migration	14	8	2.76	0.00217
GO:0050885	neuromuscular process controlling balance	14	8	2.76	0.00217
GO:0019229	regulation of vasoconstriction	14	8	2.76	0.00217
GO:0006491	N-glycan processing	14	8	2.76	0.00217
GO:0033077	T cell differentiation in thymus	14	8	2.76	0.00217
GO:0071702	organic substance transport	1192	357	235.15	0.00219
GO:0035264	multicellular organism growth	93	33	18.35	0.00225
GO:0046579	positive regulation of Ras protein signal transduction	25	14	4.93	0.00229
GO:0060560	developmental growth involved in morphogenesis	99	42	19.53	0.00229
GO:0035332	positive regulation of hippo signaling	20	10	3.95	0.00231
GO:0048071	sex-specific pigmentation	20	10	3.95	0.00231
GO:0010888	negative regulation of lipid storage	20	10	3.95	0.00231
GO:0017158	regulation of calcium ion-dependent exocytosis	20	10	3.95	0.00231
GO:0050982	detection of mechanical stimulus	20	10	3.95	0.00231
GO:0031128	developmental induction	20	10	3.95	0.00231
GO:0042472	inner ear morphogenesis	20	10	3.95	0.00231
GO:0000747	conjugation with cellular fusion	17	9	3.35	0.00232
GO:0019915	lipid storage	53	24	10.46	0.00233
GO:0048588	developmental cell growth	92	40	18.15	0.00234
GO:0016050	vesicle organization	114	39	22.49	0.00236
GO:0015711	organic anion transport	221	81	43.6	0.00239
GO:0002824	positive regulation of adaptive immune response based on somatic recombination of immune receptors built from immunoglobulin superfamily domains	33	14	6.51	0.00239
GO:0010613	positive regulation of cardiac muscle hypertrophy	33	14	6.51	0.00239
GO:0007274	neuromuscular synaptic transmission	47	18	9.27	0.00245
GO:0030324	lung development	63	25	12.43	0.00246
GO:0006892	post-Golgi vesicle-mediated transport	92	41	18.15	0.00249
GO:0001941	postsynaptic membrane organization	40	16	7.89	0.0025
GO:0001505	regulation of neurotransmitter levels	188	77	37.09	0.00252
GO:0010675	regulation of cellular carbohydrate metabolic process	97	39	19.14	0.00257
GO:0010632	regulation of epithelial cell migration	144	76	28.41	0.0026
GO:0089718	amino acid import across plasma membrane	42	20	8.29	0.00266
GO:0070613	regulation of protein processing	40	19	7.89	0.00266
GO:0098655	cation transmembrane transport	277	118	54.64	0.00267
GO:0071695	anatomical structure maturation	115	44	22.69	0.00267
GO:0050810	regulation of steroid biosynthetic process	62	22	12.23	0.00268
GO:0035567	non-canonical Wnt signaling pathway	30	13	5.92	0.00271
GO:0010717	regulation of epithelial to mesenchymal transition	30	13	5.92	0.00271
GO:0045944	positive regulation of transcription by RNA polymerase II	85	28	16.77	0.00273
GO:0010596	negative regulation of endothelial cell migration	15	11	2.96	0.00281
GO:0048754	branching morphogenesis of an epithelial tube	52	22	10.26	0.00282
GO:0062014	negative regulation of small molecule metabolic process	66	23	13.02	0.00283
GO:0019991	septate junction assembly	9	6	1.78	0.00284
GO:0070884	regulation of calcineurin-NFAT signaling cascade	9	6	1.78	0.00284
GO:2000311	regulation of AMPA receptor activity	9	6	1.78	0.00284
GO:0048844	artery morphogenesis	9	6	1.78	0.00284
GO:0051092	positive regulation of NF-kappaB transcription factor activity	9	6	1.78	0.00284
GO:1904193	negative regulation of cholangiocyte apoptotic process	9	6	1.78	0.00284
GO:0060269	centripetally migrating follicle cell migration	9	6	1.78	0.00284
GO:0032355	response to estradiol	97	31	19.14	0.00285
GO:0051646	mitochondrion localization	37	15	7.3	0.00289
GO:0006355	regulation of transcription, DNA-templated	576	161	113.63	0.00291
GO:0023061	signal release	308	118	60.76	0.00299
GO:0030036	actin cytoskeleton organization	225	105	44.39	0.00303
GO:0019954	asexual reproduction	27	12	5.33	0.00303
GO:0043051	regulation of pharyngeal pumping	27	12	5.33	0.00303
GO:0000082	G1/S transition of mitotic cell cycle	108	38	21.31	0.00306
GO:0030900	forebrain development	125	52	24.66	0.00307
GO:0009636	response to toxic substance	137	48	27.03	0.00308
GO:0043393	regulation of protein binding	146	54	28.8	0.00309
GO:0006915	apoptotic process	426	146	84.04	0.00317
GO:0040012	regulation of locomotion	392	177	77.33	0.00319
GO:0009987	cellular process	10685	2221	2107.86	0.00323
GO:0050921	positive regulation of chemotaxis	61	26	12.03	0.00325
GO:0061024	membrane organization	318	114	62.73	0.00326
GO:0009605	response to external stimulus	1114	373	219.76	0.00328
GO:0120031	plasma membrane bounded cell projection assembly	236	87	46.56	0.00328
GO:0010634	positive regulation of epithelial cell migration	102	53	20.12	0.00333
GO:0006888	endoplasmic reticulum to Golgi vesicle-mediated transport	34	14	6.71	0.00334
GO:1903779	regulation of cardiac conduction	34	14	6.71	0.00334
GO:0032228	regulation of synaptic transmission, GABAergic	34	14	6.71	0.00334
GO:0032801	receptor catabolic process	34	14	6.71	0.00334
GO:0048675	axon extension	34	14	6.71	0.00334
GO:0042129	regulation of T cell proliferation	34	14	6.71	0.00334
GO:0007476	imaginal disc-derived wing morphogenesis	24	11	4.73	0.00335
GO:0050919	negative chemotaxis	24	11	4.73	0.00335
GO:2001236	regulation of extrinsic apoptotic signaling pathway	41	16	8.09	0.00335
GO:0007569	cell aging	41	16	8.09	0.00335
GO:0070925	organelle assembly	328	102	64.71	0.00337
GO:0045785	positive regulation of cell adhesion	125	50	24.66	0.00341
GO:0045216	cell-cell junction organization	125	55	24.66	0.0035
GO:0070988	demethylation	52	19	10.26	0.0035
GO:0001952	regulation of cell-matrix adhesion	58	28	11.44	0.00351
GO:0120032	regulation of plasma membrane bounded cell projection assembly	129	54	25.45	0.00352
GO:0021537	telencephalon development	87	37	17.16	0.00357
GO:0002700	regulation of production of molecular mediator of immune response	32	18	6.31	0.00357
GO:0048514	blood vessel morphogenesis	126	53	24.86	0.00358
GO:0001742	oenocyte differentiation	12	7	2.37	0.00358
GO:0009950	dorsal/ventral axis specification	12	7	2.37	0.00358
GO:0086091	regulation of heart rate by cardiac conduction	12	7	2.37	0.00358
GO:0086010	membrane depolarization during action potential	12	7	2.37	0.00358
GO:0051865	protein autoubiquitination	12	7	2.37	0.00358
GO:1903557	positive regulation of tumor necrosis factor superfamily cytokine production	12	7	2.37	0.00358
GO:0002036	regulation of L-glutamate import across plasma membrane	12	7	2.37	0.00358
GO:0002286	T cell activation involved in immune response	12	7	2.37	0.00358
GO:0007214	gamma-aminobutyric acid signaling pathway	12	7	2.37	0.00358
GO:0051496	positive regulation of stress fiber assembly	12	7	2.37	0.00358
GO:0071549	cellular response to dexamethasone stimulus	12	7	2.37	0.00358
GO:0098660	inorganic ion transmembrane transport	231	96	45.57	0.0036
GO:0002092	positive regulation of receptor internalization	21	10	4.14	0.00364
GO:0002026	regulation of the force of heart contraction	21	10	4.14	0.00364
GO:0030195	negative regulation of blood coagulation	21	10	4.14	0.00364
GO:0050772	positive regulation of axonogenesis	21	10	4.14	0.00364
GO:0010518	positive regulation of phospholipase activity	21	10	4.14	0.00364
GO:0006812	cation transport	439	171	86.6	0.00366
GO:0097529	myeloid leukocyte migration	72	29	14.2	0.00366
GO:0018108	peptidyl-tyrosine phosphorylation	73	33	14.4	0.00368
GO:0035329	hippo signaling	38	19	7.5	0.00376
GO:0032989	cellular component morphogenesis	387	141	76.34	0.00377
GO:0071260	cellular response to mechanical stimulus	56	20	11.05	0.00377
GO:0006650	glycerophospholipid metabolic process	85	31	16.77	0.00377
GO:0021761	limbic system development	45	17	8.88	0.00377
GO:1902882	regulation of response to oxidative stress	45	17	8.88	0.00377
GO:0042982	amyloid precursor protein metabolic process	51	22	10.06	0.00378
GO:0090162	establishment of epithelial cell polarity	26	14	5.13	0.00379
GO:0006950	response to stress	1342	408	264.74	0.0038
GO:1900180	regulation of protein localization to nucleus	31	13	6.12	0.00383
GO:0007340	acrosome reaction	31	13	6.12	0.00383
GO:0007157	heterophilic cell-cell adhesion via plasma membrane cell adhesion molecules	31	13	6.12	0.00383
GO:0050906	detection of stimulus involved in sensory perception	31	13	6.12	0.00383
GO:0006919	activation of cysteine-type endopeptidase activity involved in apoptotic process	18	9	3.55	0.00383
GO:0010737	protein kinase A signaling	18	9	3.55	0.00383
GO:0050878	regulation of body fluid levels	128	43	25.25	0.00385
GO:1990573	potassium ion import across plasma membrane	15	8	2.96	0.00385
GO:1904643	response to curcumin	15	8	2.96	0.00385
GO:0006883	cellular sodium ion homeostasis	15	8	2.96	0.00385
GO:0010092	specification of animal organ identity	15	8	2.96	0.00385
GO:1900746	regulation of vascular endothelial growth factor signaling pathway	15	8	2.96	0.00385
GO:2000273	positive regulation of signaling receptor activity	15	8	2.96	0.00385
GO:0042100	B cell proliferation	15	8	2.96	0.00385
GO:0031327	negative regulation of cellular biosynthetic process	419	113	82.66	0.00392
GO:0009620	response to fungus	38	15	7.5	0.00392
GO:0007033	vacuole organization	99	31	19.53	0.00403
GO:0014070	response to organic cyclic compound	642	213	126.65	0.00412
GO:0002495	antigen processing and presentation of peptide antigen via MHC class II	49	18	9.67	0.00415
GO:0043244	regulation of protein-containing complex disassembly	49	18	9.67	0.00415
GO:0010720	positive regulation of cell development	85	38	16.77	0.00419
GO:0009719	response to endogenous stimulus	812	289	160.19	0.00422
GO:1903321	negative regulation of protein modification by small protein conjugation or removal	69	29	13.61	0.00427
GO:0086001	cardiac muscle cell action potential	36	19	7.1	0.00428
GO:0007610	behavior	541	187	106.72	0.00429
GO:0044070	regulation of anion transport	91	35	17.95	0.0043
GO:0030336	negative regulation of cell migration	60	32	11.84	0.00433
GO:0032956	regulation of actin cytoskeleton organization	102	46	20.12	0.00436
GO:0001818	negative regulation of cytokine production	65	26	12.82	0.00437
GO:0006891	intra-Golgi vesicle-mediated transport	7	5	1.38	0.00437
GO:0014894	response to denervation involved in regulation of muscle adaptation	7	5	1.38	0.00437
GO:0014912	negative regulation of smooth muscle cell migration	7	5	1.38	0.00437
GO:0061311	cell surface receptor signaling pathway involved in heart development	7	5	1.38	0.00437
GO:0009047	dosage compensation by hyperactivation of X chromosome	7	5	1.38	0.00437
GO:0046633	alpha-beta T cell proliferation	7	5	1.38	0.00437
GO:2000302	positive regulation of synaptic vesicle exocytosis	7	5	1.38	0.00437
GO:0032515	negative regulation of phosphoprotein phosphatase activity	7	5	1.38	0.00437
GO:1902563	regulation of neutrophil activation	7	5	1.38	0.00437
GO:0034350	regulation of glial cell apoptotic process	7	5	1.38	0.00437
GO:0071476	cellular hypotonic response	7	5	1.38	0.00437
GO:0071244	cellular response to carbon dioxide	7	5	1.38	0.00437
GO:1904145	negative regulation of meiotic cell cycle process involved in oocyte maturation	7	5	1.38	0.00437
GO:0010960	magnesium ion homeostasis	7	5	1.38	0.00437
GO:0071593	lymphocyte aggregation	7	5	1.38	0.00437
GO:0003006	developmental process involved in reproduction	441	143	87	0.00439
GO:0045333	cellular respiration	72	24	14.2	0.00448
GO:1902475	L-alpha-amino acid transmembrane transport	47	21	9.27	0.00448
GO:1903706	regulation of hemopoiesis	109	39	21.5	0.00456
GO:1901888	regulation of cell junction assembly	107	50	21.11	0.00457
GO:0010677	negative regulation of cellular carbohydrate metabolic process	35	14	6.9	0.00457
GO:0071230	cellular response to amino acid stimulus	35	14	6.9	0.00457
GO:0051591	response to cAMP	76	25	14.99	0.00458
GO:0016197	endosomal transport	102	35	20.12	0.00465
GO:0034329	cell junction assembly	187	82	36.89	0.00472
GO:0071363	cellular response to growth factor stimulus	227	83	44.78	0.00473
GO:0044257	cellular protein catabolic process	273	85	53.86	0.00474
GO:0036294	cellular response to decreased oxygen levels	100	31	19.73	0.00476
GO:1902305	regulation of sodium ion transmembrane transport	38	18	7.5	0.00486
GO:0010927	cellular component assembly involved in morphogenesis	77	38	15.19	0.0049
GO:0008038	neuron recognition	25	11	4.93	0.00493
GO:0055007	cardiac muscle cell differentiation	25	11	4.93	0.00493
GO:0003254	regulation of membrane depolarization	25	11	4.93	0.00493
GO:0043052	thermotaxis	25	11	4.93	0.00493
GO:0010043	response to zinc ion	25	11	4.93	0.00493
GO:0007097	nuclear migration	25	11	4.93	0.00493
GO:0033674	positive regulation of kinase activity	99	37	19.53	0.00495
GO:1903829	positive regulation of cellular protein localization	108	43	21.31	0.00499
GO:0034599	cellular response to oxidative stress	87	32	17.16	0.00514
GO:0045766	positive regulation of angiogenesis	39	15	7.69	0.00522
GO:0023057	negative regulation of signaling	507	178	100.02	0.00525
GO:0010648	negative regulation of cell communication	507	178	100.02	0.00525
GO:0016339	calcium-dependent cell-cell adhesion via plasma membrane cell adhesion molecules	32	13	6.31	0.0053
GO:0050764	regulation of phagocytosis	50	18	9.86	0.00531
GO:0060078	regulation of postsynaptic membrane potential	50	18	9.86	0.00531
GO:0034394	protein localization to cell surface	48	25	9.47	0.00533
GO:0007268	chemical synaptic transmission	409	160	80.68	0.00534
GO:0032869	cellular response to insulin stimulus	112	42	22.09	0.00534
GO:0031326	regulation of cellular biosynthetic process	1117	302	220.35	0.00534
GO:0050708	regulation of protein secretion	155	73	30.58	0.00543
GO:0071474	cellular hyperosmotic response	35	17	6.9	0.00543
GO:0010812	negative regulation of cell-substrate adhesion	27	14	5.33	0.00545
GO:0045932	negative regulation of muscle contraction	22	10	4.34	0.0055
GO:0071402	cellular response to lipoprotein particle stimulus	22	10	4.34	0.0055
GO:0090314	positive regulation of protein targeting to membrane	22	10	4.34	0.0055
GO:0015850	organic hydroxy compound transport	146	52	28.8	0.00551
GO:0022408	negative regulation of cell-cell adhesion	71	32	14.01	0.00555
GO:0030155	regulation of cell adhesion	252	108	49.71	0.00563
GO:0030595	leukocyte chemotaxis	70	28	13.81	0.00564
GO:0048477	oogenesis	160	64	31.56	0.00564
GO:0051246	regulation of protein metabolic process	1269	381	250.34	0.00571
GO:0007409	axonogenesis	98	42	19.33	0.00572
GO:0061097	regulation of protein tyrosine kinase activity	43	16	8.48	0.0058
GO:0051253	negative regulation of RNA metabolic process	312	87	61.55	0.00581
GO:0060401	cytosolic calcium ion transport	65	29	12.82	0.00583
GO:1904064	positive regulation of cation transmembrane transport	54	29	10.65	0.00588
GO:0055076	transition metal ion homeostasis	30	19	5.92	0.00588
GO:0009629	response to gravity	45	21	8.88	0.0059
GO:2001135	regulation of endocytic recycling	10	6	1.97	0.00591
GO:0090091	positive regulation of extracellular matrix disassembly	10	6	1.97	0.00591
GO:0032536	regulation of cell projection size	10	6	1.97	0.00591
GO:1901021	positive regulation of calcium ion transmembrane transporter activity	10	6	1.97	0.00591
GO:0032687	negative regulation of interferon-alpha production	10	6	1.97	0.00591
GO:0034375	high-density lipoprotein particle remodeling	10	6	1.97	0.00591
GO:0071305	cellular response to vitamin D	10	6	1.97	0.00591
GO:0045836	positive regulation of meiotic nuclear division	10	6	1.97	0.00591
GO:0010955	negative regulation of protein processing	10	6	1.97	0.00591
GO:0046685	response to arsenic-containing substance	58	20	11.44	0.00593
GO:2000008	regulation of protein localization to cell surface	26	15	5.13	0.00594
GO:0051898	negative regulation of protein kinase B signaling	19	9	3.75	0.00602
GO:0070664	negative regulation of leukocyte proliferation	19	9	3.75	0.00602
GO:0050868	negative regulation of T cell activation	19	9	3.75	0.00602
GO:0010837	regulation of keratinocyte proliferation	19	9	3.75	0.00602
GO:0009595	detection of biotic stimulus	19	9	3.75	0.00602
GO:0002263	cell activation involved in immune response	74	28	14.6	0.00602
GO:0038061	NIK/NF-kappaB signaling	37	17	7.3	0.00606
GO:0048609	multicellular organismal reproductive process	353	125	69.64	0.00611
GO:0048070	regulation of developmental pigmentation	29	12	5.72	0.00613
GO:0060042	retina morphogenesis in camera-type eye	29	12	5.72	0.00613
GO:0007350	blastoderm segmentation	36	14	7.1	0.00614
GO:0034205	amyloid-beta formation	36	14	7.1	0.00614
GO:0071773	cellular response to BMP stimulus	36	14	7.1	0.00614
GO:0002696	positive regulation of leukocyte activation	62	21	12.23	0.00616
GO:0098742	cell-cell adhesion via plasma-membrane adhesion molecules	81	39	15.98	0.00616
GO:0006835	dicarboxylic acid transport	59	24	11.64	0.00617
GO:1903039	positive regulation of leukocyte cell-cell adhesion	47	17	9.27	0.0063
GO:0051656	establishment of organelle localization	180	62	35.51	0.00632
GO:0003300	cardiac muscle hypertrophy	46	21	9.07	0.00633
GO:0090263	positive regulation of canonical Wnt signaling pathway	66	22	13.02	0.00635
GO:0031580	membrane raft distribution	5	4	0.99	0.00637
GO:0035025	positive regulation of Rho protein signal transduction	5	4	0.99	0.00637
GO:0051895	negative regulation of focal adhesion assembly	5	4	0.99	0.00637
GO:0014848	urinary tract smooth muscle contraction	5	4	0.99	0.00637
GO:0042661	regulation of mesodermal cell fate specification	5	4	0.99	0.00637
GO:0051574	positive regulation of histone H3-K9 methylation	5	4	0.99	0.00637
GO:0061091	regulation of phospholipid translocation	5	4	0.99	0.00637
GO:0055010	ventricular cardiac muscle tissue morphogenesis	5	4	0.99	0.00637
GO:0003181	atrioventricular valve morphogenesis	5	4	0.99	0.00637
GO:0003203	endocardial cushion morphogenesis	5	4	0.99	0.00637
GO:0055113	epiboly involved in gastrulation with mouth forming second	5	4	0.99	0.00637
GO:1902426	deactivation of mitotic spindle assembly checkpoint	5	4	0.99	0.00637
GO:1902418	(+)-abscisic acid D-glucopyranosyl ester transmembrane transport	5	4	0.99	0.00637
GO:0070634	transepithelial ammonium transport	5	4	0.99	0.00637
GO:0035987	endodermal cell differentiation	5	4	0.99	0.00637
GO:0021801	cerebral cortex radial glia-guided migration	5	4	0.99	0.00637
GO:0021559	trigeminal nerve development	5	4	0.99	0.00637
GO:2000402	negative regulation of lymphocyte migration	5	4	0.99	0.00637
GO:0002756	MyD88-independent toll-like receptor signaling pathway	5	4	0.99	0.00637
GO:0010701	positive regulation of norepinephrine secretion	5	4	0.99	0.00637
GO:0042062	long-term strengthening of neuromuscular junction	5	4	0.99	0.00637
GO:0032688	negative regulation of interferon-beta production	5	4	0.99	0.00637
GO:0045795	positive regulation of cell volume	5	4	0.99	0.00637
GO:2000771	positive regulation of establishment or maintenance of cell polarity regulating cell shape	5	4	0.99	0.00637
GO:0060026	convergent extension	5	4	0.99	0.00637
GO:0032971	regulation of muscle filament sliding	5	4	0.99	0.00637
GO:0036119	response to platelet-derived growth factor	5	4	0.99	0.00637
GO:0060428	lung epithelium development	5	4	0.99	0.00637
GO:0071801	regulation of podosome assembly	5	4	0.99	0.00637
GO:0070729	cyclic nucleotide transport	16	8	3.16	0.00639
GO:1900274	regulation of phospholipase C activity	16	8	3.16	0.00639
GO:0030537	larval behavior	16	8	3.16	0.00639
GO:1902745	positive regulation of lamellipodium organization	16	8	3.16	0.00639
GO:0010560	positive regulation of glycoprotein biosynthetic process	16	8	3.16	0.00639
GO:0060081	membrane hyperpolarization	16	8	3.16	0.00639
GO:0060389	pathway-restricted SMAD protein phosphorylation	16	8	3.16	0.00639
GO:0031285	regulation of sorocarp stalk cell differentiation	16	8	3.16	0.00639
GO:0034625	fatty acid elongation, monounsaturated fatty acid	13	7	2.56	0.00644
GO:1902306	negative regulation of sodium ion transmembrane transport	13	7	2.56	0.00644
GO:0046676	negative regulation of insulin secretion	13	7	2.56	0.00644
GO:0043407	negative regulation of MAP kinase activity	13	7	2.56	0.00644
GO:0050854	regulation of antigen receptor-mediated signaling pathway	13	7	2.56	0.00644
GO:0071467	cellular response to pH	13	7	2.56	0.00644
GO:0071475	cellular hyperosmotic salinity response	13	7	2.56	0.00644
GO:0090311	regulation of protein deacetylation	13	7	2.56	0.00644
GO:0048468	cell development	725	252	143.02	0.00647
GO:0010259	multicellular organism aging	70	23	13.81	0.00649
GO:0050829	defense response to Gram-negative bacterium	70	23	13.81	0.00649
GO:0051051	negative regulation of transport	243	79	47.94	0.00653
GO:0045732	positive regulation of protein catabolic process	90	31	17.75	0.00657
GO:0051090	regulation of DNA-binding transcription factor activity	60	24	11.84	0.00659
GO:0061912	selective autophagy	82	26	16.18	0.0067
GO:0040040	thermosensory behavior	51	18	10.06	0.00672
GO:0051259	protein complex oligomerization	127	37	25.05	0.00684
GO:0051957	positive regulation of amino acid transport	40	15	7.89	0.00686
GO:0030148	sphingolipid biosynthetic process	40	15	7.89	0.00686
GO:0030104	water homeostasis	40	15	7.89	0.00686
GO:0043086	negative regulation of catalytic activity	164	64	32.35	0.00687
GO:0006874	cellular calcium ion homeostasis	139	53	27.42	0.00693
GO:0048260	positive regulation of receptor-mediated endocytosis	62	29	12.23	0.00693
GO:0015718	monocarboxylic acid transport	53	25	10.46	0.00699
GO:0090023	positive regulation of neutrophil chemotaxis	26	11	5.13	0.00705
GO:0007530	sex determination	26	11	5.13	0.00705
GO:0030518	intracellular steroid hormone receptor signaling pathway	55	19	10.85	0.00706
GO:0048066	developmental pigmentation	90	34	17.75	0.00707
GO:1901615	organic hydroxy compound metabolic process	377	116	74.37	0.00716
GO:0007015	actin filament organization	119	48	23.48	0.0073
GO:0031345	negative regulation of cell projection organization	59	20	11.64	0.00734
GO:0031331	positive regulation of cellular catabolic process	198	61	39.06	0.00737
GO:0002764	immune response-regulating signaling pathway	117	45	23.08	0.00741
GO:0050773	regulation of dendrite development	44	16	8.68	0.00748
GO:0002720	positive regulation of cytokine production involved in immune response	11	8	2.17	0.00764
GO:0032092	positive regulation of protein binding	71	23	14.01	0.00784
GO:1902930	regulation of alcohol biosynthetic process	53	22	10.46	0.00786
GO:0002683	negative regulation of immune system process	115	48	22.69	0.00788
GO:0007030	Golgi organization	75	24	14.8	0.00792
GO:0140352	export from cell	486	190	95.87	0.00802
GO:1904589	regulation of protein import	23	10	4.54	0.00804
GO:0007215	glutamate receptor signaling pathway	23	10	4.54	0.00804
GO:0036473	cell death in response to oxidative stress	37	14	7.3	0.00811
GO:0009914	hormone transport	174	70	34.33	0.00819
GO:1905475	regulation of protein localization to membrane	90	41	17.75	0.00833
GO:0050777	negative regulation of immune response	52	18	10.26	0.00842
GO:1902904	negative regulation of supramolecular fiber organization	52	18	10.26	0.00842
GO:0022404	molting cycle process	30	12	5.92	0.00842
GO:0046324	regulation of glucose import	30	12	5.92	0.00842
GO:1900087	positive regulation of G1/S transition of mitotic cell cycle	30	12	5.92	0.00842
GO:1905114	cell surface receptor signaling pathway involved in cell-cell signaling	174	62	34.33	0.00849
GO:0043112	receptor metabolic process	120	50	23.67	0.00852
GO:0007173	epidermal growth factor receptor signaling pathway	61	24	12.03	0.00871
GO:0003015	heart process	121	55	23.87	0.00876
GO:0032410	negative regulation of transporter activity	41	15	8.09	0.00889
GO:0019932	second-messenger-mediated signaling	84	34	16.57	0.00894
GO:0006006	glucose metabolic process	77	29	15.19	0.00897
GO:0048545	response to steroid hormone	180	68	35.51	0.00902
GO:0001541	ovarian follicle development	20	9	3.95	0.00905
GO:0048008	platelet-derived growth factor receptor signaling pathway	20	9	3.95	0.00905
GO:0032768	regulation of monooxygenase activity	20	9	3.95	0.00905
GO:0042059	negative regulation of epidermal growth factor receptor signaling pathway	20	9	3.95	0.00905
GO:0034110	regulation of homotypic cell-cell adhesion	20	9	3.95	0.00905
GO:0050954	sensory perception of mechanical stimulus	20	9	3.95	0.00905
GO:0031668	cellular response to extracellular stimulus	154	54	30.38	0.00909
GO:0045892	negative regulation of transcription, DNA-templated	202	54	39.85	0.00911
GO:0012501	programmed cell death	472	162	93.11	0.00923
GO:0045861	negative regulation of proteolysis	90	31	17.75	0.00926
GO:0035194	post-transcriptional gene silencing by RNA	92	28	18.15	0.00927
GO:0051726	regulation of cell cycle	373	106	73.58	0.0093
GO:0043624	cellular protein complex disassembly	68	22	13.41	0.00934
GO:0002833	positive regulation of response to biotic stimulus	88	27	17.36	0.00936
GO:0016241	regulation of macroautophagy	72	23	14.2	0.00942
GO:0040014	regulation of multicellular organism growth	76	24	14.99	0.00946
GO:0051592	response to calcium ion	72	31	14.2	0.00947
GO:0097659	nucleic acid-templated transcription	670	189	132.17	0.00948
GO:0009820	alkaloid metabolic process	45	16	8.88	0.00952
GO:0015833	peptide transport	138	55	27.22	0.00956
GO:0032878	regulation of establishment or maintenance of cell polarity	40	22	7.89	0.00958
GO:0042745	circadian sleep/wake cycle	34	13	6.71	0.00959
GO:0002708	positive regulation of lymphocyte mediated immunity	34	13	6.71	0.00959
GO:0051480	regulation of cytosolic calcium ion concentration	95	37	18.74	0.00959
GO:0022409	positive regulation of cell-cell adhesion	55	22	10.85	0.00963
GO:0010827	regulation of glucose transmembrane transport	38	17	7.5	0.00966
GO:0070252	actin-mediated cell contraction	41	26	8.09	0.00966
GO:0035307	positive regulation of protein dephosphorylation	15	11	2.96	0.00969
GO:0003062	regulation of heart rate by chemical signal	8	5	1.58	0.00977
GO:1990535	neuron projection maintenance	8	5	1.58	0.00977
GO:0051764	actin crosslink formation	8	5	1.58	0.00977
GO:0035372	protein localization to microtubule	8	5	1.58	0.00977
GO:0035338	long-chain fatty-acyl-CoA biosynthetic process	8	5	1.58	0.00977
GO:0061081	positive regulation of myeloid leukocyte cytokine production involved in immune response	8	5	1.58	0.00977
GO:0042996	regulation of Golgi to plasma membrane protein transport	8	5	1.58	0.00977
GO:1903944	negative regulation of hepatocyte apoptotic process	8	5	1.58	0.00977
GO:2000424	positive regulation of eosinophil chemotaxis	8	5	1.58	0.00977
GO:0036090	cleavage furrow ingression	8	5	1.58	0.00977
GO:0090042	tubulin deacetylation	8	5	1.58	0.00977
GO:2000211	regulation of glutamate metabolic process	8	5	1.58	0.00977
GO:1901018	positive regulation of potassium ion transmembrane transporter activity	8	5	1.58	0.00977
GO:0051044	positive regulation of membrane protein ectodomain proteolysis	8	5	1.58	0.00977
GO:1904464	regulation of matrix metallopeptidase secretion	8	5	1.58	0.00977
GO:0071286	cellular response to magnesium ion	8	5	1.58	0.00977
GO:0071205	protein localization to juxtaparanode region of axon	8	5	1.58	0.00977
GO:0045616	regulation of keratinocyte differentiation	8	5	1.58	0.00977
GO:0090163	establishment of epithelial cell planar polarity	8	5	1.58	0.00977
GO:1901163	regulation of trophoblast cell migration	8	5	1.58	0.00977
GO:2001046	positive regulation of integrin-mediated signaling pathway	8	5	1.58	0.00977
GO:0060444	branching involved in mammary gland duct morphogenesis	8	5	1.58	0.00977
GO:1901224	positive regulation of NIK/NF-kappaB signaling	8	5	1.58	0.00977
GO:0001755	neural crest cell migration	8	5	1.58	0.00977
GO:0046885	regulation of hormone biosynthetic process	27	11	5.33	0.00981
GO:0051224	negative regulation of protein transport	30	15	5.92	0.00989
GO:0035023	regulation of Rho protein signal transduction	22	12	4.34	0.00993
GO:0015849	organic acid transport	205	75	40.44	0.00998
GO:0010639	negative regulation of organelle organization	135	41	26.63	0.00999

## Sheet: Ov_W_vs_G
GO.ID (down-regulated in G compared to W)	Term	Annotated	Significant	Expected	elimFisher				GO.ID (up-regulated in G compared to W)	Term	Annotated	Significant	Expected	elimFisher
GO:0014068	positive regulation of phosphatidylinositol 3-kinase signaling	38	28	8.6	3.2e-11				GO:0035814	negative regulation of renal sodium excretion	28	19	2.93	5.9e-13
GO:0040011	locomotion	899	384	203.43	1.9e-10				GO:0008152	metabolic process	7209	838	755.46	3.8e-05
GO:0007156	homophilic cell adhesion via plasma membrane adhesion molecules	42	29	9.5	5.6e-09				GO:0009987	cellular process	10685	1167	1119.72	4.1e-05
GO:0007274	neuromuscular synaptic transmission	47	29	10.64	9.7e-09				GO:0035336	long-chain fatty-acyl-CoA metabolic process	25	10	2.62	0.00011
GO:0051093	negative regulation of developmental process	307	145	69.47	1.4e-08				GO:0008611	ether lipid biosynthetic process	28	10	2.93	0.00034
GO:0043525	positive regulation of neuron apoptotic process	29	21	6.56	1.6e-08				GO:0018960	4-nitrophenol metabolic process	5	4	0.52	0.00055
GO:0051241	negative regulation of multicellular organismal process	388	166	87.8	3.1e-08				GO:0035002	liquid clearance, open tracheal system	17	7	1.78	0.00103
GO:0007528	neuromuscular junction development	135	66	30.55	3.7e-08				GO:0006068	ethanol catabolic process	9	5	0.94	0.0011
GO:0006355	regulation of transcription, DNA-templated	576	188	130.34	1e-07				GO:0052646	alditol phosphate metabolic process	9	5	0.94	0.0011
GO:0048172	regulation of short-term neuronal synaptic plasticity	19	15	4.3	3e-07				GO:0033076	isoquinoline alkaloid metabolic process	6	4	0.63	0.00151
GO:0071260	cellular response to mechanical stimulus	56	30	12.67	4.5e-07				GO:1902856	negative regulation of non-motile cilium assembly	10	5	1.05	0.00201
GO:0007157	heterophilic cell-cell adhesion via plasma membrane cell adhesion molecules	31	20	7.01	7.1e-07				GO:0010345	suberin biosynthetic process	15	6	1.57	0.00284
GO:0050729	positive regulation of inflammatory response	36	22	8.15	7.7e-07				GO:0042197	halogenated hydrocarbon metabolic process	7	4	0.73	0.00324
GO:0030335	positive regulation of cell migration	229	107	51.82	8.4e-07				GO:0045899	positive regulation of RNA polymerase II transcription preinitiation complex assembly	7	4	0.73	0.00324
GO:0018105	peptidyl-serine phosphorylation	63	32	14.26	9.1e-07				GO:0010188	response to microbial phytotoxin	7	4	0.73	0.00324
GO:0043001	Golgi to plasma membrane protein transport	35	21	7.92	2.1e-06				GO:0006000	fructose metabolic process	11	5	1.15	0.00337
GO:0018107	peptidyl-threonine phosphorylation	46	25	10.41	2.9e-06				GO:0010025	wax biosynthetic process	26	8	2.72	0.00395
GO:0032331	negative regulation of chondrocyte differentiation	11	10	2.49	3e-06				GO:0002479	antigen processing and presentation of exogenous peptide antigen via MHC class I, TAP-dependent	26	8	2.72	0.00395
GO:0035176	social behavior	60	30	13.58	3e-06				GO:0010753	positive regulation of cGMP-mediated signaling	16	6	1.68	0.00415
GO:0046627	negative regulation of insulin receptor signaling pathway	19	14	4.3	3.2e-06				GO:0070542	response to fatty acid	56	13	5.87	0.00444
GO:0048168	regulation of neuronal synaptic plasticity	55	35	12.45	3.6e-06				GO:0071616	acyl-CoA biosynthetic process	76	16	7.96	0.00481
GO:0048146	positive regulation of fibroblast proliferation	47	25	10.64	4.8e-06				GO:0006633	fatty acid biosynthetic process	51	12	5.34	0.00549
GO:0007411	axon guidance	50	26	11.31	5.5e-06				GO:1903538	regulation of meiotic cell cycle process involved in oocyte maturation	17	6	1.78	0.00585
GO:0032989	cellular component morphogenesis	387	164	87.57	5.7e-06				GO:0042811	pheromone biosynthetic process	17	6	1.78	0.00585
GO:0007631	feeding behavior	96	52	21.72	5.8e-06				GO:0009072	aromatic amino acid family metabolic process	17	6	1.78	0.00585
GO:0007628	adult walking behavior	42	23	9.5	6.1e-06				GO:0042574	retinal metabolic process	8	4	0.84	0.00594
GO:0035023	regulation of Rho protein signal transduction	22	15	4.98	6.6e-06				GO:2000224	regulation of testosterone biosynthetic process	8	4	0.84	0.00594
GO:0042325	regulation of phosphorylation	489	185	110.65	6.7e-06				GO:0030433	ubiquitin-dependent ERAD pathway	29	8	3.04	0.00818
GO:0051893	regulation of focal adhesion assembly	37	21	8.37	7.2e-06				GO:0030590	first cell cycle pseudocleavage	5	3	0.52	0.00976
GO:0030010	establishment of cell polarity	131	52	29.64	7.9e-06				GO:0009821	alkaloid biosynthetic process	5	3	0.52	0.00976
GO:0030182	neuron differentiation	344	153	77.84	8.3e-06				GO:0001694	histamine biosynthetic process	5	3	0.52	0.00976
GO:0072659	protein localization to plasma membrane	152	73	34.39	9e-06				GO:0000022	mitotic spindle elongation	5	3	0.52	0.00976
GO:0007173	epidermal growth factor receptor signaling pathway	61	32	13.8	1e-05				GO:0051343	positive regulation of cyclic-nucleotide phosphodiesterase activity	5	3	0.52	0.00976
GO:0007009	plasma membrane organization	66	31	14.93	1.1e-05				GO:0038095	Fc-epsilon receptor signaling pathway	9	4	0.94	0.00981
GO:0008217	regulation of blood pressure	75	38	16.97	1.1e-05
GO:0045214	sarcomere organization	38	25	8.6	1.1e-05
GO:0007416	synapse assembly	82	46	18.56	1.4e-05
GO:0007417	central nervous system development	260	121	58.83	1.4e-05
GO:2000811	negative regulation of anoikis	12	10	2.72	1.4e-05
GO:0010613	positive regulation of cardiac muscle hypertrophy	33	19	7.47	1.5e-05
GO:0007186	G protein-coupled receptor signaling pathway	211	103	47.75	1.5e-05
GO:2000243	positive regulation of reproductive process	137	53	31	1.6e-05
GO:0048646	anatomical structure formation involved in morphogenesis	399	172	90.29	1.6e-05
GO:0043627	response to estrogen	98	41	22.18	1.6e-05
GO:0007589	body fluid secretion	47	24	10.64	1.9e-05
GO:0002026	regulation of the force of heart contraction	21	14	4.75	2e-05
GO:1903078	positive regulation of protein localization to plasma membrane	19	13	4.3	2.7e-05
GO:0051491	positive regulation of filopodium assembly	34	19	7.69	2.7e-05
GO:0071407	cellular response to organic cyclic compound	266	104	60.19	2.8e-05
GO:0042060	wound healing	135	60	30.55	2.9e-05
GO:1902305	regulation of sodium ion transmembrane transport	38	23	8.6	3e-05
GO:0050803	regulation of synapse structure or activity	125	60	28.29	3.8e-05
GO:0010634	positive regulation of epithelial cell migration	102	46	23.08	3.9e-05
GO:0030322	stabilization of membrane potential	15	11	3.39	4.2e-05
GO:0010596	negative regulation of endothelial cell migration	15	11	3.39	4.2e-05
GO:0042100	B cell proliferation	15	11	3.39	4.2e-05
GO:0019228	neuronal action potential	22	14	4.98	4.4e-05
GO:0043051	regulation of pharyngeal pumping	27	16	6.11	4.4e-05
GO:0010812	negative regulation of cell-substrate adhesion	27	16	6.11	4.4e-05
GO:0022612	gland morphogenesis	35	19	7.92	4.6e-05
GO:0048041	focal adhesion assembly	46	29	10.41	4.7e-05
GO:1901509	regulation of endothelial tube morphogenesis	9	8	2.04	4.9e-05
GO:1904193	negative regulation of cholangiocyte apoptotic process	9	8	2.04	4.9e-05
GO:0002053	positive regulation of mesenchymal cell proliferation	13	10	2.94	5e-05
GO:0045725	positive regulation of glycogen biosynthetic process	13	10	2.94	5e-05
GO:0070374	positive regulation of ERK1 and ERK2 cascade	38	20	8.6	5.3e-05
GO:0001934	positive regulation of protein phosphorylation	158	66	35.75	5.3e-05
GO:0033363	secretory granule organization	11	9	2.49	5.4e-05
GO:0010460	positive regulation of heart rate	11	9	2.49	5.4e-05
GO:0006898	receptor-mediated endocytosis	141	64	31.91	5.7e-05
GO:0044351	macropinocytosis	20	13	4.53	6e-05
GO:0018149	peptide cross-linking	20	13	4.53	6e-05
GO:0017158	regulation of calcium ion-dependent exocytosis	20	13	4.53	6e-05
GO:0050905	neuromuscular process	49	27	11.09	6.1e-05
GO:0071396	cellular response to lipid	244	97	55.21	6.3e-05
GO:0046579	positive regulation of Ras protein signal transduction	25	15	5.66	6.3e-05
GO:1904646	cellular response to amyloid-beta	44	22	9.96	6.3e-05
GO:0051239	regulation of multicellular organismal process	1150	464	260.22	6.3e-05
GO:0031960	response to corticosteroid	95	43	21.5	7.7e-05
GO:0007635	chemosensory behavior	40	26	9.05	7.9e-05
GO:0007188	adenylate cyclase-modulating G protein-coupled receptor signaling pathway	28	16	6.34	8.1e-05
GO:0014059	regulation of dopamine secretion	28	16	6.34	8.1e-05
GO:0032502	developmental process	2781	936	629.29	8.1e-05
GO:0001523	retinoid metabolic process	39	20	8.82	8.5e-05
GO:0051492	regulation of stress fiber assembly	23	14	5.2	8.9e-05
GO:0009967	positive regulation of signal transduction	558	216	126.26	8.9e-05
GO:0045807	positive regulation of endocytosis	106	47	23.99	9.2e-05
GO:0045785	positive regulation of cell adhesion	125	57	28.29	9.2e-05
GO:0006937	regulation of muscle contraction	122	67	27.61	9.6e-05
GO:0014823	response to activity	63	28	14.26	9.8e-05
GO:1903779	regulation of cardiac conduction	34	18	7.69	0.00011
GO:0008544	epidermis development	82	37	18.56	0.00012
GO:0050806	positive regulation of synaptic transmission	104	57	23.53	0.00012
GO:0055074	calcium ion homeostasis	145	67	32.81	0.00013
GO:1904637	cellular response to ionomycin	6	6	1.36	0.00013
GO:2001140	positive regulation of phospholipid transport	6	6	1.36	0.00013
GO:0014889	muscle atrophy	6	6	1.36	0.00013
GO:0030007	cellular potassium ion homeostasis	14	10	3.17	0.00014
GO:0043113	receptor clustering	58	26	13.12	0.00015
GO:0030198	extracellular matrix organization	126	59	28.51	0.00015
GO:0046928	regulation of neurotransmitter secretion	69	34	15.61	0.00016
GO:0045216	cell-cell junction organization	125	54	28.29	0.00016
GO:0010976	positive regulation of neuron projection development	32	17	7.24	0.00017
GO:0007200	phospholipase C-activating G protein-coupled receptor signaling pathway	12	9	2.72	0.00017
GO:0043931	ossification involved in bone maturation	12	9	2.72	0.00017
GO:0030501	positive regulation of bone mineralization	19	12	4.3	0.00018
GO:0043267	negative regulation of potassium ion transport	19	12	4.3	0.00018
GO:0030167	proteoglycan catabolic process	8	7	1.81	0.00019
GO:1903944	negative regulation of hepatocyte apoptotic process	8	7	1.81	0.00019
GO:0048483	autonomic nervous system development	8	7	1.81	0.00019
GO:0030656	regulation of vitamin metabolic process	8	7	1.81	0.00019
GO:1902842	negative regulation of netrin-activated signaling pathway	8	7	1.81	0.00019
GO:0060298	positive regulation of sarcomere organization	8	7	1.81	0.00019
GO:0048790	maintenance of presynaptic active zone structure	10	8	2.26	0.0002
GO:0030199	collagen fibril organization	41	20	9.28	0.00021
GO:0048639	positive regulation of developmental growth	118	49	26.7	0.00022
GO:0051240	positive regulation of multicellular organismal process	512	210	115.86	0.00022
GO:0055117	regulation of cardiac muscle contraction	38	22	8.6	0.00024
GO:0001662	behavioral fear response	17	11	3.85	0.00024
GO:0046326	positive regulation of glucose import	17	11	3.85	0.00024
GO:0022602	ovulation cycle process	17	11	3.85	0.00024
GO:0007626	locomotory behavior	167	85	37.79	0.00025
GO:0050673	epithelial cell proliferation	134	67	30.32	0.00027
GO:0009887	animal organ morphogenesis	358	160	81.01	0.00028
GO:0008284	positive regulation of cell population proliferation	165	82	37.34	0.00028
GO:0048814	regulation of dendrite morphogenesis	36	18	8.15	0.00029
GO:0030154	cell differentiation	1528	553	345.76	0.00029
GO:0009593	detection of chemical stimulus	31	19	7.01	0.0003
GO:0050804	modulation of chemical synaptic transmission	296	146	66.98	0.0003
GO:0008038	neuron recognition	25	14	5.66	0.0003
GO:0050870	positive regulation of T cell activation	42	20	9.5	0.00031
GO:1900746	regulation of vascular endothelial growth factor signaling pathway	15	10	3.39	0.00033
GO:0010894	negative regulation of steroid biosynthetic process	15	10	3.39	0.00033
GO:0042130	negative regulation of T cell proliferation	15	10	3.39	0.00033
GO:0003151	outflow tract morphogenesis	20	12	4.53	0.00035
GO:1902170	cellular response to reactive nitrogen species	20	12	4.53	0.00035
GO:0007229	integrin-mediated signaling pathway	20	12	4.53	0.00035
GO:0010888	negative regulation of lipid storage	20	12	4.53	0.00035
GO:0051928	positive regulation of calcium ion transport	37	21	8.37	0.00035
GO:0045745	positive regulation of G protein-coupled receptor signaling pathway	28	15	6.34	0.00036
GO:0060291	long-term synaptic potentiation	56	31	12.67	0.00038
GO:0045444	fat cell differentiation	94	39	21.27	0.00039
GO:0001819	positive regulation of cytokine production	97	37	21.95	0.00039
GO:0045669	positive regulation of osteoblast differentiation	31	16	7.01	0.0004
GO:0006468	protein phosphorylation	498	194	112.69	0.00042
GO:0021537	telencephalon development	87	43	19.69	0.00042
GO:0090022	regulation of neutrophil chemotaxis	34	17	7.69	0.00043
GO:0050680	negative regulation of epithelial cell proliferation	32	20	7.24	0.00043
GO:0033627	cell adhesion mediated by integrin	43	22	9.73	0.00044
GO:0001558	regulation of cell growth	113	45	25.57	0.00044
GO:0043153	entrainment of circadian clock by photoperiod	23	13	5.2	0.00044
GO:0007215	glutamate receptor signaling pathway	23	13	5.2	0.00044
GO:0048661	positive regulation of smooth muscle cell proliferation	23	13	5.2	0.00044
GO:0048754	branching morphogenesis of an epithelial tube	52	27	11.77	0.00044
GO:0045822	negative regulation of heart contraction	13	9	2.94	0.00045
GO:0090311	regulation of protein deacetylation	13	9	2.94	0.00045
GO:0035295	tube development	355	159	80.33	0.00048
GO:0035270	endocrine system development	30	18	6.79	0.00049
GO:0032369	negative regulation of lipid transport	18	11	4.07	0.0005
GO:0007638	mechanosensory behavior	18	11	4.07	0.0005
GO:1903507	negative regulation of nucleic acid-templated transcription	256	81	57.93	0.0005
GO:0030032	lamellipodium assembly	26	14	5.88	0.00052
GO:1901700	response to oxygen-containing compound	967	347	218.81	0.00052
GO:0002031	G protein-coupled receptor internalization	11	8	2.49	0.00058
GO:0035641	locomotory exploration behavior	11	8	2.49	0.00058
GO:0060412	ventricular septum morphogenesis	11	8	2.49	0.00058
GO:0051965	positive regulation of synapse assembly	29	15	6.56	0.00058
GO:0050768	negative regulation of neurogenesis	29	15	6.56	0.00058
GO:1990504	dense core granule exocytosis	5	5	1.13	0.00059
GO:0061091	regulation of phospholipid translocation	5	5	1.13	0.00059
GO:0055010	ventricular cardiac muscle tissue morphogenesis	5	5	1.13	0.00059
GO:0042062	long-term strengthening of neuromuscular junction	5	5	1.13	0.00059
GO:0019448	L-cysteine catabolic process	5	5	1.13	0.00059
GO:0090322	regulation of superoxide metabolic process	5	5	1.13	0.00059
GO:0048668	collateral sprouting	5	5	1.13	0.00059
GO:0071206	establishment of protein localization to juxtaparanode region of axon	5	5	1.13	0.00059
GO:0100001	regulation of skeletal muscle contraction by action potential	5	5	1.13	0.00059
GO:0062014	negative regulation of small molecule metabolic process	66	35	14.93	0.0006
GO:0019233	sensory perception of pain	50	25	11.31	0.00061
GO:0035264	multicellular organism growth	93	40	21.04	0.00062
GO:0042659	regulation of cell fate specification	32	16	7.24	0.00063
GO:0046716	muscle cell cellular homeostasis	32	16	7.24	0.00063
GO:0002092	positive regulation of receptor internalization	21	12	4.75	0.00065
GO:0032222	regulation of synaptic transmission, cholinergic	21	12	4.75	0.00065
GO:0045670	regulation of osteoclast differentiation	21	12	4.75	0.00065
GO:0046620	regulation of organ growth	47	21	10.64	0.00065
GO:0035774	positive regulation of insulin secretion involved in cellular response to glucose stimulus	35	17	7.92	0.00065
GO:0021766	hippocampus development	38	18	8.6	0.00067
GO:0045475	locomotor rhythm	38	18	8.6	0.00067
GO:2000177	regulation of neural precursor cell proliferation	38	18	8.6	0.00067
GO:0097061	dendritic spine organization	41	19	9.28	0.00067
GO:0010720	positive regulation of cell development	85	37	19.23	0.00068
GO:0060042	retina morphogenesis in camera-type eye	29	17	6.56	0.00069
GO:0002011	morphogenesis of an epithelial sheet	24	15	5.43	0.00069
GO:0019991	septate junction assembly	9	7	2.04	0.0007
GO:0043406	positive regulation of MAP kinase activity	9	7	2.04	0.0007
GO:2000292	regulation of defecation	9	7	2.04	0.0007
GO:0010839	negative regulation of keratinocyte proliferation	9	7	2.04	0.0007
GO:0030950	establishment or maintenance of actin cytoskeleton polarity	9	7	2.04	0.0007
GO:0051092	positive regulation of NF-kappaB transcription factor activity	9	7	2.04	0.0007
GO:0014061	regulation of norepinephrine secretion	9	7	2.04	0.0007
GO:0014015	positive regulation of gliogenesis	9	7	2.04	0.0007
GO:0090342	regulation of cell aging	16	10	3.62	0.00071
GO:0031630	regulation of synaptic vesicle fusion to presynaptic active zone membrane	7	6	1.58	0.00075
GO:0014745	negative regulation of muscle adaptation	7	6	1.58	0.00075
GO:0051946	regulation of glutamate uptake involved in transmission of nerve impulse	7	6	1.58	0.00075
GO:0099624	atrial cardiac muscle cell membrane repolarization	7	6	1.58	0.00075
GO:0010754	negative regulation of cGMP-mediated signaling	7	6	1.58	0.00075
GO:0010710	regulation of collagen catabolic process	7	6	1.58	0.00075
GO:1903115	regulation of actin filament-based movement	24	13	5.43	0.00077
GO:0001938	positive regulation of endothelial cell proliferation	24	13	5.43	0.00077
GO:0046580	negative regulation of Ras protein signal transduction	24	13	5.43	0.00077
GO:0090325	regulation of locomotion involved in locomotory behavior	24	13	5.43	0.00077
GO:0043270	positive regulation of ion transport	144	71	32.58	0.00079
GO:0016477	cell migration	439	194	99.34	0.0008
GO:2000242	negative regulation of reproductive process	72	32	16.29	0.00082
GO:0048638	regulation of developmental growth	209	91	47.29	0.00082
GO:0001745	compound eye morphogenesis	54	23	12.22	0.00084
GO:0007519	skeletal muscle tissue development	54	23	12.22	0.00084
GO:0030856	regulation of epithelial cell differentiation	51	22	11.54	0.00088
GO:0042044	fluid transport	51	22	11.54	0.00088
GO:0050766	positive regulation of phagocytosis	30	15	6.79	0.00092
GO:0048169	regulation of long-term neuronal synaptic plasticity	30	15	6.79	0.00092
GO:0045597	positive regulation of cell differentiation	233	107	52.72	0.00093
GO:1903978	regulation of microglial cell activation	19	11	4.3	0.00094
GO:1904385	cellular response to angiotensin	19	11	4.3	0.00094
GO:1904262	negative regulation of TORC1 signaling	19	11	4.3	0.00094
GO:2000300	regulation of synaptic vesicle exocytosis	45	20	10.18	0.00095
GO:0051899	membrane depolarization	54	26	12.22	0.00095
GO:1901655	cellular response to ketone	86	36	19.46	0.00095
GO:0042098	T cell proliferation	54	28	12.22	0.00095
GO:0016525	negative regulation of angiogenesis	33	16	7.47	0.00096
GO:0030593	neutrophil chemotaxis	48	26	10.86	0.00097
GO:0051897	positive regulation of protein kinase B signaling	36	17	8.15	0.00098
GO:0040028	regulation of vulval development	36	17	8.15	0.00098
GO:0001709	cell fate determination	39	18	8.82	0.00098
GO:1901388	regulation of transforming growth factor beta activation	14	9	3.17	0.001
GO:0045663	positive regulation of myoblast differentiation	14	9	3.17	0.001
GO:0050922	negative regulation of chemotaxis	14	9	3.17	0.001
GO:0007276	gamete generation	270	90	61.1	0.001
GO:0002684	positive regulation of immune system process	277	107	62.68	0.001
GO:0045165	cell fate commitment	121	55	27.38	0.0011
GO:0009886	post-embryonic animal morphogenesis	77	33	17.42	0.00112
GO:0035633	maintenance of blood-brain barrier	22	12	4.98	0.00113
GO:0048592	eye morphogenesis	108	53	24.44	0.00117
GO:0006835	dicarboxylic acid transport	59	28	13.35	0.00117
GO:0043542	endothelial cell migration	87	45	19.69	0.00123
GO:0014070	response to organic cyclic compound	642	238	145.27	0.00125
GO:0048511	rhythmic process	177	80	40.05	0.00125
GO:0043052	thermotaxis	25	13	5.66	0.00127
GO:0030166	proteoglycan biosynthetic process	25	13	5.66	0.00127
GO:0021545	cranial nerve development	25	13	5.66	0.00127
GO:0048701	embryonic cranial skeleton morphogenesis	25	13	5.66	0.00127
GO:0045922	negative regulation of fatty acid metabolic process	25	13	5.66	0.00127
GO:0055082	cellular chemical homeostasis	338	147	76.48	0.0013
GO:0001763	morphogenesis of a branching structure	69	37	15.61	0.00131
GO:0022603	regulation of anatomical structure morphogenesis	320	137	72.41	0.00132
GO:0007015	actin filament organization	119	49	26.93	0.00135
GO:0007167	enzyme linked receptor protein signaling pathway	322	130	72.86	0.00135
GO:0007155	cell adhesion	376	183	85.08	0.00136
GO:0045995	regulation of embryonic development	72	28	16.29	0.00136
GO:0009581	detection of external stimulus	72	38	16.29	0.00136
GO:0009582	detection of abiotic stimulus	72	38	16.29	0.00136
GO:0060996	dendritic spine development	28	14	6.34	0.00136
GO:1904375	regulation of protein localization to cell periphery	50	28	11.31	0.00137
GO:0072089	stem cell proliferation	17	10	3.85	0.00137
GO:0007026	negative regulation of microtubule depolymerization	17	10	3.85	0.00137
GO:0021510	spinal cord development	17	10	3.85	0.00137
GO:0007620	copulation	17	10	3.85	0.00137
GO:0008542	visual learning	43	19	9.73	0.00137
GO:0086091	regulation of heart rate by cardiac conduction	12	8	2.72	0.00138
GO:0033198	response to ATP	12	8	2.72	0.00138
GO:0061180	mammary gland epithelium development	12	8	2.72	0.00138
GO:0090190	positive regulation of branching involved in ureteric bud morphogenesis	12	8	2.72	0.00138
GO:0019747	regulation of isoprenoid metabolic process	12	8	2.72	0.00138
GO:0014902	myotube differentiation	42	22	9.5	0.00139
GO:0007340	acrosome reaction	31	15	7.01	0.00142
GO:0043154	negative regulation of cysteine-type endopeptidase activity involved in apoptotic process	31	15	7.01	0.00142
GO:0021987	cerebral cortex development	31	15	7.01	0.00142
GO:0031099	regeneration	34	16	7.69	0.00144
GO:0002064	epithelial cell development	142	48	32.13	0.00146
GO:0071417	cellular response to organonitrogen compound	332	131	75.13	0.00148
GO:0050808	synapse organization	273	124	61.77	0.00149
GO:0032101	regulation of response to external stimulus	368	139	83.27	0.00152
GO:0007596	blood coagulation	56	23	12.67	0.00152
GO:0043010	camera-type eye development	82	39	18.56	0.00154
GO:1903532	positive regulation of secretion by cell	205	92	46.39	0.00155
GO:0048469	cell maturation	93	34	21.04	0.00158
GO:0051591	response to cAMP	76	29	17.2	0.00159
GO:0070633	transepithelial transport	66	26	14.93	0.0016
GO:1902930	regulation of alcohol biosynthetic process	53	22	11.99	0.00162
GO:0001894	tissue homeostasis	72	33	16.29	0.00166
GO:0031579	membrane raft organization	20	11	4.53	0.00167
GO:0010763	positive regulation of fibroblast migration	20	11	4.53	0.00167
GO:0007615	anesthesia-resistant memory	20	11	4.53	0.00167
GO:0050954	sensory perception of mechanical stimulus	20	11	4.53	0.00167
GO:0031128	developmental induction	20	11	4.53	0.00167
GO:0042472	inner ear morphogenesis	20	11	4.53	0.00167
GO:0036293	response to decreased oxygen levels	125	43	28.29	0.00171
GO:0050805	negative regulation of synaptic transmission	84	41	19.01	0.00171
GO:0001678	cellular glucose homeostasis	95	41	21.5	0.00178
GO:0060562	epithelial tube morphogenesis	137	66	31	0.0018
GO:0019932	second-messenger-mediated signaling	84	45	19.01	0.00184
GO:0035994	response to muscle stretch	29	17	6.56	0.00186
GO:0022416	chaeta development	10	7	2.26	0.00188
GO:0003179	heart valve morphogenesis	10	7	2.26	0.00188
GO:0007218	neuropeptide signaling pathway	10	7	2.26	0.00188
GO:0060307	regulation of ventricular cardiac muscle cell membrane repolarization	10	7	2.26	0.00188
GO:0043536	positive regulation of blood vessel endothelial cell migration	23	12	5.2	0.00188
GO:0033674	positive regulation of kinase activity	99	44	22.4	0.0019
GO:0034599	cellular response to oxidative stress	87	32	19.69	0.00191
GO:0033002	muscle cell proliferation	64	31	14.48	0.00192
GO:0050778	positive regulation of immune response	151	50	34.17	0.00194
GO:0030500	regulation of bone mineralization	34	21	7.69	0.00195
GO:0032350	regulation of hormone metabolic process	52	25	11.77	0.00195
GO:0048839	inner ear development	35	20	7.92	0.00196
GO:0006940	regulation of smooth muscle contraction	48	23	10.86	0.00196
GO:0051602	response to electrical stimulus	41	18	9.28	0.00199
GO:0086065	cell communication involved in cardiac conduction	15	9	3.39	0.00199
GO:0002686	negative regulation of leukocyte migration	15	9	3.39	0.00199
GO:0048538	thymus development	15	9	3.39	0.00199
GO:0060456	positive regulation of digestive system process	15	9	3.39	0.00199
GO:0030902	hindbrain development	57	23	12.9	0.00201
GO:0006884	cell volume homeostasis	26	13	5.88	0.00202
GO:0042220	response to cocaine	26	13	5.88	0.00202
GO:0070555	response to interleukin-1	58	27	13.12	0.00204
GO:0048565	digestive tract development	38	17	8.6	0.00206
GO:0031333	negative regulation of protein-containing complex assembly	38	17	8.6	0.00206
GO:0007601	visual perception	40	21	9.05	0.00206
GO:0003073	regulation of systemic arterial blood pressure	29	14	6.56	0.00209
GO:0006874	cellular calcium ion homeostasis	139	61	31.45	0.00211
GO:0090276	regulation of peptide hormone secretion	113	51	25.57	0.00214
GO:0002456	T cell mediated immunity	54	22	12.22	0.00216
GO:0009749	response to glucose	106	44	23.99	0.00229
GO:0035418	protein localization to synapse	51	21	11.54	0.00231
GO:0043087	regulation of GTPase activity	51	21	11.54	0.00231
GO:0120036	plasma membrane bounded cell projection organization	473	194	107.03	0.00236
GO:0009952	anterior/posterior pattern specification	71	27	16.07	0.00241
GO:0048266	behavioral response to pain	17	12	3.85	0.00242
GO:0034616	response to laminar fluid shear stress	8	6	1.81	0.00244
GO:0030049	muscle filament sliding	8	6	1.81	0.00244
GO:0035883	enteroendocrine cell differentiation	8	6	1.81	0.00244
GO:0055119	relaxation of cardiac muscle	8	6	1.81	0.00244
GO:2000424	positive regulation of eosinophil chemotaxis	8	6	1.81	0.00244
GO:2000108	positive regulation of leukocyte apoptotic process	8	6	1.81	0.00244
GO:0007202	activation of phospholipase C activity	8	6	1.81	0.00244
GO:0009449	gamma-aminobutyric acid biosynthetic process	8	6	1.81	0.00244
GO:0010882	regulation of cardiac muscle contraction by calcium ion signaling	8	6	1.81	0.00244
GO:0010561	negative regulation of glycoprotein biosynthetic process	8	6	1.81	0.00244
GO:0036376	sodium ion export across plasma membrane	8	6	1.81	0.00244
GO:0016036	cellular response to phosphate starvation	8	6	1.81	0.00244
GO:0001702	gastrulation with mouth forming second	18	10	4.07	0.00246
GO:0110110	positive regulation of animal organ morphogenesis	18	10	4.07	0.00246
GO:0033605	positive regulation of catecholamine secretion	18	10	4.07	0.00246
GO:1900454	positive regulation of long-term synaptic depression	18	10	4.07	0.00246
GO:1900273	positive regulation of long-term synaptic potentiation	18	10	4.07	0.00246
GO:0002252	immune effector process	191	79	43.22	0.0025
GO:0098609	cell-cell adhesion	242	117	54.76	0.00257
GO:0051094	positive regulation of developmental process	472	203	106.8	0.00257
GO:0035108	limb morphogenesis	17	12	3.85	0.0026
GO:0003401	axis elongation	10	9	2.26	0.0026
GO:0046685	response to arsenic-containing substance	58	23	13.12	0.00263
GO:1901701	cellular response to oxygen-containing compound	581	216	131.47	0.00265
GO:0007610	behavior	541	242	122.42	0.00266
GO:0060284	regulation of cell development	154	70	34.85	0.00272
GO:0000165	MAPK cascade	155	69	35.07	0.00272
GO:0090288	negative regulation of cellular response to growth factor stimulus	27	16	6.11	0.00276
GO:0014910	regulation of smooth muscle cell migration	28	16	6.34	0.00276
GO:0042594	response to starvation	136	49	30.77	0.00277
GO:0060080	inhibitory postsynaptic potential	21	11	4.75	0.00279
GO:0008285	negative regulation of cell population proliferation	138	65	31.23	0.00279
GO:0050953	sensory perception of light stimulus	46	26	10.41	0.00282
GO:0048521	negative regulation of behavior	12	10	2.72	0.00286
GO:0009954	proximal/distal pattern formation	6	5	1.36	0.00288
GO:2001113	negative regulation of cellular response to hepatocyte growth factor stimulus	6	5	1.36	0.00288
GO:0060602	branch elongation of an epithelium	6	5	1.36	0.00288
GO:0000052	citrulline metabolic process	6	5	1.36	0.00288
GO:1902083	negative regulation of peptidyl-cysteine S-nitrosylation	6	5	1.36	0.00288
GO:0030241	skeletal muscle myosin thick filament assembly	6	5	1.36	0.00288
GO:0072243	metanephric nephron epithelium development	6	5	1.36	0.00288
GO:1903999	negative regulation of eating behavior	6	5	1.36	0.00288
GO:0032289	central nervous system myelin formation	6	5	1.36	0.00288
GO:0035995	detection of muscle stretch	6	5	1.36	0.00288
GO:0043114	regulation of vascular permeability	6	5	1.36	0.00288
GO:1902203	negative regulation of hepatocyte growth factor receptor signaling pathway	6	5	1.36	0.00288
GO:2000479	regulation of cAMP-dependent protein kinase activity	6	5	1.36	0.00288
GO:0036032	neural crest cell delamination	6	5	1.36	0.00288
GO:1902617	response to fluoride	6	5	1.36	0.00288
GO:1901382	regulation of chorionic trophoblast cell proliferation	6	5	1.36	0.00288
GO:0071245	cellular response to carbon monoxide	6	5	1.36	0.00288
GO:0050912	detection of chemical stimulus involved in sensory perception of taste	6	5	1.36	0.00288
GO:0060453	regulation of gastric acid secretion	6	5	1.36	0.00288
GO:0051481	negative regulation of cytosolic calcium ion concentration	6	5	1.36	0.00288
GO:0030326	embryonic limb morphogenesis	13	8	2.94	0.00289
GO:1903997	positive regulation of non-membrane spanning protein tyrosine kinase activity	13	8	2.94	0.00289
GO:0090328	regulation of olfactory learning	13	8	2.94	0.00289
GO:0032941	secretion by tissue	13	8	2.94	0.00289
GO:0051402	neuron apoptotic process	91	45	20.59	0.0029
GO:1901216	positive regulation of neuron death	62	36	14.03	0.00291
GO:0002695	negative regulation of leukocyte activation	39	22	8.82	0.00293
GO:0046777	protein autophosphorylation	48	23	10.86	0.00295
GO:0008361	regulation of cell size	78	34	17.65	0.00296
GO:0050867	positive regulation of cell activation	69	33	15.61	0.00298
GO:2001237	negative regulation of extrinsic apoptotic signaling pathway	24	12	5.43	0.00299
GO:2000249	regulation of actin cytoskeleton reorganization	24	12	5.43	0.00299
GO:0050919	negative chemotaxis	24	12	5.43	0.00299
GO:0032024	positive regulation of insulin secretion	62	30	14.03	0.003
GO:0050770	regulation of axonogenesis	36	16	8.15	0.003
GO:0051348	negative regulation of transferase activity	66	29	14.93	0.003
GO:0071375	cellular response to peptide hormone stimulus	165	66	37.34	0.00302
GO:0140253	cell-cell fusion	38	20	8.6	0.00304
GO:0030317	flagellated sperm motility	52	21	11.77	0.00306
GO:0007498	mesoderm development	52	21	11.77	0.00306
GO:0042743	hydrogen peroxide metabolic process	33	15	7.47	0.00308
GO:0034446	substrate adhesion-dependent cell spreading	33	15	7.47	0.00308
GO:0086003	cardiac muscle cell contraction	27	13	6.11	0.00309
GO:0043312	neutrophil degranulation	30	14	6.79	0.00311
GO:0002224	toll-like receptor signaling pathway	30	14	6.79	0.00311
GO:0010717	regulation of epithelial to mesenchymal transition	30	14	6.79	0.00311
GO:0072359	circulatory system development	270	109	61.1	0.00322
GO:0043409	negative regulation of MAPK cascade	59	23	13.35	0.0034
GO:0002699	positive regulation of immune effector process	59	23	13.35	0.0034
GO:0040012	regulation of locomotion	392	179	88.7	0.00344
GO:0048667	cell morphogenesis involved in neuron differentiation	167	74	37.79	0.00349
GO:0060541	respiratory system development	97	34	21.95	0.00351
GO:0035019	somatic stem cell population maintenance	46	19	10.41	0.00352
GO:0040018	positive regulation of multicellular organism growth	46	19	10.41	0.00352
GO:0097306	cellular response to alcohol	90	32	20.37	0.00354
GO:0031532	actin cytoskeleton reorganization	40	21	9.05	0.00358
GO:0048598	embryonic morphogenesis	188	81	42.54	0.00358
GO:0031623	receptor internalization	70	33	15.84	0.00361
GO:0046689	response to mercury ion	16	9	3.62	0.00365
GO:0030644	cellular chloride ion homeostasis	16	9	3.62	0.00365
GO:1904000	positive regulation of eating behavior	16	9	3.62	0.00365
GO:0014054	positive regulation of gamma-aminobutyric acid secretion	16	9	3.62	0.00365
GO:0090303	positive regulation of wound healing	16	9	3.62	0.00365
GO:0042267	natural killer cell mediated cytotoxicity	16	9	3.62	0.00365
GO:0022407	regulation of cell-cell adhesion	144	67	32.58	0.00367
GO:0043122	regulation of I-kappaB kinase/NF-kappaB signaling	56	22	12.67	0.0037
GO:1904063	negative regulation of cation transmembrane transport	43	18	9.73	0.00375
GO:0051707	response to other organism	448	147	101.37	0.0038
GO:0016485	protein processing	87	31	19.69	0.0039
GO:0035282	segmentation	49	23	11.09	0.00391
GO:0007160	cell-matrix adhesion	77	48	17.42	0.00392
GO:0043473	pigmentation	123	45	27.83	0.00401
GO:0002819	regulation of adaptive immune response	53	21	11.99	0.00401
GO:1990830	cellular response to leukemia inhibitory factor	112	38	25.34	0.00401
GO:0001775	cell activation	267	118	60.42	0.00405
GO:0031111	negative regulation of microtubule polymerization or depolymerization	28	17	6.34	0.0041
GO:0010715	regulation of extracellular matrix disassembly	19	10	4.3	0.00415
GO:0010745	negative regulation of macrophage derived foam cell differentiation	19	10	4.3	0.00415
GO:0051967	negative regulation of synaptic transmission, glutamatergic	11	7	2.49	0.00415
GO:0032353	negative regulation of hormone biosynthetic process	11	7	2.49	0.00415
GO:2000050	regulation of non-canonical Wnt signaling pathway	11	7	2.49	0.00415
GO:1900223	positive regulation of amyloid-beta clearance	11	7	2.49	0.00415
GO:0007343	egg activation	11	7	2.49	0.00415
GO:0048854	brain morphogenesis	11	7	2.49	0.00415
GO:0002691	regulation of cellular extravasation	11	7	2.49	0.00415
GO:0080154	regulation of fertilization	11	7	2.49	0.00415
GO:0050908	detection of light stimulus involved in visual perception	11	7	2.49	0.00415
GO:1901741	positive regulation of myoblast fusion	11	7	2.49	0.00415
GO:0050829	defense response to Gram-negative bacterium	70	26	15.84	0.00417
GO:0099172	presynapse organization	37	16	8.37	0.00419
GO:0009266	response to temperature stimulus	155	61	35.07	0.00422
GO:0017038	protein import	98	34	22.18	0.00423
GO:0007444	imaginal disc development	59	26	13.35	0.00426
GO:0045834	positive regulation of lipid metabolic process	77	28	17.42	0.00428
GO:0048705	skeletal system morphogenesis	47	24	10.64	0.00435
GO:1901016	regulation of potassium ion transmembrane transporter activity	34	15	7.69	0.00437
GO:0120032	regulation of plasma membrane bounded cell projection assembly	129	52	29.19	0.00437
GO:0032228	regulation of synaptic transmission, GABAergic	34	18	7.69	0.00439
GO:0050879	multicellular organismal movement	27	16	6.11	0.0044
GO:0051954	positive regulation of amine transport	62	32	14.03	0.00442
GO:0060976	coronary vasculature development	22	11	4.98	0.00445
GO:0016056	rhodopsin mediated signaling pathway	22	11	4.98	0.00445
GO:0008582	regulation of synaptic assembly at neuromuscular junction	36	19	8.15	0.00445
GO:0051209	release of sequestered calcium ion into cytosol	46	25	10.41	0.00446
GO:0034101	erythrocyte homeostasis	51	24	11.54	0.0045
GO:0035094	response to nicotine	31	14	7.01	0.00451
GO:0002526	acute inflammatory response	31	14	7.01	0.00451
GO:0016055	Wnt signaling pathway	131	50	29.64	0.00451
GO:0031331	positive regulation of cellular catabolic process	198	61	44.8	0.00454
GO:0007097	nuclear migration	25	12	5.66	0.00458
GO:0046888	negative regulation of hormone secretion	28	13	6.34	0.00459
GO:0010977	negative regulation of neuron projection development	28	13	6.34	0.00459
GO:0120254	olefinic compound metabolic process	47	19	10.64	0.00468
GO:0045185	maintenance of protein location	57	22	12.9	0.00476
GO:0006366	transcription by RNA polymerase II	283	83	64.04	0.00482
GO:0050714	positive regulation of protein secretion	116	51	26.25	0.00482
GO:0043067	regulation of programmed cell death	325	137	73.54	0.00488
GO:0042752	regulation of circadian rhythm	77	34	17.42	0.00501
GO:0009994	oocyte differentiation	64	24	14.48	0.00503
GO:0002703	regulation of leukocyte mediated immunity	64	24	14.48	0.00503
GO:0042178	xenobiotic catabolic process	64	24	14.48	0.00503
GO:0009416	response to light stimulus	245	98	55.44	0.00517
GO:0001952	regulation of cell-matrix adhesion	58	33	13.12	0.00521
GO:0019953	sexual reproduction	435	153	98.43	0.00524
GO:0030900	forebrain development	125	59	28.29	0.00525
GO:0098754	detoxification	78	28	17.65	0.00526
GO:0034103	regulation of tissue remodeling	29	16	6.56	0.00535
GO:0031113	regulation of microtubule polymerization	41	17	9.28	0.00538
GO:0044010	single-species biofilm formation	14	8	3.17	0.00541
GO:1903385	regulation of homophilic cell adhesion	14	8	3.17	0.00541
GO:1903307	positive regulation of regulated secretory pathway	14	8	3.17	0.00541
GO:0072577	endothelial cell apoptotic process	14	8	3.17	0.00541
GO:2000406	positive regulation of T cell migration	14	8	3.17	0.00541
GO:0042053	regulation of dopamine metabolic process	14	8	3.17	0.00541
GO:0043519	regulation of myosin II filament organization	14	8	3.17	0.00541
GO:0010996	response to auditory stimulus	14	8	3.17	0.00541
GO:0007613	memory	71	31	16.07	0.00549
GO:0007179	transforming growth factor beta receptor signaling pathway	61	23	13.8	0.00552
GO:0098660	inorganic ion transmembrane transport	231	95	52.27	0.00563
GO:0045862	positive regulation of proteolysis	125	41	28.29	0.00566
GO:0000281	mitotic cytokinesis	75	27	16.97	0.00581
GO:0006909	phagocytosis	136	55	30.77	0.00589
GO:0045787	positive regulation of cell cycle	140	45	31.68	0.00589
GO:0051281	positive regulation of release of sequestered calcium ion into cytosol	9	6	2.04	0.00591
GO:0014744	positive regulation of muscle adaptation	9	6	2.04	0.00591
GO:1901608	regulation of vesicle transport along microtubule	9	6	2.04	0.00591
GO:0035317	imaginal disc-derived wing hair organization	9	6	2.04	0.00591
GO:0072079	nephron tubule formation	9	6	2.04	0.00591
GO:0003209	cardiac atrium morphogenesis	9	6	2.04	0.00591
GO:0061368	behavioral response to formalin induced pain	9	6	2.04	0.00591
GO:0070884	regulation of calcineurin-NFAT signaling cascade	9	6	2.04	0.00591
GO:0010359	regulation of anion channel activity	9	6	2.04	0.00591
GO:0043303	mast cell degranulation	9	6	2.04	0.00591
GO:0007367	segment polarity determination	9	6	2.04	0.00591
GO:1900543	negative regulation of purine nucleotide metabolic process	9	6	2.04	0.00591
GO:0032663	regulation of interleukin-2 production	9	6	2.04	0.00591
GO:0034333	adherens junction assembly	9	6	2.04	0.00591
GO:0010649	regulation of cell communication by electrical coupling	9	6	2.04	0.00591
GO:0032959	inositol trisphosphate biosynthetic process	9	6	2.04	0.00591
GO:2000651	positive regulation of sodium ion transmembrane transporter activity	9	6	2.04	0.00591
GO:0045668	negative regulation of osteoblast differentiation	9	6	2.04	0.00591
GO:0043951	negative regulation of cAMP-mediated signaling	9	6	2.04	0.00591
GO:2001029	regulation of cellular glucuronidation	9	6	2.04	0.00591
GO:0090239	regulation of histone H4 acetylation	9	6	2.04	0.00591
GO:0071526	semaphorin-plexin signaling pathway	9	6	2.04	0.00591
GO:0045988	negative regulation of striated muscle contraction	9	6	2.04	0.00591
GO:1903706	regulation of hemopoiesis	109	47	24.66	0.00592
GO:0006942	regulation of striated muscle contraction	59	34	13.35	0.00596
GO:0002028	regulation of sodium ion transport	55	32	12.45	0.00598
GO:0022008	neurogenesis	451	193	102.05	0.00605
GO:0046717	acid secretion	39	23	8.82	0.00606
GO:0046503	glycerolipid catabolic process	35	15	7.92	0.00607
GO:0036314	response to sterol	35	15	7.92	0.00607
GO:0008016	regulation of heart contraction	109	60	24.66	0.00611
GO:0051384	response to glucocorticoid	77	31	17.42	0.00617
GO:0007611	learning or memory	132	60	29.87	0.0062
GO:0060765	regulation of androgen receptor signaling pathway	17	9	3.85	0.0062
GO:0008347	glial cell migration	17	9	3.85	0.0062
GO:0033700	phospholipid efflux	17	9	3.85	0.0062
GO:0007422	peripheral nervous system development	17	9	3.85	0.0062
GO:0007263	nitric oxide mediated signal transduction	17	9	3.85	0.0062
GO:0042423	catecholamine biosynthetic process	17	9	3.85	0.0062
GO:0031279	regulation of cyclase activity	17	9	3.85	0.0062
GO:0006955	immune response	536	187	121.29	0.0063
GO:0043200	response to amino acid	65	24	14.71	0.0063
GO:0045833	negative regulation of lipid metabolic process	72	40	16.29	0.00631
GO:0016339	calcium-dependent cell-cell adhesion via plasma membrane cell adhesion molecules	32	14	7.24	0.00637
GO:0001704	formation of primary germ layer	32	14	7.24	0.00637
GO:1990089	response to nerve growth factor	32	14	7.24	0.00637
GO:0071364	cellular response to epidermal growth factor stimulus	32	14	7.24	0.00637
GO:0060079	excitatory postsynaptic potential	32	14	7.24	0.00637
GO:0009792	embryo development ending in birth or egg hatching	122	46	27.61	0.00642
GO:0007565	female pregnancy	79	28	17.88	0.00642
GO:0050764	regulation of phagocytosis	50	25	11.31	0.00649
GO:0034205	amyloid-beta formation	36	18	8.15	0.00655
GO:0035107	appendage morphogenesis	49	29	11.09	0.00657
GO:0031327	negative regulation of cellular biosynthetic process	419	141	94.81	0.0066
GO:1903792	negative regulation of anion transport	29	13	6.56	0.00662
GO:1900424	regulation of defense response to bacterium	29	13	6.56	0.00662
GO:0071347	cellular response to interleukin-1	29	13	6.56	0.00662
GO:0001541	ovarian follicle development	20	10	4.53	0.00664
GO:0035332	positive regulation of hippo signaling	20	10	4.53	0.00664
GO:2000310	regulation of NMDA receptor activity	20	10	4.53	0.00664
GO:0010842	retina layer formation	20	10	4.53	0.00664
GO:0071277	cellular response to calcium ion	45	18	10.18	0.00664
GO:0097242	amyloid-beta clearance	37	19	8.37	0.00668
GO:0072338	cellular lactam metabolic process	26	12	5.88	0.00678
GO:0032367	intracellular cholesterol transport	26	12	5.88	0.00678
GO:0042058	regulation of epidermal growth factor receptor signaling pathway	26	12	5.88	0.00678
GO:0006691	leukotriene metabolic process	23	11	5.2	0.0068
GO:0046680	response to DDT	23	11	5.2	0.0068
GO:1902743	regulation of lamellipodium organization	23	11	5.2	0.0068
GO:0050918	positive chemotaxis	23	11	5.2	0.0068
GO:0045648	positive regulation of erythrocyte differentiation	23	11	5.2	0.0068
GO:0006954	inflammatory response	167	75	37.79	0.00684
GO:0030258	lipid modification	119	39	26.93	0.00695
GO:0051960	regulation of nervous system development	124	57	28.06	0.00696
GO:0007268	chemical synaptic transmission	409	192	92.55	0.00697
GO:0015800	acidic amino acid transport	49	23	11.09	0.00705
GO:0003002	regionalization	138	62	31.23	0.00707
GO:1903321	negative regulation of protein modification by small protein conjugation or removal	69	25	15.61	0.00708
GO:0071241	cellular response to inorganic substance	138	53	31.23	0.00718
GO:0007267	cell-cell signaling	678	297	153.42	0.00731
GO:0060560	developmental growth involved in morphogenesis	99	46	22.4	0.00733
GO:0048609	multicellular organismal reproductive process	353	123	79.88	0.00735
GO:0022617	extracellular matrix disassembly	58	26	13.12	0.00756
GO:0042542	response to hydrogen peroxide	39	16	8.82	0.00772
GO:0045766	positive regulation of angiogenesis	39	16	8.82	0.00772
GO:0050678	regulation of epithelial cell proliferation	89	46	20.14	0.00773
GO:0030534	adult behavior	78	38	17.65	0.00788
GO:0031400	negative regulation of protein modification process	200	75	45.26	0.00792
GO:0099173	postsynapse organization	77	34	17.42	0.00799
GO:2000026	regulation of multicellular organismal development	491	206	111.1	0.00802
GO:0038083	peptidyl-tyrosine autophosphorylation	12	7	2.72	0.00803
GO:0001742	oenocyte differentiation	12	7	2.72	0.00803
GO:0086010	membrane depolarization during action potential	12	7	2.72	0.00803
GO:0003356	regulation of cilium beat frequency	12	7	2.72	0.00803
GO:1903306	negative regulation of regulated secretory pathway	12	7	2.72	0.00803
GO:0006654	phosphatidic acid biosynthetic process	12	7	2.72	0.00803
GO:1903859	regulation of dendrite extension	12	7	2.72	0.00803
GO:0030252	growth hormone secretion	12	7	2.72	0.00803
GO:2000010	positive regulation of protein localization to cell surface	12	7	2.72	0.00803
GO:1900121	negative regulation of receptor binding	12	7	2.72	0.00803
GO:0072137	condensed mesenchymal cell proliferation	12	7	2.72	0.00803
GO:0032229	negative regulation of synaptic transmission, GABAergic	12	7	2.72	0.00803
GO:0071072	negative regulation of phospholipid biosynthetic process	12	7	2.72	0.00803
GO:0031018	endocrine pancreas development	12	7	2.72	0.00803
GO:1904037	positive regulation of epithelial cell apoptotic process	12	7	2.72	0.00803
GO:0010880	regulation of release of sequestered calcium ion into cytosol by sarcoplasmic reticulum	12	7	2.72	0.00803
GO:0032675	regulation of interleukin-6 production	12	7	2.72	0.00803
GO:0045746	negative regulation of Notch signaling pathway	12	7	2.72	0.00803
GO:0010665	regulation of cardiac muscle cell apoptotic process	12	7	2.72	0.00803
GO:0071295	cellular response to vitamin	12	7	2.72	0.00803
GO:0042376	phylloquinone catabolic process	12	7	2.72	0.00803
GO:0090153	regulation of sphingolipid biosynthetic process	12	7	2.72	0.00803
GO:0071549	cellular response to dexamethasone stimulus	12	7	2.72	0.00803
GO:0051099	positive regulation of binding	120	39	27.15	0.00809
GO:1900271	regulation of long-term synaptic potentiation	25	15	5.66	0.00812
GO:0035082	axoneme assembly	22	13	4.98	0.00813
GO:0048499	synaptic vesicle membrane organization	14	11	3.17	0.00814
GO:0008277	regulation of G protein-coupled receptor signaling pathway	85	41	19.23	0.00817
GO:2001257	regulation of cation channel activity	76	31	17.2	0.0082
GO:0003056	regulation of vascular associated smooth muscle contraction	7	5	1.58	0.0082
GO:0031581	hemidesmosome assembly	7	5	1.58	0.0082
GO:0014733	regulation of skeletal muscle adaptation	7	5	1.58	0.0082
GO:0014894	response to denervation involved in regulation of muscle adaptation	7	5	1.58	0.0082
GO:0051582	positive regulation of neurotransmitter uptake	7	5	1.58	0.0082
GO:0003197	endocardial cushion development	7	5	1.58	0.0082
GO:1903242	regulation of cardiac muscle hypertrophy in response to stress	7	5	1.58	0.0082
GO:0014912	negative regulation of smooth muscle cell migration	7	5	1.58	0.0082
GO:0002042	cell migration involved in sprouting angiogenesis	7	5	1.58	0.0082
GO:0072347	response to anesthetic	7	5	1.58	0.0082
GO:0070207	protein homotrimerization	7	5	1.58	0.0082
GO:0002385	mucosal immune response	7	5	1.58	0.0082
GO:0046666	retinal cell programmed cell death	7	5	1.58	0.0082
GO:1902430	negative regulation of amyloid-beta formation	7	5	1.58	0.0082
GO:0050850	positive regulation of calcium-mediated signaling	7	5	1.58	0.0082
GO:0090090	negative regulation of canonical Wnt signaling pathway	7	5	1.58	0.0082
GO:0045213	neurotransmitter receptor metabolic process	7	5	1.58	0.0082
GO:0045599	negative regulation of fat cell differentiation	7	5	1.58	0.0082
GO:0036343	psychomotor behavior	7	5	1.58	0.0082
GO:0071242	cellular response to ammonium ion	7	5	1.58	0.0082
GO:0010960	magnesium ion homeostasis	7	5	1.58	0.0082
GO:0071872	cellular response to epinephrine stimulus	7	5	1.58	0.0082
GO:0051451	myoblast migration	7	5	1.58	0.0082
GO:0033058	directional locomotion	7	5	1.58	0.0082
GO:0060244	negative regulation of cell proliferation involved in contact inhibition	7	5	1.58	0.0082
GO:0032413	negative regulation of ion transmembrane transporter activity	36	15	8.15	0.00827
GO:0048640	negative regulation of developmental growth	36	15	8.15	0.00827
GO:0071773	cellular response to BMP stimulus	36	15	8.15	0.00827
GO:0051445	regulation of meiotic cell cycle	56	21	12.67	0.00839
GO:0032963	collagen metabolic process	53	24	11.99	0.0085
GO:2000027	regulation of animal organ morphogenesis	58	28	13.12	0.00856
GO:0042330	taxis	243	108	54.99	0.00862
GO:0009408	response to heat	63	23	14.26	0.00863
GO:0009880	embryonic pattern specification	42	20	9.5	0.00869
GO:0050728	negative regulation of inflammatory response	33	14	7.47	0.0088
GO:0006469	negative regulation of protein kinase activity	33	14	7.47	0.0088
GO:0090207	regulation of triglyceride metabolic process	33	14	7.47	0.0088
GO:0009411	response to UV	95	32	21.5	0.00882
GO:0030029	actin filament-based process	263	122	59.51	0.00893
GO:0006813	potassium ion transport	72	35	16.29	0.00894
GO:0050730	regulation of peptidyl-tyrosine phosphorylation	66	28	14.93	0.00903
GO:0034767	positive regulation of ion transmembrane transport	61	29	13.8	0.00913
GO:0140352	export from cell	486	214	109.97	0.00918
GO:0035640	exploration behavior	26	16	5.88	0.00919
GO:0033628	regulation of cell adhesion mediated by integrin	30	13	6.79	0.0093
GO:1902624	positive regulation of neutrophil migration	30	13	6.79	0.0093
GO:0090504	epiboly	15	8	3.39	0.00931
GO:0006883	cellular sodium ion homeostasis	15	8	3.39	0.00931
GO:0006837	serotonin transport	15	8	3.39	0.00931
GO:0035307	positive regulation of protein dephosphorylation	15	8	3.39	0.00931
GO:0033280	response to vitamin D	15	8	3.39	0.00931
GO:0010092	specification of animal organ identity	15	8	3.39	0.00931
GO:0046850	regulation of bone remodeling	15	8	3.39	0.00931
GO:0015722	canalicular bile acid transport	15	8	3.39	0.00931
GO:0015870	acetylcholine transport	15	8	3.39	0.00931
GO:0050892	intestinal absorption	15	8	3.39	0.00931
GO:0048241	epinephrine transport	15	8	3.39	0.00931
GO:0071480	cellular response to gamma radiation	15	8	3.39	0.00931
GO:0036158	outer dynein arm assembly	15	8	3.39	0.00931
GO:0051148	negative regulation of muscle cell differentiation	15	8	3.39	0.00931
GO:0030098	lymphocyte differentiation	43	17	9.73	0.00941
GO:0032496	response to lipopolysaccharide	43	17	9.73	0.00941
GO:0010817	regulation of hormone levels	316	121	71.5	0.00956
GO:0016079	synaptic vesicle exocytosis	75	36	16.97	0.00965
GO:0001954	positive regulation of cell-matrix adhesion	27	12	6.11	0.00973
GO:0061326	renal tubule development	34	19	7.69	0.00979
GO:0010721	negative regulation of cell development	53	26	11.99	0.00979
GO:0035249	synaptic transmission, glutamatergic	61	26	13.8	0.00994
GO:0001919	regulation of receptor recycling	18	9	4.07	0.00994
GO:0035272	exocrine system development	18	9	4.07	0.00994
GO:0051930	regulation of sensory perception of pain	18	9	4.07	0.00994
GO:0048092	negative regulation of male pigmentation	18	9	4.07	0.00994
GO:0021772	olfactory bulb development	18	9	4.07	0.00994
GO:0043550	regulation of lipid kinase activity	18	9	4.07	0.00994
GO:0071300	cellular response to retinoic acid	18	9	4.07	0.00994
GO:0010827	regulation of glucose transmembrane transport	38	21	8.6	0.00995
GO:0051261	protein depolymerization	57	26	12.9	0.00999

## Sheet: Ov_R_vs_G
GO.ID (down-regulated in G compared to R)	Term	Annotated	Significant	Expected	elimFisher				GO.ID (up-regulated in G compared to R)	Term	Annotated	Significant	Expected	elimFisher
GO:0007156	homophilic cell adhesion via plasma membrane adhesion molecules	42	27	8.4	4.9e-10				GO:0035814	negative regulation of renal sodium excretion	28	18	2.99	1.4e-11
GO:0040011	locomotion	899	350	179.8	1.1e-08				GO:0008152	metabolic process	7209	876	770.35	3.4e-08
GO:0014068	positive regulation of phosphatidylinositol 3-kinase signaling	38	23	7.6	5.1e-08				GO:0009987	cellular process	10685	1188	1141.79	4.9e-05
GO:1903078	positive regulation of protein localization to plasma membrane	19	15	3.8	5.4e-08				GO:0033076	isoquinoline alkaloid metabolic process	6	5	0.64	7.6e-05
GO:0007157	heterophilic cell-cell adhesion via plasma membrane cell adhesion molecules	31	20	6.2	8.3e-08				GO:0009699	phenylpropanoid biosynthetic process	28	10	2.99	0.0004
GO:0071260	cellular response to mechanical stimulus	56	29	11.2	1.1e-07				GO:0015842	aminergic neurotransmitter loading into synaptic vesicle	11	6	1.18	0.00042
GO:0051093	negative regulation of developmental process	307	124	61.4	3.1e-07				GO:0006587	serotonin biosynthetic process from tryptophan	8	5	0.85	0.00059
GO:0007274	neuromuscular synaptic transmission	47	25	9.4	4.4e-07				GO:0046684	response to pyrethroid	8	5	0.85	0.00059
GO:0019991	septate junction assembly	9	9	1.8	5.1e-07				GO:0001694	histamine biosynthetic process	5	4	0.53	0.00059
GO:0018107	peptidyl-threonine phosphorylation	46	24	9.2	1.2e-06				GO:0018960	4-nitrophenol metabolic process	5	4	0.53	0.00059
GO:0045214	sarcomere organization	38	25	7.6	1.7e-06				GO:0019852	L-ascorbic acid metabolic process	12	6	1.28	0.00077
GO:0014070	response to organic cyclic compound	642	217	128.4	1.9e-06				GO:0006068	ethanol catabolic process	9	5	0.96	0.0012
GO:0050729	positive regulation of inflammatory response	36	20	7.2	2.5e-06				GO:0052314	phytoalexin metabolic process	10	5	1.07	0.0022
GO:0030007	cellular potassium ion homeostasis	14	11	2.8	4e-06				GO:0035336	long-chain fatty-acyl-CoA metabolic process	25	8	2.67	0.0034
GO:2000811	negative regulation of anoikis	12	10	2.4	4.5e-06				GO:0042197	halogenated hydrocarbon metabolic process	7	4	0.75	0.00348
GO:0048172	regulation of short-term neuronal synaptic plasticity	19	13	3.8	6.4e-06				GO:0045899	positive regulation of RNA polymerase II transcription preinitiation complex assembly	7	4	0.75	0.00348
GO:0010745	negative regulation of macrophage derived foam cell differentiation	19	13	3.8	6.4e-06				GO:0000466	maturation of 5.8S rRNA from tricistronic rRNA transcript (SSU-rRNA, 5.8S rRNA, LSU-rRNA)	7	4	0.75	0.00348
GO:0007411	axon guidance	50	24	10	7.9e-06				GO:0048085	adult chitin-containing cuticle pigmentation	12	5	1.28	0.00575
GO:1904646	cellular response to amyloid-beta	44	22	8.8	8.1e-06				GO:0035002	liquid clearance, open tracheal system	17	6	1.82	0.00644
GO:0051241	negative regulation of multicellular organismal process	388	143	77.6	8.3e-06				GO:1903538	regulation of meiotic cell cycle process involved in oocyte maturation	17	6	1.82	0.00644
GO:0007009	plasma membrane organization	66	29	13.2	8.4e-06				GO:0048002	antigen processing and presentation of peptide antigen	91	18	9.72	0.00706
GO:0035633	maintenance of blood-brain barrier	22	14	4.4	9.9e-06				GO:0006364	rRNA processing	59	16	6.3	0.0074
GO:0051946	regulation of glutamate uptake involved in transmission of nerve impulse	7	7	1.4	1.3e-05				GO:0030433	ubiquitin-dependent ERAD pathway	29	8	3.1	0.00918
GO:0010710	regulation of collagen catabolic process	7	7	1.4	1.3e-05				GO:0018904	ether metabolic process	35	9	3.74	0.00955
GO:0048646	anatomical structure formation involved in morphogenesis	399	165	79.8	1.6e-05
GO:0048638	regulation of developmental growth	209	79	41.8	1.7e-05
GO:0032331	negative regulation of chondrocyte differentiation	11	9	2.2	1.9e-05
GO:1901509	regulation of endothelial tube morphogenesis	9	8	1.8	1.9e-05
GO:0008542	visual learning	43	21	8.6	2.1e-05
GO:0032989	cellular component morphogenesis	387	157	77.4	2.4e-05
GO:0007528	neuromuscular junction development	135	57	27	2.4e-05
GO:0042325	regulation of phosphorylation	489	167	97.8	2.8e-05
GO:0043525	positive regulation of neuron apoptotic process	29	16	5.8	2.9e-05
GO:0009967	positive regulation of signal transduction	558	187	111.6	3e-05
GO:0007589	body fluid secretion	47	22	9.4	3.1e-05
GO:0051893	regulation of focal adhesion assembly	37	21	7.4	3.1e-05
GO:0002092	positive regulation of receptor internalization	21	13	4.2	3.2e-05
GO:0002026	regulation of the force of heart contraction	21	13	4.2	3.2e-05
GO:0042060	wound healing	135	54	27	3.2e-05
GO:0043001	Golgi to plasma membrane protein transport	35	18	7	3.3e-05
GO:0051966	regulation of synaptic transmission, glutamatergic	38	19	7.6	3.4e-05
GO:0043627	response to estrogen	98	37	19.6	3.5e-05
GO:0002011	morphogenesis of an epithelial sheet	24	14	4.8	4e-05
GO:0010996	response to auditory stimulus	14	10	2.8	4.5e-05
GO:0043051	regulation of pharyngeal pumping	27	15	5.4	4.7e-05
GO:0046627	negative regulation of insulin receptor signaling pathway	19	12	3.8	4.9e-05
GO:0010715	regulation of extracellular matrix disassembly	19	12	3.8	4.9e-05
GO:0001523	retinoid metabolic process	39	19	7.8	5.3e-05
GO:0008217	regulation of blood pressure	75	30	15	5.3e-05
GO:0051240	positive regulation of multicellular organismal process	512	181	102.4	5.9e-05
GO:2001140	positive regulation of phospholipid transport	6	6	1.2	6.4e-05
GO:0032024	positive regulation of insulin secretion	62	26	12.4	6.4e-05
GO:0050806	positive regulation of synaptic transmission	104	51	20.8	7e-05
GO:0007160	cell-matrix adhesion	77	40	15.4	7.6e-05
GO:0051928	positive regulation of calcium ion transport	37	21	7.4	8e-05
GO:0007188	adenylate cyclase-modulating G protein-coupled receptor signaling pathway	28	15	5.6	8.2e-05
GO:0030167	proteoglycan catabolic process	8	7	1.6	8.4e-05
GO:1902842	negative regulation of netrin-activated signaling pathway	8	7	1.6	8.4e-05
GO:0060298	positive regulation of sarcomere organization	8	7	1.6	8.4e-05
GO:0051491	positive regulation of filopodium assembly	34	17	6.8	8.7e-05
GO:0018105	peptidyl-serine phosphorylation	63	26	12.6	8.9e-05
GO:0007417	central nervous system development	260	110	52	8.9e-05
GO:0007186	G protein-coupled receptor signaling pathway	211	88	42.2	9.8e-05
GO:0044351	macropinocytosis	20	12	4	0.0001
GO:0018149	peptide cross-linking	20	12	4	0.0001
GO:0007229	integrin-mediated signaling pathway	20	12	4	0.0001
GO:0010888	negative regulation of lipid storage	20	12	4	0.0001
GO:0035176	social behavior	60	25	12	0.0001
GO:0045165	cell fate commitment	121	42	24.2	0.0001
GO:0048146	positive regulation of fibroblast proliferation	47	21	9.4	0.00011
GO:0017158	regulation of calcium ion-dependent exocytosis	20	14	4	0.00011
GO:0006468	protein phosphorylation	498	176	99.6	0.00011
GO:0042130	negative regulation of T cell proliferation	15	10	3	0.00011
GO:0042100	B cell proliferation	15	10	3	0.00011
GO:0051047	positive regulation of secretion	237	97	47.4	0.00011
GO:0007215	glutamate receptor signaling pathway	23	13	4.6	0.00012
GO:0062014	negative regulation of small molecule metabolic process	66	32	13.2	0.00012
GO:0006898	receptor-mediated endocytosis	141	63	28.2	0.00012
GO:0070374	positive regulation of ERK1 and ERK2 cascade	38	18	7.6	0.00013
GO:0002683	negative regulation of immune system process	115	52	23	0.00015
GO:0032941	secretion by tissue	13	9	2.6	0.00016
GO:0007628	adult walking behavior	42	19	8.4	0.00019
GO:0055082	cellular chemical homeostasis	338	135	67.6	0.00019
GO:1903532	positive regulation of secretion by cell	205	81	41	0.00019
GO:0050920	regulation of chemotaxis	91	42	18.2	0.0002
GO:0007350	blastoderm segmentation	36	17	7.2	0.00021
GO:0050919	negative chemotaxis	24	13	4.8	0.00021
GO:0045216	cell-cell junction organization	125	56	25	0.00022
GO:0030036	actin cytoskeleton organization	225	94	45	0.00022
GO:0010613	positive regulation of cardiac muscle hypertrophy	33	16	6.6	0.00022
GO:0035270	endocrine system development	30	15	6	0.00023
GO:0033363	secretory granule organization	11	8	2.2	0.00023
GO:0010460	positive regulation of heart rate	11	8	2.2	0.00023
GO:0048854	brain morphogenesis	11	8	2.2	0.00023
GO:0051239	regulation of multicellular organismal process	1150	410	230	0.00025
GO:0072507	divalent inorganic cation homeostasis	161	71	32.2	0.0003
GO:0060042	retina morphogenesis in camera-type eye	29	17	5.8	0.00031
GO:0007631	feeding behavior	96	44	19.2	0.00031
GO:0051092	positive regulation of NF-kappaB transcription factor activity	9	7	1.8	0.00031
GO:0014015	positive regulation of gliogenesis	9	7	1.8	0.00031
GO:0007626	locomotory behavior	167	74	33.4	0.00032
GO:0030900	forebrain development	125	53	25	0.00032
GO:1990504	dense core granule exocytosis	5	5	1	0.00032
GO:0061091	regulation of phospholipid translocation	5	5	1	0.00032
GO:1902362	melanocyte apoptotic process	5	5	1	0.00032
GO:2000182	regulation of progesterone biosynthetic process	5	5	1	0.00032
GO:0090024	negative regulation of neutrophil chemotaxis	5	5	1	0.00032
GO:0048668	collateral sprouting	5	5	1	0.00032
GO:0071206	establishment of protein localization to juxtaparanode region of axon	5	5	1	0.00032
GO:0100001	regulation of skeletal muscle contraction by action potential	5	5	1	0.00032
GO:0090215	regulation of 1-phosphatidylinositol-4-phosphate 5-kinase activity	5	5	1	0.00032
GO:1903779	regulation of cardiac conduction	34	16	6.8	0.00034
GO:1902004	positive regulation of amyloid-beta formation	22	12	4.4	0.00034
GO:0019228	neuronal action potential	22	12	4.4	0.00034
GO:0060291	long-term synaptic potentiation	56	27	11.2	0.00035
GO:0007635	chemosensory behavior	40	21	8	0.00035
GO:0051094	positive regulation of developmental process	472	179	94.4	0.00035
GO:0009593	detection of chemical stimulus	31	15	6.2	0.00036
GO:0050673	epithelial cell proliferation	134	52	26.8	0.00036
GO:2000649	regulation of sodium ion transmembrane transporter activity	25	13	5	0.00036
GO:0045922	negative regulation of fatty acid metabolic process	25	13	5	0.00036
GO:0010754	negative regulation of cGMP-mediated signaling	7	6	1.4	0.00037
GO:0072659	protein localization to plasma membrane	152	68	30.4	0.00037
GO:0043403	skeletal muscle tissue regeneration	14	9	2.8	0.00038
GO:0050905	neuromuscular process	49	24	9.8	0.00038
GO:0010634	positive regulation of epithelial cell migration	102	41	20.4	0.00039
GO:0007173	epidermal growth factor receptor signaling pathway	61	24	12.2	0.00039
GO:0045995	regulation of embryonic development	72	27	14.4	0.00043
GO:0010469	regulation of signaling receptor activity	58	23	11.6	0.00045
GO:0071363	cellular response to growth factor stimulus	227	77	45.4	0.00045
GO:0030593	neutrophil chemotaxis	48	27	9.6	0.00047
GO:0051591	response to cAMP	76	28	15.2	0.00048
GO:0001662	behavioral fear response	17	10	3.4	0.00049
GO:0033700	phospholipid efflux	17	10	3.4	0.00049
GO:0007026	negative regulation of microtubule depolymerization	17	10	3.4	0.00049
GO:0030198	extracellular matrix organization	126	56	25.2	0.0005
GO:0050805	negative regulation of synaptic transmission	84	34	16.8	0.0005
GO:0050953	sensory perception of light stimulus	46	23	9.2	0.0005
GO:0120031	plasma membrane bounded cell projection assembly	236	86	47.2	0.00051
GO:0006355	regulation of transcription, DNA-templated	576	152	115.2	0.00051
GO:0050803	regulation of synapse structure or activity	125	52	25	0.00055
GO:0010976	positive regulation of neuron projection development	32	15	6.4	0.00055
GO:0070555	response to interleukin-1	58	26	11.6	0.00056
GO:0006835	dicarboxylic acid transport	59	28	11.8	0.00057
GO:2000010	positive regulation of protein localization to cell surface	12	8	2.4	0.00058
GO:0042376	phylloquinone catabolic process	12	8	2.4	0.00058
GO:0048667	cell morphogenesis involved in neuron differentiation	167	70	33.4	0.00058
GO:0043536	positive regulation of blood vessel endothelial cell migration	23	12	4.6	0.00059
GO:0050918	positive chemotaxis	23	12	4.6	0.00059
GO:0003002	regionalization	138	55	27.6	0.00059
GO:0051899	membrane depolarization	54	25	10.8	0.0006
GO:0042327	positive regulation of phosphorylation	183	69	36.6	0.00061
GO:0032102	negative regulation of response to external stimulus	119	47	23.8	0.00061
GO:0002064	epithelial cell development	142	45	28.4	0.00062
GO:0001667	ameboidal-type cell migration	209	88	41.8	0.00063
GO:0002252	immune effector process	191	73	38.2	0.00066
GO:0045766	positive regulation of angiogenesis	39	17	7.8	0.00068
GO:0043542	endothelial cell migration	87	42	17.4	0.0007
GO:0045637	regulation of myeloid cell differentiation	83	32	16.6	0.00075
GO:0048814	regulation of dendrite morphogenesis	36	16	7.2	0.00076
GO:0055117	regulation of cardiac muscle contraction	38	22	7.6	0.00076
GO:0046578	regulation of Ras protein signal transduction	75	32	15	0.00076
GO:0007269	neurotransmitter secretion	129	56	25.8	0.00077
GO:0035295	tube development	355	134	71	0.00078
GO:1904580	regulation of intracellular mRNA localization	15	9	3	0.00078
GO:0006837	serotonin transport	15	9	3	0.00078
GO:1900746	regulation of vascular endothelial growth factor signaling pathway	15	9	3	0.00078
GO:0010894	negative regulation of steroid biosynthetic process	15	9	3	0.00078
GO:0010872	regulation of cholesterol esterification	15	9	3	0.00078
GO:0010596	negative regulation of endothelial cell migration	15	9	3	0.00078
GO:0046717	acid secretion	39	20	7.8	0.00081
GO:0016525	negative regulation of angiogenesis	33	15	6.6	0.00082
GO:1904035	regulation of epithelial cell apoptotic process	33	15	6.6	0.00082
GO:0046339	diacylglycerol metabolic process	10	7	2	0.00086
GO:0048790	maintenance of presynaptic active zone structure	10	7	2	0.00086
GO:0032502	developmental process	2781	812	556.2	0.00087
GO:0098542	defense response to other organism	342	106	68.4	0.00088
GO:0030335	positive regulation of cell migration	229	95	45.8	0.0009
GO:0007638	mechanosensory behavior	18	10	3.6	0.0009
GO:0019233	sensory perception of pain	50	20	10	0.00091
GO:0019722	calcium-mediated signaling	34	18	6.8	0.00092
GO:0045332	phospholipid translocation	26	16	5.2	0.00095
GO:0048771	tissue remodeling	39	20	7.8	0.00095
GO:0009887	animal organ morphogenesis	358	130	71.6	0.00095
GO:0050994	regulation of lipid catabolic process	21	11	4.2	0.00096
GO:2000249	regulation of actin cytoskeleton reorganization	24	12	4.8	0.00097
GO:0090325	regulation of locomotion involved in locomotory behavior	24	12	4.8	0.00097
GO:0015849	organic acid transport	205	79	41	0.00097
GO:0043473	pigmentation	123	45	24.6	0.00099
GO:0034762	regulation of transmembrane transport	243	104	48.6	0.001
GO:0031644	regulation of nervous system process	83	29	16.6	0.00103
GO:0007517	muscle organ development	83	29	16.6	0.00103
GO:0010720	positive regulation of cell development	85	34	17	0.0011
GO:0040012	regulation of locomotion	392	171	78.4	0.0011
GO:0006954	inflammatory response	167	71	33.4	0.00113
GO:0045833	negative regulation of lipid metabolic process	72	38	14.4	0.00117
GO:1903793	positive regulation of anion transport	44	18	8.8	0.00119
GO:1901379	regulation of potassium ion transmembrane transport	44	18	8.8	0.00119
GO:0048168	regulation of neuronal synaptic plasticity	55	29	11	0.00119
GO:2000027	regulation of animal organ morphogenesis	58	22	11.6	0.00119
GO:0032147	activation of protein kinase activity	34	15	6.8	0.00121
GO:0032228	regulation of synaptic transmission, GABAergic	34	15	6.8	0.00121
GO:0045822	negative regulation of heart contraction	13	10	2.6	0.00122
GO:0055119	relaxation of cardiac muscle	8	6	1.6	0.00123
GO:0048483	autonomic nervous system development	8	6	1.6	0.00123
GO:0030656	regulation of vitamin metabolic process	8	6	1.6	0.00123
GO:2000424	positive regulation of eosinophil chemotaxis	8	6	1.6	0.00123
GO:0034465	response to carbon monoxide	8	6	1.6	0.00123
GO:0036376	sodium ion export across plasma membrane	8	6	1.6	0.00123
GO:0032369	negative regulation of lipid transport	18	12	3.6	0.00123
GO:1902307	positive regulation of sodium ion transmembrane transport	13	8	2.6	0.00124
GO:0050854	regulation of antigen receptor-mediated signaling pathway	13	8	2.6	0.00124
GO:0090311	regulation of protein deacetylation	13	8	2.6	0.00124
GO:0042361	menaquinone catabolic process	13	8	2.6	0.00124
GO:0048598	embryonic morphogenesis	188	65	37.6	0.00125
GO:0008037	cell recognition	57	25	11.4	0.00132
GO:0021987	cerebral cortex development	31	14	6.2	0.00132
GO:0045669	positive regulation of osteoblast differentiation	31	14	6.2	0.00132
GO:0051602	response to electrical stimulus	41	17	8.2	0.00135
GO:0030199	collagen fibril organization	41	17	8.2	0.00135
GO:0097061	dendritic spine organization	41	17	8.2	0.00135
GO:0007015	actin filament organization	119	43	23.8	0.00138
GO:0060562	epithelial tube morphogenesis	137	53	27.4	0.00139
GO:0030010	establishment of cell polarity	131	41	26.2	0.00139
GO:0045745	positive regulation of G protein-coupled receptor signaling pathway	28	13	5.6	0.00143
GO:0014059	regulation of dopamine secretion	28	13	5.6	0.00143
GO:0030182	neuron differentiation	344	137	68.8	0.00145
GO:0014888	striated muscle adaptation	16	9	3.2	0.00146
GO:0046689	response to mercury ion	16	9	3.2	0.00146
GO:0030644	cellular chloride ion homeostasis	16	9	3.2	0.00146
GO:0035107	appendage morphogenesis	49	23	9.8	0.00149
GO:0015718	monocarboxylic acid transport	53	24	10.6	0.0015
GO:0050766	positive regulation of phagocytosis	30	16	6	0.0015
GO:0043052	thermotaxis	25	12	5	0.00152
GO:1900271	regulation of long-term synaptic potentiation	25	12	5	0.00152
GO:0021545	cranial nerve development	25	12	5	0.00152
GO:0008361	regulation of cell size	78	32	15.6	0.00156
GO:0051615	histamine uptake	19	10	3.8	0.00156
GO:1904385	cellular response to angiotensin	19	10	3.8	0.00156
GO:0035023	regulation of Rho protein signal transduction	22	11	4.4	0.00157
GO:0060976	coronary vasculature development	22	11	4.4	0.00157
GO:0016999	antibiotic metabolic process	22	11	4.4	0.00157
GO:0007520	myoblast fusion	17	12	3.4	0.00158
GO:0008284	positive regulation of cell population proliferation	165	69	33	0.00158
GO:0009954	proximal/distal pattern formation	6	5	1.2	0.0016
GO:1904637	cellular response to ionomycin	6	5	1.2	0.0016
GO:2001113	negative regulation of cellular response to hepatocyte growth factor stimulus	6	5	1.2	0.0016
GO:1903416	response to glycoside	6	5	1.2	0.0016
GO:0031946	regulation of glucocorticoid biosynthetic process	6	5	1.2	0.0016
GO:0030241	skeletal muscle myosin thick filament assembly	6	5	1.2	0.0016
GO:0032289	central nervous system myelin formation	6	5	1.2	0.0016
GO:0035995	detection of muscle stretch	6	5	1.2	0.0016
GO:0043114	regulation of vascular permeability	6	5	1.2	0.0016
GO:1902203	negative regulation of hepatocyte growth factor receptor signaling pathway	6	5	1.2	0.0016
GO:0007525	somatic muscle development	6	5	1.2	0.0016
GO:0060453	regulation of gastric acid secretion	6	5	1.2	0.0016
GO:0060279	positive regulation of ovulation	6	5	1.2	0.0016
GO:2000300	regulation of synaptic vesicle exocytosis	45	18	9	0.00162
GO:0051480	regulation of cytosolic calcium ion concentration	95	43	19	0.00174
GO:0043065	positive regulation of apoptotic process	111	44	22.2	0.00174
GO:0006909	phagocytosis	136	54	27.2	0.00175
GO:0010035	response to inorganic substance	360	107	72	0.00176
GO:0010959	regulation of metal ion transport	173	84	34.6	0.00177
GO:0033627	cell adhesion mediated by integrin	43	22	8.6	0.00191
GO:0051703	biological process involved in intraspecies interaction between organisms	135	51	27	0.00192
GO:0046716	muscle cell cellular homeostasis	32	14	6.4	0.00193
GO:0035008	positive regulation of melanization defense response	11	7	2.2	0.00196
GO:1903861	positive regulation of dendrite extension	11	7	2.2	0.00196
GO:0002031	G protein-coupled receptor internalization	11	7	2.2	0.00196
GO:0035641	locomotory exploration behavior	11	7	2.2	0.00196
GO:1900223	positive regulation of amyloid-beta clearance	11	7	2.2	0.00196
GO:0071403	cellular response to high density lipoprotein particle stimulus	11	7	2.2	0.00196
GO:0050908	detection of light stimulus involved in visual perception	11	7	2.2	0.00196
GO:0060412	ventricular septum morphogenesis	11	7	2.2	0.00196
GO:1901741	positive regulation of myoblast fusion	11	7	2.2	0.00196
GO:0043010	camera-type eye development	82	37	16.4	0.00199
GO:0001933	negative regulation of protein phosphorylation	90	30	18	0.002
GO:0048592	eye morphogenesis	108	44	21.6	0.00204
GO:0008277	regulation of G protein-coupled receptor signaling pathway	85	38	17	0.00204
GO:0022617	extracellular matrix disassembly	58	28	11.6	0.00205
GO:0030334	regulation of cell migration	332	142	66.4	0.00205
GO:0045444	fat cell differentiation	94	31	18.8	0.00206
GO:0042098	T cell proliferation	54	26	10.8	0.00206
GO:0051937	catecholamine transport	57	26	11.4	0.00207
GO:0009914	hormone transport	174	69	34.8	0.00209
GO:0055065	metal ion homeostasis	235	96	47	0.00211
GO:0010811	positive regulation of cell-substrate adhesion	53	20	10.6	0.00211
GO:0030218	erythrocyte differentiation	46	18	9.2	0.00217
GO:0060537	muscle tissue development	110	35	22	0.0022
GO:0007167	enzyme linked receptor protein signaling pathway	322	114	64.4	0.00228
GO:1902532	negative regulation of intracellular signal transduction	212	74	42.4	0.00229
GO:0022407	regulation of cell-cell adhesion	144	58	28.8	0.0023
GO:0006884	cell volume homeostasis	26	12	5.2	0.00232
GO:0090023	positive regulation of neutrophil chemotaxis	26	12	5.2	0.00232
GO:0043066	negative regulation of apoptotic process	167	56	33.4	0.00233
GO:0046777	protein autophosphorylation	48	22	9.6	0.00237
GO:0006833	water transport	14	8	2.8	0.00238
GO:0072577	endothelial cell apoptotic process	14	8	2.8	0.00238
GO:0010863	positive regulation of phospholipase C activity	14	8	2.8	0.00238
GO:0042053	regulation of dopamine metabolic process	14	8	2.8	0.00238
GO:0043519	regulation of myosin II filament organization	14	8	2.8	0.00238
GO:1901388	regulation of transforming growth factor beta activation	14	8	2.8	0.00238
GO:0045663	positive regulation of myoblast differentiation	14	8	2.8	0.00238
GO:0031623	receptor internalization	70	33	14	0.00239
GO:0050770	regulation of axonogenesis	36	15	7.2	0.00242
GO:0051592	response to calcium ion	72	25	14.4	0.00245
GO:0000041	transition metal ion transport	50	19	10	0.00246
GO:0043153	entrainment of circadian clock by photoperiod	23	11	4.6	0.00248
GO:0050832	defense response to fungus	23	11	4.6	0.00248
GO:0048661	positive regulation of smooth muscle cell proliferation	23	11	4.6	0.00248
GO:0051492	regulation of stress fiber assembly	23	11	4.6	0.00248
GO:0050906	detection of stimulus involved in sensory perception	31	17	6.2	0.00253
GO:0050714	positive regulation of protein secretion	116	46	23.2	0.00255
GO:0046326	positive regulation of glucose import	17	9	3.4	0.00256
GO:0022602	ovulation cycle process	17	9	3.4	0.00256
GO:0007422	peripheral nervous system development	17	9	3.4	0.00256
GO:0034405	response to fluid shear stress	17	9	3.4	0.00256
GO:0031579	membrane raft organization	20	10	4	0.00257
GO:0003151	outflow tract morphogenesis	20	10	4	0.00257
GO:0048071	sex-specific pigmentation	20	10	4	0.00257
GO:0010842	retina layer formation	20	10	4	0.00257
GO:0007615	anesthesia-resistant memory	20	10	4	0.00257
GO:0050954	sensory perception of mechanical stimulus	20	10	4	0.00257
GO:0042472	inner ear morphogenesis	20	10	4	0.00257
GO:0050807	regulation of synapse organization	99	39	19.8	0.00259
GO:0060249	anatomical structure homeostasis	145	57	29	0.00262
GO:1901216	positive regulation of neuron death	62	30	12.4	0.00262
GO:0001818	negative regulation of cytokine production	65	23	13	0.00272
GO:0042743	hydrogen peroxide metabolic process	33	14	6.6	0.00274
GO:0034446	substrate adhesion-dependent cell spreading	33	14	6.6	0.00274
GO:0035264	multicellular organism growth	93	35	18.6	0.00276
GO:0030336	negative regulation of cell migration	60	30	12	0.00277
GO:0046879	hormone secretion	148	57	29.6	0.00286
GO:0051957	positive regulation of amino acid transport	40	16	8	0.00289
GO:0070613	regulation of protein processing	40	16	8	0.00289
GO:0046685	response to arsenic-containing substance	58	21	11.6	0.00298
GO:0007420	brain development	183	77	36.6	0.00302
GO:0048265	response to pain	18	12	3.6	0.00303
GO:0051402	neuron apoptotic process	91	38	18.2	0.00303
GO:0051281	positive regulation of release of sequestered calcium ion into cytosol	9	6	1.8	0.00305
GO:0060760	positive regulation of response to cytokine stimulus	9	6	1.8	0.00305
GO:0061368	behavioral response to formalin induced pain	9	6	1.8	0.00305
GO:0010359	regulation of anion channel activity	9	6	1.8	0.00305
GO:0043303	mast cell degranulation	9	6	1.8	0.00305
GO:0043406	positive regulation of MAP kinase activity	9	6	1.8	0.00305
GO:2000292	regulation of defecation	9	6	1.8	0.00305
GO:0009448	gamma-aminobutyric acid metabolic process	9	6	1.8	0.00305
GO:0032663	regulation of interleukin-2 production	9	6	1.8	0.00305
GO:0010839	negative regulation of keratinocyte proliferation	9	6	1.8	0.00305
GO:0034333	adherens junction assembly	9	6	1.8	0.00305
GO:0010649	regulation of cell communication by electrical coupling	9	6	1.8	0.00305
GO:0090119	vesicle-mediated cholesterol transport	9	6	1.8	0.00305
GO:2001029	regulation of cellular glucuronidation	9	6	1.8	0.00305
GO:0071526	semaphorin-plexin signaling pathway	9	6	1.8	0.00305
GO:0033628	regulation of cell adhesion mediated by integrin	30	13	6	0.00307
GO:0043312	neutrophil degranulation	30	13	6	0.00307
GO:0048169	regulation of long-term neuronal synaptic plasticity	30	13	6	0.00307
GO:0060173	limb development	30	13	6	0.00307
GO:0009566	fertilization	112	35	22.4	0.00308
GO:0045807	positive regulation of endocytosis	106	46	21.2	0.00309
GO:0031327	negative regulation of cellular biosynthetic process	419	118	83.8	0.00315
GO:0044092	negative regulation of molecular function	306	94	61.2	0.00318
GO:0035418	protein localization to synapse	51	19	10.2	0.0032
GO:0040040	thermosensory behavior	51	19	10.2	0.0032
GO:0010001	glial cell differentiation	43	20	8.6	0.00327
GO:0051348	negative regulation of transferase activity	66	23	13.2	0.0034
GO:0007276	gamete generation	270	80	54	0.00346
GO:0006937	regulation of muscle contraction	122	58	24.4	0.00352
GO:0032355	response to estradiol	97	31	19.4	0.00355
GO:0009581	detection of external stimulus	72	35	14.4	0.00361
GO:0009582	detection of abiotic stimulus	72	35	14.4	0.00361
GO:0046928	regulation of neurotransmitter secretion	69	29	13.8	0.00364
GO:0048260	positive regulation of receptor-mediated endocytosis	62	29	12.4	0.00373
GO:0001938	positive regulation of endothelial cell proliferation	24	11	4.8	0.00375
GO:0030521	androgen receptor signaling pathway	24	11	4.8	0.00375
GO:0007476	imaginal disc-derived wing morphogenesis	24	11	4.8	0.00375
GO:0009395	phospholipid catabolic process	24	11	4.8	0.00375
GO:0002699	positive regulation of immune effector process	59	21	11.8	0.00377
GO:0001817	regulation of cytokine production	179	65	35.8	0.00377
GO:1990138	neuron projection extension	52	23	10.4	0.00379
GO:0061326	renal tubule development	34	14	6.8	0.00381
GO:0038083	peptidyl-tyrosine autophosphorylation	12	7	2.4	0.00388
GO:0086091	regulation of heart rate by cardiac conduction	12	7	2.4	0.00388
GO:0086010	membrane depolarization during action potential	12	7	2.4	0.00388
GO:0003356	regulation of cilium beat frequency	12	7	2.4	0.00388
GO:0006654	phosphatidic acid biosynthetic process	12	7	2.4	0.00388
GO:0033631	cell-cell adhesion mediated by integrin	12	7	2.4	0.00388
GO:0061180	mammary gland epithelium development	12	7	2.4	0.00388
GO:0048016	inositol phosphate-mediated signaling	12	7	2.4	0.00388
GO:0034369	plasma lipoprotein particle remodeling	12	7	2.4	0.00388
GO:0048521	negative regulation of behavior	12	7	2.4	0.00388
GO:0048872	homeostasis of number of cells	144	49	28.8	0.00398
GO:0010927	cellular component assembly involved in morphogenesis	77	44	15.4	0.004
GO:0007044	cell-substrate junction assembly	52	29	10.4	0.00406
GO:0030317	flagellated sperm motility	52	19	10.4	0.00411
GO:0045859	regulation of protein kinase activity	131	53	26.2	0.00413
GO:0035640	exploration behavior	26	15	5.2	0.00416
GO:0014910	regulation of smooth muscle cell migration	28	15	5.6	0.00417
GO:1990573	potassium ion import across plasma membrane	15	8	3	0.00422
GO:0006883	cellular sodium ion homeostasis	15	8	3	0.00422
GO:0035307	positive regulation of protein dephosphorylation	15	8	3	0.00422
GO:0046850	regulation of bone remodeling	15	8	3	0.00422
GO:0015722	canalicular bile acid transport	15	8	3	0.00422
GO:0050892	intestinal absorption	15	8	3	0.00422
GO:0031016	pancreas development	15	8	3	0.00422
GO:0060024	rhythmic synaptic transmission	15	8	3	0.00422
GO:0001702	gastrulation with mouth forming second	18	9	3.6	0.00422
GO:0071300	cellular response to retinoic acid	18	9	3.6	0.00422
GO:0098743	cell aggregation	18	9	3.6	0.00422
GO:0022610	biological adhesion	381	162	76.2	0.00428
GO:0071417	cellular response to organonitrogen compound	332	109	66.4	0.00433
GO:0002526	acute inflammatory response	31	13	6.2	0.00434
GO:0050867	positive regulation of cell activation	69	27	13.8	0.00434
GO:0098660	inorganic ion transmembrane transport	231	95	46.2	0.00446
GO:0021766	hippocampus development	38	15	7.6	0.00449
GO:0045475	locomotor rhythm	38	15	7.6	0.00449
GO:2000177	regulation of neural precursor cell proliferation	38	15	7.6	0.00449
GO:1902305	regulation of sodium ion transmembrane transport	38	23	7.6	0.00456
GO:0050767	regulation of neurogenesis	69	28	13.8	0.0046
GO:0048499	synaptic vesicle membrane organization	14	10	2.8	0.00463
GO:2000243	positive regulation of reproductive process	137	44	27.4	0.00464
GO:0031630	regulation of synaptic vesicle fusion to presynaptic active zone membrane	7	5	1.4	0.00466
GO:0051582	positive regulation of neurotransmitter uptake	7	5	1.4	0.00466
GO:0002042	cell migration involved in sprouting angiogenesis	7	5	1.4	0.00466
GO:0070207	protein homotrimerization	7	5	1.4	0.00466
GO:0032303	regulation of icosanoid secretion	7	5	1.4	0.00466
GO:1902430	negative regulation of amyloid-beta formation	7	5	1.4	0.00466
GO:0030514	negative regulation of BMP signaling pathway	7	5	1.4	0.00466
GO:0050850	positive regulation of calcium-mediated signaling	7	5	1.4	0.00466
GO:0048730	epidermis morphogenesis	7	5	1.4	0.00466
GO:0034380	high-density lipoprotein particle assembly	7	5	1.4	0.00466
GO:0036343	psychomotor behavior	7	5	1.4	0.00466
GO:0033058	directional locomotion	7	5	1.4	0.00466
GO:0060244	negative regulation of cell proliferation involved in contact inhibition	7	5	1.4	0.00466
GO:0002684	positive regulation of immune system process	277	105	55.4	0.0047
GO:0051209	release of sequestered calcium ion into cytosol	46	24	9.2	0.00477
GO:0034599	cellular response to oxidative stress	87	28	17.4	0.00486
GO:0016477	cell migration	439	178	87.8	0.00486
GO:0097746	blood vessel diameter maintenance	28	12	5.6	0.00491
GO:0060996	dendritic spine development	28	12	5.6	0.00491
GO:0015812	gamma-aminobutyric acid transport	28	12	5.6	0.00491
GO:0007271	synaptic transmission, cholinergic	28	12	5.6	0.00491
GO:0071384	cellular response to corticosteroid stimulus	28	12	5.6	0.00491
GO:0050804	modulation of chemical synaptic transmission	296	128	59.2	0.00492
GO:0022409	positive regulation of cell-cell adhesion	55	23	11	0.00502
GO:0050730	regulation of peptidyl-tyrosine phosphorylation	66	26	13.2	0.00512
GO:0051124	synaptic assembly at neuromuscular junction	40	18	8	0.00513
GO:0043113	receptor clustering	58	23	11.6	0.00516
GO:0071407	cellular response to organic cyclic compound	266	88	53.2	0.00518
GO:0046503	glycerolipid catabolic process	35	14	7	0.00519
GO:0001906	cell killing	53	19	10.6	0.00523
GO:1903076	regulation of protein localization to plasma membrane	44	26	8.8	0.00531
GO:0043270	positive regulation of ion transport	144	67	28.8	0.00532
GO:0008285	negative regulation of cell population proliferation	138	53	27.6	0.00533
GO:0009416	response to light stimulus	245	89	49	0.00541
GO:0043954	cellular component maintenance	35	18	7	0.00542
GO:0001881	receptor recycling	25	11	5	0.00551
GO:0010866	regulation of triglyceride biosynthetic process	25	11	5	0.00551
GO:0010660	regulation of muscle cell apoptotic process	25	11	5	0.00551
GO:0034121	regulation of toll-like receptor signaling pathway	25	11	5	0.00551
GO:0045596	negative regulation of cell differentiation	172	69	34.4	0.00556
GO:0007611	learning or memory	132	58	26.4	0.00562
GO:0023061	signal release	308	124	61.6	0.00562
GO:0099111	microtubule-based transport	80	26	16	0.00563
GO:0019748	secondary metabolic process	232	67	46.4	0.00566
GO:0040018	positive regulation of multicellular organism growth	46	17	9.2	0.00567
GO:0051099	positive regulation of binding	120	36	24	0.00571
GO:0034767	positive regulation of ion transmembrane transport	61	29	12.2	0.00575
GO:0050866	negative regulation of cell activation	47	23	9.4	0.00584
GO:0002687	positive regulation of leukocyte migration	49	23	9.8	0.00595
GO:0009948	anterior/posterior axis specification	39	15	7.8	0.00597
GO:0022008	neurogenesis	451	176	90.2	0.00598
GO:0016339	calcium-dependent cell-cell adhesion via plasma membrane cell adhesion molecules	32	13	6.4	0.00599
GO:0050879	multicellular organismal movement	27	15	5.4	0.00602
GO:0010812	negative regulation of cell-substrate adhesion	27	14	5.4	0.00604
GO:1900452	regulation of long-term synaptic depression	22	10	4.4	0.0061
GO:0021988	olfactory lobe development	22	10	4.4	0.0061
GO:0016056	rhodopsin mediated signaling pathway	22	10	4.4	0.0061
GO:0030154	cell differentiation	1528	490	305.6	0.00612
GO:0052548	regulation of endopeptidase activity	65	22	13	0.00613
GO:0060078	regulation of postsynaptic membrane potential	50	18	10	0.00616
GO:0022604	regulation of cell morphogenesis	80	30	16	0.00618
GO:1903507	negative regulation of nucleic acid-templated transcription	256	68	51.2	0.00619
GO:0045936	negative regulation of phosphate metabolic process	144	49	28.8	0.00623
GO:0022416	chaeta development	10	6	2	0.00635
GO:0014854	response to inactivity	10	6	2	0.00635
GO:0150172	regulation of phosphatidylcholine metabolic process	10	6	2	0.00635
GO:0045056	transcytosis	10	6	2	0.00635
GO:0043300	regulation of leukocyte degranulation	10	6	2	0.00635
GO:0032796	uropod organization	10	6	2	0.00635
GO:0071305	cellular response to vitamin D	10	6	2	0.00635
GO:0060073	micturition	10	6	2	0.00635
GO:0097090	presynaptic membrane organization	10	6	2	0.00635
GO:0060314	regulation of ryanodine-sensitive calcium-release channel activity	10	6	2	0.00635
GO:0060307	regulation of ventricular cardiac muscle cell membrane repolarization	10	6	2	0.00635
GO:0060125	negative regulation of growth hormone secretion	10	6	2	0.00635
GO:0045862	positive regulation of proteolysis	125	37	25	0.0065
GO:0007416	synapse assembly	82	38	16.4	0.00652
GO:0010876	lipid localization	187	76	37.4	0.00652
GO:0086004	regulation of cardiac muscle cell contraction	19	9	3.8	0.00662
GO:0051926	negative regulation of calcium ion transport	19	9	3.8	0.00662
GO:0048086	negative regulation of developmental pigmentation	19	9	3.8	0.00662
GO:1903978	regulation of microglial cell activation	19	9	3.8	0.00662
GO:0010430	fatty acid omega-oxidation	19	9	3.8	0.00662
GO:0030501	positive regulation of bone mineralization	19	9	3.8	0.00662
GO:0043267	negative regulation of potassium ion transport	19	9	3.8	0.00662
GO:0010591	regulation of lamellipodium assembly	19	9	3.8	0.00662
GO:1904262	negative regulation of TORC1 signaling	19	9	3.8	0.00662
GO:0009649	entrainment of circadian clock	28	15	5.6	0.00664
GO:0032496	response to lipopolysaccharide	43	16	8.6	0.00666
GO:0030534	adult behavior	78	33	15.6	0.00669
GO:0042713	sperm ejaculation	5	4	1	0.00671
GO:0034651	cortisol biosynthetic process	5	4	1	0.00671
GO:0038003	G protein-coupled opioid receptor signaling pathway	5	4	1	0.00671
GO:0097264	self proteolysis	5	4	1	0.00671
GO:0051895	negative regulation of focal adhesion assembly	5	4	1	0.00671
GO:0001661	conditioned taste aversion	5	4	1	0.00671
GO:0014848	urinary tract smooth muscle contraction	5	4	1	0.00671
GO:0035385	Roundabout signaling pathway	5	4	1	0.00671
GO:0042985	negative regulation of amyloid precursor protein biosynthetic process	5	4	1	0.00671
GO:0035750	protein localization to myelin sheath abaxonal region	5	4	1	0.00671
GO:0055118	negative regulation of cardiac muscle contraction	5	4	1	0.00671
GO:0032375	negative regulation of cholesterol transport	5	4	1	0.00671
GO:1900149	positive regulation of Schwann cell migration	5	4	1	0.00671
GO:1902418	(+)-abscisic acid D-glucopyranosyl ester transmembrane transport	5	4	1	0.00671
GO:0032225	regulation of synaptic transmission, dopaminergic	5	4	1	0.00671
GO:2000427	positive regulation of apoptotic cell clearance	5	4	1	0.00671
GO:0042062	long-term strengthening of neuromuscular junction	5	4	1	0.00671
GO:1904395	positive regulation of skeletal muscle acetylcholine-gated channel clustering	5	4	1	0.00671
GO:0019448	L-cysteine catabolic process	5	4	1	0.00671
GO:0090322	regulation of superoxide metabolic process	5	4	1	0.00671
GO:0034113	heterotypic cell-cell adhesion	5	4	1	0.00671
GO:0032971	regulation of muscle filament sliding	5	4	1	0.00671
GO:0060372	regulation of atrial cardiac muscle cell membrane repolarization	5	4	1	0.00671
GO:0045671	negative regulation of osteoclast differentiation	5	4	1	0.00671
GO:0031282	regulation of guanylate cyclase activity	5	4	1	0.00671
GO:0045956	positive regulation of calcium ion-dependent exocytosis	5	4	1	0.00671
GO:0051055	negative regulation of lipid biosynthetic process	44	21	8.8	0.00674
GO:0006029	proteoglycan metabolic process	44	21	8.8	0.00682
GO:0030282	bone mineralization	35	17	7	0.00687
GO:0051965	positive regulation of synapse assembly	29	12	5.8	0.00688
GO:0030168	platelet activation	29	12	5.8	0.00688
GO:1900424	regulation of defense response to bacterium	29	12	5.8	0.00688
GO:0071347	cellular response to interleukin-1	29	12	5.8	0.00688
GO:0045540	regulation of cholesterol biosynthetic process	29	12	5.8	0.00688
GO:0042417	dopamine metabolic process	27	15	5.4	0.00689
GO:0051648	vesicle localization	97	30	19.4	0.0069
GO:0061138	morphogenesis of a branching epithelium	58	20	11.6	0.00694
GO:0051897	positive regulation of protein kinase B signaling	36	14	7.2	0.00696
GO:0032413	negative regulation of ion transmembrane transporter activity	36	14	7.2	0.00696
GO:0002709	regulation of T cell mediated immunity	36	14	7.2	0.00696
GO:0035010	encapsulation of foreign target	16	8	3.2	0.00697
GO:0008039	synaptic target recognition	16	8	3.2	0.00697
GO:0070729	cyclic nucleotide transport	16	8	3.2	0.00697
GO:0010560	positive regulation of glycoprotein biosynthetic process	16	8	3.2	0.00697
GO:0060081	membrane hyperpolarization	16	8	3.2	0.00697
GO:0090303	positive regulation of wound healing	16	8	3.2	0.00697
GO:0014911	positive regulation of smooth muscle cell migration	13	7	2.6	0.00697
GO:0002053	positive regulation of mesenchymal cell proliferation	13	7	2.6	0.00697
GO:1900194	negative regulation of oocyte maturation	13	7	2.6	0.00697
GO:1902306	negative regulation of sodium ion transmembrane transport	13	7	2.6	0.00697
GO:1903997	positive regulation of non-membrane spanning protein tyrosine kinase activity	13	7	2.6	0.00697
GO:0045725	positive regulation of glycogen biosynthetic process	13	7	2.6	0.00697
GO:0045747	positive regulation of Notch signaling pathway	13	7	2.6	0.00697
GO:0015911	long-chain fatty acid import across plasma membrane	13	7	2.6	0.00697
GO:0071404	cellular response to low-density lipoprotein particle stimulus	13	7	2.6	0.00697
GO:0016082	synaptic vesicle priming	13	7	2.6	0.00697
GO:0031295	T cell costimulation	13	7	2.6	0.00697
GO:0045986	negative regulation of smooth muscle contraction	13	7	2.6	0.00697
GO:0046889	positive regulation of lipid biosynthetic process	62	21	12.4	0.00725
GO:0048488	synaptic vesicle endocytosis	62	21	12.4	0.00725
GO:0048705	skeletal system morphogenesis	47	17	9.4	0.00726
GO:0022037	metencephalon development	47	17	9.4	0.00726
GO:0006941	striated muscle contraction	81	40	16.2	0.00732
GO:2001257	regulation of cation channel activity	76	28	15.2	0.00735
GO:0061564	axon development	100	44	20	0.0074
GO:0010941	regulation of cell death	366	127	73.2	0.00743
GO:0006955	immune response	536	177	107.2	0.00757
GO:0007613	memory	71	28	14.2	0.00757
GO:0034332	adherens junction organization	60	24	12	0.00763
GO:0006874	cellular calcium ion homeostasis	139	59	27.8	0.00776
GO:0006690	icosanoid metabolic process	51	18	10.2	0.00778
GO:0030856	regulation of epithelial cell differentiation	51	18	10.2	0.00778
GO:0001558	regulation of cell growth	113	38	22.6	0.0078
GO:0071695	anatomical structure maturation	115	38	23	0.00782
GO:0042332	gravitaxis	26	11	5.2	0.00785
GO:0042220	response to cocaine	26	11	5.2	0.00785
GO:0009725	response to hormone	539	165	107.8	0.00789
GO:0071205	protein localization to juxtaparanode region of axon	8	8	1.6	0.00795
GO:0098754	detoxification	78	25	15.6	0.00797
GO:0001822	kidney development	82	26	16.4	0.00805
GO:0061912	selective autophagy	82	26	16.4	0.00805
GO:1903531	negative regulation of secretion by cell	65	25	13	0.00806
GO:0017038	protein import	98	30	19.6	0.00808
GO:1901655	cellular response to ketone	86	27	17.2	0.00809
GO:0071333	cellular response to glucose stimulus	86	27	17.2	0.00809
GO:0050728	negative regulation of inflammatory response	33	13	6.6	0.0081
GO:0002824	positive regulation of adaptive immune response based on somatic recombination of immune receptors built from immunoglobulin superfamily domains	33	13	6.6	0.0081
GO:0048511	rhythmic process	177	67	35.4	0.0083
GO:0015833	peptide transport	138	53	27.6	0.00837
GO:0098657	import into cell	145	59	29	0.0085
GO:0099565	chemical synaptic transmission, postsynaptic	44	16	8.8	0.00856
GO:0043409	negative regulation of MAPK cascade	59	20	11.8	0.00857
GO:1901136	carbohydrate derivative catabolic process	71	28	14.2	0.00864
GO:0051896	regulation of protein kinase B signaling	59	24	11.8	0.0087
GO:0031668	cellular response to extracellular stimulus	154	47	30.8	0.00871
GO:0120032	regulation of plasma membrane bounded cell projection assembly	129	50	25.8	0.0088
GO:0009743	response to carbohydrate	134	44	26.8	0.00882
GO:0014823	response to activity	63	21	12.6	0.00887
GO:0009408	response to heat	63	21	12.6	0.00887
GO:0046680	response to DDT	23	10	4.6	0.00888
GO:0071548	response to dexamethasone	23	10	4.6	0.00888
GO:1903034	regulation of response to wounding	53	22	10.6	0.00902
GO:0032984	protein-containing complex disassembly	116	40	23.2	0.00907
GO:0009617	response to bacterium	195	64	39	0.00911
GO:0099172	presynapse organization	37	14	7.4	0.00918
GO:0071248	cellular response to metal ion	107	32	21.4	0.00924
GO:0051235	maintenance of location	175	66	35	0.00926
GO:0042594	response to starvation	136	39	27.2	0.00938
GO:0035567	non-canonical Wnt signaling pathway	30	12	6	0.00941
GO:0007507	heart development	157	54	31.4	0.0096
GO:0050764	regulation of phagocytosis	50	25	10	0.00965
GO:0031099	regeneration	34	18	6.8	0.00976
GO:0043583	ear development	40	19	8	0.00976
GO:0033002	muscle cell proliferation	64	26	12.8	0.00985
GO:0035315	hair cell differentiation	20	9	4	0.00992
GO:0048008	platelet-derived growth factor receptor signaling pathway	20	9	4	0.00992
GO:0010763	positive regulation of fibroblast migration	20	9	4	0.00992
GO:0031128	developmental induction	20	9	4	0.00992
GO:0022603	regulation of anatomical structure morphogenesis	320	127	64	0.00996
