# Supplementary material for: Insulin signaling in the long-lived reproductive caste of ants
Source: Science. Author manuscript; Available in PMC 2022 Oct 1. (PMC9526546; doi:10.1126/science.abm8767)
Supplement: science.abm8767_table_s3.xlsx [file NIHMS1835898-supplement-science_abm8767_table_s3_xlsx.xlsx]

## Sheet: Sheet1
Genome	Species	belong to	all	Ins (IPR040228)	IGF (IPR022352 only)	Notes
GCF_000204515.1	Acromyrmex echinatior	ant	2	1	1
GCF_014905175.1	Aphidius gifuensis	wasp	4	2	2
GCF_001442555.1	Apis cerana	bee	2	1	1
GCF_000469605.1	Apis dorsata	bee	2	1	1
GCF_000184785.3	Apis florea	bee	2	1	1
GCF_014066325.1	Apis laboriosa	bee	2	1	1
GCF_003254395.2	Apis mellifera	bee	2	1	1
GCF_000344095.2	Athalia rosae	sawfly	2	1	1
GCF_000143395.1	Atta cephalotes	ant	2	1	1
GCF_001594045.1	Atta colombica	ant	2	1	1
GCF_010883055.1	Belonocnema kinseyi	wasp	2	1	1
GCF_011952205.1	Bombus bifarius	bee	2	1	1
GCF_000188095.3	Bombus impatiens	bee	2	1	1
GCF_014825855.1	Bombus pyrosoma	bee	2	1	1
GCF_000214255.1	Bombus terrestris	bee	2	1	1
GCF_011952275.1	Bombus vancouverensis nearcticus	bee	2	1	1
GCF_011952255.1	Bombus vosnesenskii	bee	2	1	1
GCF_003227725.1	Camponotus floridanus	ant	13	10	3
GCF_000341935.1	Cephus cinctus	sawfly	2	1	1
GCF_001652005.1	Ceratina calcarata	bee	2	1	1
GCF_000503995.1	Ceratosolen solmsi marchali	wasp	2	1	1
GCF_013357705.1	Chelonus insularis	wasp	5	1	4	four partial copies on two short contigs
GCF_013123115.1	Colletes gigas	bee	2	1	1
GCF_000648655.2	Copidosoma floridanum	wasp	2	1	1
GCF_020080835.1	Cotesia glomerata	wasp	2	1	1
GCF_001594065.1	Cyphomyrmex costatus	ant	2	1	1
GCF_001412515.2	Diachasma alloeum	wasp	1	0	1	two halves separated on two contigs
GCF_001313825.1	Dinoponera quadriceps	ant	2	1	1
GCF_021155765.1	Diprion similis	sawfly	2	1	1
GCF_001272555.1	Dufourea novaeangliae	bee	2	1	1
GCF_001483705.1	Eufriesea mexicana	bee	2	1	1
GCF_000806365.1	Fopius arisanus	wasp	2	1	1
GCF_003651465.1	Formica exsecta	ant	2	1	1
GCF_011392965.1	Frieseomelitta varia	bee	2	1	1
GCF_001263275.1	Habropoda laboriosa	bee	2	1	1
GCF_003227715.1	Harpegnathos saltator	ant	2	1	1
GCF_015476425.1	Leptopilina heterotoma	wasp	3	1	2
GCF_000217595.1	Linepithema humile	ant	2	1	1
GCF_000220905.1	Megachile rotundata	bee	2	1	1	unannotated
GCF_011865705.1	Megalopta genalis	bee	2	1	1
GCF_000572035.2	Microplitis demolitor	wasp	5	1	4	four copies on two contigs
GCF_013373865.1	Monomorium pharaonis	ant	2	1	1
GCF_000002325.3	Nasonia vitripennis	wasp	2	1	1
GCF_021155785.1	Neodiprion fabricii	sawfly	2	1	1
GCF_021901455.1	Neodiprion lecontei	sawfly	2	1	1
GCF_021155775.1	Neodiprion pinetum	sawfly	2	1	1
GCF_021901495.1	Neodiprion virginiana	sawfly	2	1	1
GCF_003710045.1	Nomia melanderi	bee	2	1	1
GCF_005281655.1	Nylanderia fulva	ant	3	1	2
GCF_010583005.1	Odontomachus brunneus	ant	2	1	1
GCF_003672135.1	Ooceraea biroi	ant	2	1	1
GCF_000612105.2	Orussus abietinus	wasp	2	1	1
GCF_907164935.1	Osmia bicornis bicornis	bee	2	1	1
GCF_012274295.1	Osmia lignaria	bee	2	1	1
GCF_000187915.1	Pogonomyrmex barbatus	ant	2	1	1
GCF_001313835.1	Polistes canadensis	wasp	2	1	1	unannotated
GCF_001465965.1	Polistes dominula	wasp	2	1	1
GCF_010416935.1	Polistes fuscatus	wasp	2	1	1
GCF_002006095.1	Pseudomyrmex gracilis	ant	2	1	1
GCF_016802725.1	Solenopsis invicta	ant	2	1	1
GCF_003070985.1	Temnothorax curvispinosus	ant	1	0	1	missing
GCF_001594075.1	Trachymyrmex cornetzi	ant	2	1	1
GCF_001594115.1	Trachymyrmex septentrionalis	ant	2	1	1
GCF_001594055.1	Trachymyrmex zeteki	ant	2	1	1
GCF_000599845.2	Trichogramma pretiosum	wasp	2	1	1
GCF_019457755.1	Venturia canescens	wasp	2	1	1	unannotated
GCF_910589235.1	Vespa crabro	wasp	2	1	1
GCF_014083535.2	Vespa mandarinia	wasp	2	1	1	unannotated
GCF_014466175.1	Vespula pensylvanica	wasp	2	1	1
GCF_000949405.1	Vollenhovia emeryi	ant	2	1	1
GCF_000956235.1	Wasmannia auropunctata	ant	2	1	1	unannotated
