# Supplementary material for: Insulin signaling in the long-lived reproductive caste of ants
Source: Science. Author manuscript; Available in PMC 2022 Oct 1. (PMC9526546; doi:10.1126/science.abm8767)
Supplement: science.abm8767_table_s4.xlsx [file NIHMS1835898-supplement-science_abm8767_table_s4_xlsx.xlsx]

## Sheet: identifiers
Gamergate-biased genes/Worker-biased genes
Used in this study		Hsal gene ID	NCBI Reference Sequence (Accession number.Version)	Gene ID	Closest homolog			Tissue sources
Gene symbol	Gene description	version 8.5			Apis mellifera	Drosophila	Homo sapiens
Ins	Insulin or LIRP	HSALG004952.1	XM_011149533.3	LOC105188195	AmILP-2	Dilp2, Dilp3, Dilp5	Ins	Brain
Crz	corazonin	HSALG005445.2	XM_011155750.2	LOC105191954	Crz	Crz		Brain
InR1	Insulin receptor 1	HSALG011112.2	XM_025302516.1	LOC105185958	AmInR2	InR	INSR/IGF1R	Abdominal fat body
InR2	Insulin receptor 2	HSALG009512.2	XM_019841795.2	LOC105183944	AmInR1		INSR/IGF1R	Abdominal fat body, Ovary
Vg	vitellogenin	HSALG009096.2	XM_011138688.2	LOC105181726	Vg			Abdominal fat body
IGF	insulin-like growth factor I	HSALG003795.2	XM_011147513.3	LOC105186969	AmILP-1	Dilp6	IGF1	Ovary
ALS	Acid-labile subunit, convoluted, IGF binding protein (IGFBP), protein artichoke	HSALG003656.2	XM_011151816.3	LOC105189593	ALS	convoluted or ALS	ALS	Ovary
Imp-L2	Imaginal morphogenesis protein-Late 2, Ecdysone-inducible gene L2	HSALG000642.2	XM_011141551.3	LOC105183446	Imp-L2	Imp-L2	IGFBP7	Ovary
Hpd-1	4-hydroxyphenylpyruvate dioxygenase	HSALG007876.2	XM_011141398.3	LOC105183352	Hpd1	Hpd	Hpd	Abdominal fat body
Far	fatty acyl-CoA reductase CG5065	HSALG010569.2	XM_011156821.3	LOC105192591	Far1	Far CG5065	Far1	Abdominal fat body
Elovl	fatty acid elongase AAEL008004, CG31522	HSALG002373.2	XM_011153792.3	LOC105190836	Elovl AAEL008004	Elovl CG31522	Elov1	Abdominal fat body
Scd	acyl-CoA Delta(11) desaturase	HSALG013065.2	XM_011153192.2	LOC105190430	acyl-CoA Delta(11) desaturase	desat1	Scd	Abdominal fat body
Fasn	fatty acid synthase-like	HSALG002054.2	XM_025305970.1	LOC112590176	Fasn	Fasn3	Fasn	Abdominal fat body
Egfr	Epidermal Growth Factor Receptor	HSALG001375.2	XM_011155066.3	LOC105191569	Egfr	Egfr	erbB-4, Egfr	Abdominal fat body
Vein	EGFR ligand	HSALG004141.2	XM_025297750.1	LOC105181399	RIP3	Vein	NRG	Ovary
