# Supplementary material for: Insulin signaling in the long-lived reproductive caste of ants
Source: Science. Author manuscript; Available in PMC 2022 Oct 1. (PMC9526546; doi:10.1126/science.abm8767)
Supplement: science.abm8767_table_s5.xlsx [file NIHMS1835898-supplement-science_abm8767_table_s5_xlsx.xlsx]

## Sheet: 5
Oligonucleotides	Sequences (5'-3')	Sources
Vg F primer	﻿CACCTTGACACAACTAGATATAC	Ref. 16
Vg R primer	﻿GTCGGAAGCCTTGATTTG	Ref. 16
Rpl32 F primer	﻿CGTAGGCGATTTAAGGGTCA	Ref. 16
Rpl32 R primer	﻿TTTCGGAAGCCAGTTGGTAG	Ref. 16
ALS F primer	AAACTCCGTCTTGAAGGTACTG
ALS R primer	GCTCAGATACAATCGTCTGAGG
Imp-L2 F primer	GGGTAACAATGACCTGCCTATG
Imp-L2 R primer	TCGACACTGACACGCAATATC
IGF ISH F probe	GAGAAGCAGGATGAATCG
IGF ISH R probe	AAATAGAGCTCCAATGTTTTTC
